# Supplementary material for: Protein Discovery: Combined Transcriptomic and Proteomic Analyses of Venom from the Endoparasitoid Cotesia chilonis (Hymenoptera: Braconidae)
Source: Toxins (Basel). 2017 Apr 12;9(4):135. doi: 10.3390/toxins9040135 (PMC5408209; doi:10.3390/toxins9040135)
Supplement: Supplementary file 1 [file toxins-09-00135-s001.zip]

Archive with 6 entries (6 files):
- Supplementary table 6.pdf
- Supplementary table 1.xlsx
- Supplementary table 2 .xlsx
- Supplementary table 3.xlsx
- Supplementary table 4.docx
- Supplementary table 5.xlsx
