# Supplementary material for: Protein Discovery: Combined Transcriptomic and Proteomic Analyses of Venom from the Endoparasitoid Cotesia chilonis (Hymenoptera: Braconidae)
Source: Toxins (Basel). 2017 Apr 12;9(4):135. doi: 10.3390/toxins9040135 (PMC5408209; doi:10.3390/toxins9040135)
Supplement: Supplementary file 1 [file toxins-09-00135-s001.zip › Supplementary table 1.xlsx]

## Sheet: Sheet1
Supplementary table 1. Venom gland unigenes up-regulated compared to their counterparts in female carcasses
31 proteins with signal peptides matched to the proteome
Gene_id	Female adult RPKM	Venom gland RPKM	venom_gland_readcount	female_adult_readcount	log2.Fold_change.	q.value	Gene Length	NR ID	NR Evalue	NR Description	NT GI	NT ID	NT Score	NT Evalue	NT Description	KO ID	KO Name	KO Description	Http Link	Swissprot ID	Swissprot Score	Swissprot Evalue	Swissprot Description	PFAM ID	PFAM description	Gene Ontology Biological Pathway	BP Description	Gene Ontology Molecular Function	MF Description	Gene Ontology Cellular Component	CC Description	KOG ID	KOG Description
comp40765_c0	3.29525	10.971	43.4202	5.22468	3.055	0.0043683	2505	AET83769.1	5.95e-52	extracellular superoxide dismutase 3 [Leptopilina boulardi]	--	--	--	--	--	K04565	SOD1	superoxide dismutase, Cu-Zn family	http://www.genome.jp/dbget-bin/www_bget?ko:K04565	P08228	429	3.56e-47	Superoxide dismutase [Cu-Zn] OS=Mus musculus GN=Sod1 PE=1 SV=2	PF00080	Copper/zinc superoxide dismutase (SODC)	GO:0006801//GO:0055114	superoxide metabolic process//oxidation-reduction process	GO:0046872	metal ion binding	--	--	KOG0441	Cu2+/Zn2+ superoxide dismutase SOD1
comp25125_c0	2.86015	24.0581	47.2845	2.25202	4.3921	4.8711e-06	1244	XP_003692566.1	5.13e-95	PREDICTED: corticotropin-releasing factor-binding protein-like [Apis florea]	--	--	--	--	--	--	--	--	--	Q28557	314	5.19e-31	Corticotropin-releasing factor-binding protein OS=Ovis aries GN=CRHBP PE=2 SV=1	--	--	--	--	--	--	--	--	--	--
comp23754_c0	3.58113	36.4499	53.2115	2.09438	4.6671	3.1657e-07	924	EFN76191.1	9.62e-14	Vascular endothelial growth factor receptor 2 [Harpegnathos saltator]	--	--	--	--	--	--	--	--	--	--	--	--	--	--	--	--	--	GO:0016772	transferase activity, transferring phosphorus-containing groups	--	--	--	--
comp10689_c0	3.25631	36.8075	48.965	1.7354	4.8184	6.4535e-07	842	BAM18078.1	3.82e-66	mesencephalic astrocyte-derived neurotrophic factor [Papilio xuthus]	--	--	--	--	--	--	--	--	--	B3P113	503	2.4e-61	Mesencephalic astrocyte-derived neurotrophic factor homolog OS=Drosophila erecta GN=Manf PE=3 SV=1	--	--	--	--	--	--	--	--	--	--
comp35977_c0	0.132833	47.9922	142.17	0.157641	9.8168	6.0588e-20	1875	EGI57486.1	9.24e-55	A disintegrin and metalloproteinase with thrombospondin motifs 1 [Acromyrmex echinatior]	--	--	--	--	--	--	--	--	--	Q8TE57	244	5.65e-20	A disintegrin and metalloproteinase with thrombospondin motifs 16 OS=Homo sapiens GN=ADAMTS16 PE=1 SV=3	PF01421//PF00413	Reprolysin (M12B) family zinc metalloprotease//Matrixin	GO:0006508	proteolysis	GO:0004222//GO:0008270	metalloendopeptidase activity//zinc ion binding	GO:0031012	extracellular matrix	KOG3538	Disintegrin metalloproteinases with thrombospondin repeats
comp32038_c0	18.9855	59.9061	250.815	31.8442	2.9775	1.853e-14	2650	XP_001606269.2	0	PREDICTED: dnaJ homolog subfamily C member 10-like [Nasonia vitripennis]	--	--	--	--	--	K09530	DNAJC10	DnaJ homolog subfamily C member 10	http://www.genome.jp/dbget-bin/www_bget?ko:K09530	Q9DC23	1285	8.3e-162	DnaJ homolog subfamily C member 10 OS=Mus musculus GN=Dnajc10 PE=1 SV=2	PF08534//PF00578//PF00085//PF00226//PF02794	Redoxin//AhpC/TSA family//Thioredoxin//DnaJ domain//RTX toxin acyltransferase family	GO:0009404//GO:0055114//GO:0045454	toxin metabolic process//oxidation-reduction process//cell redox homeostasis	GO:0031072//GO:0016491//GO:0016746//GO:0016209	heat shock protein binding//oxidoreductase activity//transferase activity, transferring acyl groups//antioxidant activity	GO:0005737	cytoplasm	KOG0191	Thioredoxin/protein disulfide isomerase
comp45528_c0	22.672	64.1096	168.645	23.8928	2.8193	1.2928e-08	1665	XP_624603.2	0	PREDICTED: dnaJ homolog subfamily B member 11-like [Apis mellifera]	345483552	XM_001601347.2	242	9.84e-122	PREDICTED: Nasonia vitripennis dnaJ homolog subfamily B member 11-like (LOC100117057), mRNA	K09517	DNAJB11	DnaJ homolog subfamily B member 11	http://www.genome.jp/dbget-bin/www_bget?ko:K09517	Q6TUG0	1026	2.25e-133	DnaJ homolog subfamily B member 11 OS=Rattus norvegicus GN=Dnajb11 PE=2 SV=1	PF00226//PF01556	DnaJ domain//DnaJ C terminal domain	GO:0006457	protein folding	GO:0051082//GO:0031072	unfolded protein binding//heat shock protein binding	--	--	KOG0713	Molecular chaperone (DnaJ superfamily)
comp32086_c0	15.6452	67.3645	105.047	9.77375	3.426	1.3985e-08	987	EGI59372.1	3.36e-103	Endoplasmic reticulum protein ERp29 [Acromyrmex echinatior]	--	--	--	--	--	K09586	ERP29	endoplasmic reticulum protein 29	http://www.genome.jp/dbget-bin/www_bget?ko:K09586	P57759	384	4.53e-42	Endoplasmic reticulum resident protein 29 OS=Mus musculus GN=Erp29 PE=1 SV=2	PF07749//PF07912	Endoplasmic reticulum protein ERp29, C-terminal domain//ERp29, N-terminal domain	GO:0009306	protein secretion	--	--	GO:0005788//GO:0005783	endoplasmic reticulum lumen//endoplasmic reticulum	--	--
comp38220_c0	13.3502	72.0053	132.193	9.81879	3.751	1.3322e-12	1162	XP_003689916.1	6.08e-88	PREDICTED: protein FAM151B-like [Apis florea]	--	--	--	--	--	--	--	--	--	Q8WW52	379	7.05e-39	Protein FAM151A OS=Homo sapiens GN=FAM151A PE=2 SV=2	--	--	--	--	--	--	--	--	--	--
comp44992_c0	8.23963	84.7483	63.6007	2.47722	4.6822	1.4408e-08	475	EGI66580.1	1.18e-22	hypothetical protein G5I_04912 [Acromyrmex echinatior]	--	--	--	--	--	--	--	--	--	--	--	--	--	--	--	--	--	--	--	--	--	--	--
comp11316_c0	46.3468	92.6269	197.564	39.6019	2.3187	1.6066e-05	1350	XP_624571.2	0	PREDICTED: endoplasmic reticulum resident protein 44 [Apis mellifera]	345481468	XM_003424328.1	264	4.68e-134	PREDICTED: Nasonia vitripennis endoplasmic reticulum resident protein 44-like, transcript variant 3 (LOC100122527), mRNA	--	--	--	--	Q9D1Q6	983	9.58e-128	Endoplasmic reticulum resident protein 44 OS=Mus musculus GN=Erp44 PE=1 SV=1	PF01216//PF00085	Calsequestrin//Thioredoxin	GO:0045454	cell redox homeostasis	GO:0005509	calcium ion binding	--	--	KOG0190	Protein disulfide isomerase (prolyl 4-hydroxylase beta subunit)
comp35875_c0	11.4432	101.69	456.284	20.5697	4.4713	1.5633e-55	2840	EFN61604.1	0	Heat shock 70 kDa protein cognate 3 [Camponotus floridanus]	303305113	HM589531.1	747	0	Polypedilum vanderplanki heat shock protein 70 mRNA, complete cds	K09490	HSPA5, BIP	heat shock 70kDa protein 5	http://www.genome.jp/dbget-bin/www_bget?ko:K09490	P29844	2673	0	Heat shock 70 kDa protein cognate 3 OS=Drosophila melanogaster GN=Hsc70-3 PE=2 SV=2	PF06723//PF01968//PF02782//PF02491	MreB/Mbl protein//Hydantoinase/oxoprolinase//FGGY family of carbohydrate kinases, C-terminal domain//Cell division protein FtsA	GO:0007049//GO:0005975//GO:0000902	cell cycle//carbohydrate metabolic process//cell morphogenesis	GO:0016773//GO:0005515//GO:0016787	phosphotransferase activity, alcohol group as acceptor//protein binding//hydrolase activity	--	--	KOG0100	Molecular chaperones GRP78/BiP/KAR2, HSP70 superfamily
comp32062_c0	9.74114	106.523	334.411	12.251	4.7707	4.9119e-44	1987	NP_001155079.1	1.82e-127	serine protease homolog 42 isoform 2 precursor [Nasonia vitripennis]	190702142	EF710626.1	35	1.39e-06	Cotesia sesamiae Kitale bracovirus clone BAC 1M18, complete sequence	--	--	--	--	Q8MQS8	727	6.08e-87	Venom serine protease 34 OS=Apis mellifera PE=2 SV=1	PF00089//PF01500	Trypsin//Keratin, high sulfur B2 protein	GO:0006508	proteolysis	GO:0004252	serine-type endopeptidase activity	GO:0045095	keratin filament	KOG3627	Trypsin
comp11611_c0	0.197888	194.85	553.512	0.225202	11.263	1.1409e-63	1798	XP_001602876.2	1.25e-56	PREDICTED: hypothetical protein LOC100119025 [Nasonia vitripennis]	223587746	FM212911.1	34	4.5e-06	Cotesia congregata Nudivirus cluster	K14075	PNLIPRP2, PLRP2	pancreatic lipase-related protein 2	http://www.genome.jp/dbget-bin/www_bget?ko:K14075	A5PK46	327	2.54e-31	Pancreatic lipase-related protein 2 OS=Bos taurus GN=PNLIPRP2 PE=2 SV=1	PF02950//PF07740	Conotoxin//Spider potassium channel inhibitory toxin	GO:0009405//GO:0006810	pathogenesis//transport	GO:0008200	ion channel inhibitor activity	GO:0005576	extracellular region	--	--
comp32146_c0	34.5667	203.889	644.904	43.8011	3.88	1.4796e-63	2002	XP_001602967.1	0	PREDICTED: protein disulfide-isomerase A6-like [Nasonia vitripennis]	170591661	XM_001900554.1	37	1.08e-07	Brugia malayi protein disulfide-isomerase partial mRNA	K09584	PDIA6, TXNDC7	protein disulfide-isomerase A6	http://www.genome.jp/dbget-bin/www_bget?ko:K09584	Q5R6T1	1309	3.81e-173	Protein disulfide-isomerase A6 OS=Pongo abelii GN=PDIA6 PE=2 SV=1	PF00578//PF00085//PF00462	AhpC/TSA family//Thioredoxin//Glutaredoxin	GO:0006118//GO:0045454//GO:0055114	electron transport//cell redox homeostasis//oxidation-reduction process	GO:0016209//GO:0009055//GO:0016491//GO:0015035	antioxidant activity//electron carrier activity//oxidoreductase activity//protein disulfide oxidoreductase activity	--	--	KOG0191	Thioredoxin/protein disulfide isomerase
comp35892_c0	51.0575	212.128	1252.11	120.734	3.3745	1.2407e-94	3736	XP_003695260.1	6.29e-12	PREDICTED: LOW QUALITY PROTEIN: tolloid-like protein 2-like [Apis florea]	--	--	--	--	--	K13045	tld	tolloid	http://www.genome.jp/dbget-bin/www_bget?ko:K13045	P25723	162	1.09e-09	Dorsal-ventral patterning protein tolloid OS=Drosophila melanogaster GN=tld PE=2 SV=2	PF00413//PF01400	Matrixin//Astacin (Peptidase family M12A)	GO:0006508	proteolysis	GO:0004222//GO:0008270	metalloendopeptidase activity//zinc ion binding	GO:0031012	extracellular matrix	KOG3714	Meprin A metalloprotease
comp39295_c0	0.592405	219.316	686.769	0.743166	9.8519	8.9093e-95	1982	XP_003695260.1	1.99e-16	PREDICTED: LOW QUALITY PROTEIN: tolloid-like protein 2-like [Apis florea]	190343063	EU001267.1	221	5.55e-110	Glyptapanteles flavicoxis bracovirus segment 10, complete sequence	K13046	tok	tolkin	http://www.genome.jp/dbget-bin/www_bget?ko:K13046	P25723	191	1.46e-13	Dorsal-ventral patterning protein tolloid OS=Drosophila melanogaster GN=tld PE=2 SV=2	PF01400//PF00413	Astacin (Peptidase family M12A)//Matrixin	GO:0006508	proteolysis	GO:0004222//GO:0008270	metalloendopeptidase activity//zinc ion binding	GO:0031012	extracellular matrix	KOG3714	Meprin A metalloprotease
comp23465_c0	1.51316	270.616	723.849	1.62145	8.8023	1.5549e-110	1693	XP_001810077.1	6.91e-17	PREDICTED: similar to GA15301-PA [Tribolium castaneum]	--	--	--	--	--	--	--	--	--	--	--	--	--	--	--	--	--	--	--	--	--	--	--
comp11089_c0	178.487	377.398	908.702	172.168	2.4	8.4836e-27	1524	AAN73309.1	0	calreticulin [Cotesia rubecula]	25527291	AY150370.1	1185	0	Cotesia rubecula calreticulin mRNA, complete cds	K08057	CALR	calreticulin	http://www.genome.jp/dbget-bin/www_bget?ko:K08057	Q7Z1E6	1373	0	Calreticulin OS=Bombyx mori GN=crt PE=1 SV=1	PF00262	Calreticulin family	GO:0006457	protein folding	GO:0051082//GO:0005509	unfolded protein binding//calcium ion binding	GO:0005783	endoplasmic reticulum	KOG0674	Calreticulin
comp40525_c0	58.1243	412.071	2313.8	130.749	4.1454	2.8516e-253	3554	EFN85405.1	1.52e-151	Protein disulfide-isomerase [Harpegnathos saltator]	--	--	--	--	--	K09580	PDIA1, P4HB	protein disulfide-isomerase A1	http://www.genome.jp/dbget-bin/www_bget?ko:K09580	P54399	1121	2e-138	Protein disulfide-isomerase OS=Drosophila melanogaster GN=Pdi PE=2 SV=1	PF07127//PF07912//PF07500//PF00085//PF00578//PF08088//PF08534	Late nodulin protein//ERp29, N-terminal domain//Transcription factor S-II (TFIIS), central domain//Thioredoxin//AhpC/TSA family//Conotoxin I-superfamily//Redoxin	GO:0055114//GO:0009306//GO:0009878//GO:0045454//GO:0009405//GO:0006351	oxidation-reduction process//protein secretion//nodule morphogenesis//cell redox homeostasis//pathogenesis//transcription, DNA-dependent	GO:0016491//GO:0046872//GO:0016209	oxidoreductase activity//metal ion binding//antioxidant activity	GO:0005576//GO:0005788	extracellular region//endoplasmic reticulum lumen	KOG0190	Protein disulfide isomerase (prolyl 4-hydroxylase beta subunit)
comp35842_c0	0.798976	437.685	1909.26	1.39625	10.417	2.6092e-246	2761	XP_001601772.2	0	PREDICTED: chitooligosaccharidolytic beta-N-acetylglucosaminidase-like [Nasonia vitripennis]	--	--	--	--	--	K12373	HEXA_B	hexosaminidase	http://www.genome.jp/dbget-bin/www_bget?ko:K12373	P49010	1386	5.22e-179	Chitooligosaccharidolytic beta-N-acetylglucosaminidase OS=Bombyx mori PE=1 SV=1	PF00728//PF10404	Glycosyl hydrolase family 20, catalytic domain//Rad4 beta-hairpin domain 2	GO:0005975	carbohydrate metabolic process	GO:0003677//GO:0004553	DNA binding//hydrolase activity, hydrolyzing O-glycosyl compounds	--	--	KOG2499	Beta-N-acetylhexosaminidase
comp23198_c0	312.816	466.158	710.718	191.064	1.8952	1.9226e-07	965	XP_003486913.1	8.05e-27	PREDICTED: hypothetical protein LOC100742014 [Bombus impatiens]	--	--	--	--	--	--	--	--	--	--	--	--	--	PF04566//PF00050	RNA polymerase Rpb2, domain 4//Kazal-type serine protease inhibitor domain	GO:0006351//GO:0006206//GO:0006144	transcription, DNA-dependent//pyrimidine nucleobase metabolic process//purine nucleobase metabolic process	GO:0003677//GO:0005515//GO:0003899	DNA binding//protein binding//DNA-directed RNA polymerase activity	GO:0005730	nucleolus	--	--
comp43453_c0	1.74544	1010.49	2961.5	2.04934	10.497	0	1855	XP_001326381.1	1.52e-06	Phosphatidylinositol-specific phospholipase C, X domain containing protein [Trichomonas vaginalis G3]	332139293	HQ009551.1	121	2.02e-54	Cotesia vestalis bracovirus segment c28, complete sequence	--	--	--	--	--	--	--	--	PF00388	Phosphatidylinositol-specific phospholipase C, X domain	GO:0009395//GO:0006629//GO:0035556	phospholipid catabolic process//lipid metabolic process//intracellular signal transduction	GO:0004629	phospholipase C activity	--	--	--	--
comp39041_c2	2.21087	1465.76	2795.17	1.68901	10.693	0	1207	XP_001658260.1	1.97e-07	hypothetical protein AaeL_AAEL007246 [Aedes aegypti]	--	--	--	--	--	--	--	--	--	--	--	--	--	--	--	--	--	--	--	--	--	--	--
comp39175_c0	2.92718	1659.2	8603.49	6.08067	10.466	0	3282	XP_002429853.1	1.77e-07	conserved hypothetical protein [Pediculus humanus corporis]	--	--	--	--	--	--	--	--	--	--	--	--	--	--	--	--	--	--	--	--	--	--	--
comp11050_c0	184.563	1665.96	3792.85	168.334	4.4939	0	1441	XP_001605442.1	1.51e-66	PREDICTED: retinoid-inducible serine carboxypeptidase-like [Nasonia vitripennis]	--	--	--	--	--	K09646	SCPEP1	serine carboxypeptidase 1	http://www.genome.jp/dbget-bin/www_bget?ko:K09646	Q920A5	379	1.23e-38	Retinoid-inducible serine carboxypeptidase OS=Mus musculus GN=Scpep1 PE=2 SV=2	PF00450	Serine carboxypeptidase	GO:0006508	proteolysis	GO:0004185	serine-type carboxypeptidase activity	--	--	KOG1283	Serine carboxypeptidases
comp44327_c0	943.027	1862.61	2542.56	515.705	2.3017	9.4012e-64	864	XP_001602538.2	6.52e-22	PREDICTED: icarapin-like [Nasonia vitripennis]	--	--	--	--	--	--	--	--	--	Q5BLY4	228	9.48e-21	Icarapin-like OS=Apis mellifera PE=2 SV=1	--	--	--	--	--	--	--	--	--	--
comp23147_c0	9.60405	4970.74	16060.2	12.4311	10.335	0	2045	XP_001606111.2	7.49e-55	PREDICTED: serine protease inhibitor 3/4 [Nasonia vitripennis]	--	--	--	--	--	K13963	SERPINB	serpin B	http://www.genome.jp/dbget-bin/www_bget?ko:K13963	Q99574	389	1.63e-39	Neuroserpin OS=Homo sapiens GN=SERPINI1 PE=1 SV=1	PF05000	RNA polymerase Rpb1, domain 4	GO:0006206//GO:0006351//GO:0006144	pyrimidine nucleobase metabolic process//transcription, DNA-dependent//purine nucleobase metabolic process	GO:0003677//GO:0003899	DNA binding//DNA-directed RNA polymerase activity	GO:0005730	nucleolus	KOG2392	Serpin
comp43453_c1	8.18968	7010.08	21508.4	10.0665	11.061	0	1942	XP_001326381.1	2.85e-06	Phosphatidylinositol-specific phospholipase C, X domain containing protein [Trichomonas vaginalis G3]	190702157	EF710641.1	120	7.6e-54	Cotesia sesamiae Mombasa bracovirus clone BAC 6L7, complete sequence	--	--	--	--	--	--	--	--	PF00388	Phosphatidylinositol-specific phospholipase C, X domain	GO:0035556//GO:0009395//GO:0006629	intracellular signal transduction//phospholipid catabolic process//lipid metabolic process	GO:0004629	phospholipase C activity	--	--	--	--
comp12229_c0	36.1592	202.987	433.593	30.9427	3.8087	1.7855e-41	1352	XP_001599993.2	3.45e-97	PREDICTED: FK506-binding protein 2-like [Nasonia vitripennis]	--	--	--	--	--	K09577	FKBP14	FK506-binding protein 14	http://www.genome.jp/dbget-bin/www_bget?ko:K09577	Q5RET2	374	5.61e-40	Peptidyl-prolyl cis-trans isomerase FKBP7 OS=Pongo abelii GN=FKBP7 PE=2 SV=1	PF00254//PF03032//PF04621//PF10591	FKBP-type peptidyl-prolyl cis-trans isomerase//Brevenin/esculentin/gaegurin/rugosin family//PEA3 subfamily ETS-domain transcription factor N terminal domain//Secreted protein acidic and rich in cysteine Ca binding region	GO:0006355//GO:0042742//GO:0006457//GO:0007165//GO:0006952	regulation of transcription, DNA-dependent//defense response to bacterium//protein folding//signal transduction//defense response	GO:0003700//GO:0005509	sequence-specific DNA binding transcription factor activity//calcium ion binding	GO:0005634//GO:0005667//GO:0005578//GO:0005576	nucleus//transcription factor complex//proteinaceous extracellular matrix//extracellular region	KOG0549	FKBP-type peptidyl-prolyl cis-trans isomerase
comp35865_c0	3.66718	427	2506.92	8.62522	8.1831	0	3716	EFN66713.1	1.86e-82	Phospholipase A1 member A [Camponotus floridanus]	--	--	--	--	--	--	--	--	--	P81139	308	5.11e-28	Pancreatic lipase-related protein 2 OS=Cavia porcellus GN=PNLIPRP2 PE=1 SV=1	--	--	--	--	--	--	--	--	--	--
17 proteins without signal peptides matched to the proteome
Gene_id	Female adult RPKM	Venom gland RPKM	venom_gland_readcount	female_adult_readcount	log2.Fold_change.	q.value	Gene Length	NR ID	NR Evalue	NR Description	NT GI	NT ID	NT Score	NT Evalue	NT Description	KO ID	KO Name	KO Description	Http Link	Swissprot ID	Swissprot Score	Swissprot Evalue	Swissprot Description	PFAM ID	PFAM description	Gene Ontology Biological Pathway	BP Description	Gene Ontology Molecular Function	MF Description	Gene Ontology Cellular Component	CC Description	KOG ID	KOG Description
comp39833_c0	2.89112	15.4298	71.5982	5.37444	3.7357	5.1768e-07	2937	XP_001603702.2	0	PREDICTED: lysosomal alpha-mannosidase-like isoform 1 [Nasonia vitripennis]	383857928	XM_003704408.1	113	8.99e-50	PREDICTED: Megachile rotundata lysosomal alpha-mannosidase-like (LOC100881716), mRNA	K12311	MAN2B1, LAMAN	lysosomal alpha-mannosidase	http://www.genome.jp/dbget-bin/www_bget?ko:K12311	O00754	2067	0	Lysosomal alpha-mannosidase OS=Homo sapiens GN=MAN2B1 PE=1 SV=3	PF01074//PF07748//PF09261	Glycosyl hydrolases family 38 N-terminal domain//Glycosyl hydrolases family 38 C-terminal domain//Alpha mannosidase, middle domain	GO:0005975//GO:0006013	carbohydrate metabolic process//mannose metabolic process	GO:0008270//GO:0004559//GO:0004553//GO:0015923	zinc ion binding//alpha-mannosidase activity//hydrolase activity, hydrolyzing O-glycosyl compounds//mannosidase activity	--	--	KOG1959	Glycosyl hydrolase, family 38 - alpha-mannosidase
comp37434_c0	5.42804	19.2398	51.2197	5.78903	3.1453	0.00091227	1685	XP_003701189.1	2.97e-129	PREDICTED: glycoprotein-N-acetylgalactosamine 3-beta-galactosyltransferase 1-like [Megachile rotundata]	--	--	--	--	--	--	--	--	--	Q7SYI5	258	9.53e-23	Glycoprotein-N-acetylgalactosamine 3-beta-galactosyltransferase 1-B OS=Danio rerio GN=c1galt1b PE=2 SV=1	PF02434	Fringe-like	--	--	GO:0016757	transferase activity, transferring glycosyl groups	GO:0016020	membrane	KOG2246	Galactosyltransferases
comp11640_c0	5.8337	19.5803	102.83	12.2735	3.0666	1.1523e-06	3324	XP_003690397.1	0	PREDICTED: lysosomal alpha-glucosidase-like [Apis florea]	340718083	XM_003397454.1	154	1.65e-72	PREDICTED: Bombus terrestris lysosomal alpha-glucosidase-like (LOC100650486), mRNA	K12316	GAA	lysosomal alpha-glucosidase	http://www.genome.jp/dbget-bin/www_bget?ko:K12316	P10253	1898	0	Lysosomal alpha-glucosidase OS=Homo sapiens GN=GAA PE=1 SV=4	PF01055	Glycosyl hydrolases family 31	GO:0005975	carbohydrate metabolic process	GO:0004553	hydrolase activity, hydrolyzing O-glycosyl compounds	--	--	KOG1065	Maltase glucoamylase and related hydrolases, glycosyl hydrolase family 31
comp32314_c1	0.084917	20.1478	26.6752	0.0450403	9.2101	0.000221	838	--	--	--	--	--	--	--	--	--	--	--	--	--	--	--	--	--	--	--	--	--	--	--	--	--	--
comp46286_c0	2.49824	27.575	38.6434	1.40256	4.7841	1.5903e-05	887	XP_003428149.1	1.69e-52	PREDICTED: pyridoxine/pyridoxamine 5&apos;-phosphate oxidase-like [Nasonia vitripennis]	--	--	--	--	--	--	--	--	--	Q1LK07	201	3.27e-17	Pyridoxine/pyridoxamine 5&apos;-phosphate oxidase OS=Ralstonia metallidurans (strain CH34 / ATCC 43123 / DSM 2839) GN=pdxH PE=3 SV=1	PF12766//PF01243//PF10590	Pyridoxamine 5'-phosphate oxidase//Pyridoxamine 5'-phosphate oxidase//Pyridoxine 5'-phosphate oxidase C-terminal dimerisation region	GO:0008615//GO:0055114	pyridoxine biosynthetic process//oxidation-reduction process	GO:0010181//GO:0016638//GO:0004733	FMN binding//oxidoreductase activity, acting on the CH-NH2 group of donors//pyridoxamine-phosphate oxidase activity	--	--	KOG2586	Pyridoxamine-phosphate oxidase
comp32085_c0	12.3596	32.5383	98.858	15.0435	2.7162	8.8906e-05	1923	EGI57342.1	1.02e-19	Soma ferritin [Acromyrmex echinatior]	--	--	--	--	--	K00522	FTH1	ferritin heavy chain	http://www.genome.jp/dbget-bin/www_bget?ko:K00522	P42577	70	7.46e-19	Soma ferritin OS=Lymnaea stagnalis PE=2 SV=2	PF00210//PF02915	Ferritin-like domain//Rubrerythrin	GO:0055114//GO:0006879	oxidation-reduction process//cellular iron ion homeostasis	GO:0008199//GO:0046872//GO:0016491	ferric iron binding//metal ion binding//oxidoreductase activity	--	--	KOG2332	Ferritin
comp12472_c0	20.1723	36.7517	187.144	41.1509	2.1852	0.00030545	3223	XP_001603931.2	1.69e-83	PREDICTED: hypothetical protein LOC100120273 [Nasonia vitripennis]	350415716	XM_003490679.1	162	5.7e-77	PREDICTED: Bombus impatiens hypothetical protein LOC100740222 (LOC100740222), mRNA	K04511	PRICKLE	prickle	http://www.genome.jp/dbget-bin/www_bget?ko:K04511	Q90YH9	293	2.39e-26	Testin OS=Gallus gallus GN=TES PE=2 SV=1	PF06297//PF06467//PF00412	PET Domain//MYM-type Zinc finger with FCS sequence motif//LIM domain	--	--	GO:0008270	zinc ion binding	--	--	KOG1704	FOG: LIM domain
comp35802_c0	36.9903	83.5338	143.195	25.4027	2.4949	3.0934e-05	1085	EFZ19789.1	0	hypothetical protein SINV_09784 [Solenopsis invicta]	345495608	XM_001607556.2	481	0	PREDICTED: Nasonia vitripennis 60S acidic ribosomal protein P0-like (LOC100114285), mRNA	K02941	RP-LP0, RPLP0	large subunit ribosomal protein LP0	http://www.genome.jp/dbget-bin/www_bget?ko:K02941	P19889	1219	4.91e-166	60S acidic ribosomal protein P0 OS=Drosophila melanogaster GN=RpLP0 PE=1 SV=1	PF00428//PF00924//PF00466//PF06112	60s Acidic ribosomal protein//Mechanosensitive ion channel//Ribosomal protein L10//Gammaherpesvirus capsid protein	GO:0006414//GO:0042254//GO:0055085	translational elongation//ribosome biogenesis//transmembrane transport	GO:0003735	structural constituent of ribosome	GO:0016020//GO:0019028//GO:0005622//GO:0005840	membrane//viral capsid//intracellular//ribosome	KOG0815	60S acidic ribosomal protein P0
comp43136_c1	5.06692	98.7673	349.229	7.1774	5.6046	4.7387e-53	2238	EGI68828.1	1.94e-71	Putative glucosamine 6-phosphate N-acetyltransferase [Acromyrmex echinatior]	190702242	EF710645.1	145	1.11e-67	Glyptapanteles flavicoxis clone BAC 1C3, complete sequence	K00621	E2.3.1.4, GNA1	glucosamine-phosphate N-acetyltransferase	http://www.genome.jp/dbget-bin/www_bget?ko:K00621	Q9VAI0	507	2.53e-57	Probable glucosamine 6-phosphate N-acetyltransferase OS=Drosophila melanogaster GN=CG1969 PE=2 SV=1	PF00583//PF08445	Acetyltransferase (GNAT) family//FR47-like protein	GO:0042967	acyl-carrier-protein biosynthetic process	GO:0008080//GO:0016747	N-acetyltransferase activity//transferase activity, transferring acyl groups other than amino-acyl groups	--	--	KOG3396	Glucosamine-phosphate N-acetyltransferase
comp44503_c0	155.186	253.881	265.136	64.9256	2.0299	0.00028864	661	AAX62443.1	4.42e-82	ribosomal protein S10 [Lysiphlebus testaceipes]	--	--	--	--	--	K02947	RP-S10e, RPS10	small subunit ribosomal protein S10e	http://www.genome.jp/dbget-bin/www_bget?ko:K02947	Q962R9	538	1.26e-67	40S ribosomal protein S10 OS=Spodoptera frugiperda GN=RpS10 PE=2 SV=1	--	--	--	--	--	--	GO:0005840	ribosome	KOG3344	40s ribosomal protein s10
comp44417_c0	275.505	395.661	553.227	154.325	1.8419	4.956e-05	885	ADC34221.1	6.08e-133	60S ribosomal protein L7 [Solenopsis invicta]	70909624	AM048999.1	117	1.58e-52	Agriotes lineatus mRNA for ribosomal protein L7e (rpL7e gene)	K02937	RP-L7e, RPL7	large subunit ribosomal protein L7e	http://www.genome.jp/dbget-bin/www_bget?ko:K02937	P32100	762	6.37e-99	60S ribosomal protein L7 OS=Drosophila melanogaster GN=RpL7 PE=2 SV=2	--	--	--	--	--	--	--	--	KOG3184	60S ribosomal protein L7
comp11049_c0	254.968	398.846	368.006	94.2458	1.9652	6.4886e-05	584	XP_624256.1	4.14e-101	PREDICTED: 40S ribosomal protein S13 [Apis mellifera]	--	--	--	--	--	K02953	RP-S13e, RPS13	small subunit ribosomal protein S13e	http://www.genome.jp/dbget-bin/www_bget?ko:K02953	Q962R6	697	3.34e-92	40S ribosomal protein S13 OS=Spodoptera frugiperda GN=RpS13 PE=2 SV=3	PF00312//PF08069	Ribosomal protein S15//Ribosomal S13/S15 N-terminal domain	GO:0042254//GO:0006412	ribosome biogenesis//translation	GO:0003735	structural constituent of ribosome	GO:0005840//GO:0005622	ribosome//intracellular	KOG0400	40S ribosomal protein S13
comp11512_c0	236.904	401.036	321.872	76.1727	2.0791	1.2369e-05	508	XP_003706446.1	9.6e-73	PREDICTED: 60S ribosomal protein L31-like [Megachile rotundata]	70909844	AM049109.1	93	1.93e-39	Curculio glandium mRNA for ribosomal protein L31e (rpL31e gene)	K02910	RP-L31e, RPL31	large subunit ribosomal protein L31e	http://www.genome.jp/dbget-bin/www_bget?ko:K02910	Q7KF90	511	7.94e-65	60S ribosomal protein L31 OS=Spodoptera frugiperda GN=RpL31 PE=2 SV=1	PF01198	Ribosomal protein L31e	GO:0006412//GO:0042254	translation//ribosome biogenesis	GO:0003735	structural constituent of ribosome	GO:0005622//GO:0005840	intracellular//ribosome	KOG0893	60S ribosomal protein L31
comp44398_c0	200.902	438.798	438.839	80.4918	2.4468	4.5289e-14	633	XP_001599538.1	5.81e-64	PREDICTED: 60S ribosomal protein L30-like [Nasonia vitripennis]	--	--	--	--	--	K02908	RP-L30e, RPL30	large subunit ribosomal protein L30e	http://www.genome.jp/dbget-bin/www_bget?ko:K02908	P58374	470	3.87e-58	60S ribosomal protein L30 OS=Branchiostoma belcheri GN=RPL30 PE=3 SV=1	--	--	--	--	--	--	--	--	KOG2988	60S ribosomal protein L30
comp44381_c0	242.423	569.205	526.991	89.9156	2.5511	2.8051e-19	586	EFN62772.1	7.73e-94	60S ribosomal protein L23 [Camponotus floridanus]	330318709	HM003310.1	64	2.97e-23	Camellia sinensis clone U10BcDNA 2217 ribosomal protein L23 mRNA, partial cds	K02894	RP-L23e, RPL23	large subunit ribosomal protein L23e	http://www.genome.jp/dbget-bin/www_bget?ko:K02894	Q9GNE2	680	7.28e-90	60S ribosomal protein L23 OS=Aedes aegypti GN=RpL23-A PE=2 SV=1	PF00238	Ribosomal protein L14p/L23e	GO:0006412//GO:0042254	translation//ribosome biogenesis	GO:0003735	structural constituent of ribosome	GO:0005840	ribosome	KOG0901	60S ribosomal protein L14/L17/L23
comp35858_c0	7.06314	3243.78	23815.6	20.7746	10.163	0	4647	EFN87058.1	5.46e-121	Aminopeptidase N [Harpegnathos saltator]	190702156	EF710640.1	129	1.82e-58	Cotesia sesamiae Mombasa bracovirus clone BAC 6I18, complete sequence	--	--	--	--	P91885	788	4.25e-86	Aminopeptidase N OS=Manduca sexta GN=APN2 PE=1 SV=2	PF01433	Peptidase family M1	--	--	GO:0008270//GO:0008237	zinc ion binding//metallopeptidase activity	--	--	KOG1046	Puromycin-sensitive aminopeptidase and related aminopeptidases
comp44316_c0	8.69529	5960.41	13334.5	7.7931	10.741	0	1416	CBM69271.1	1.2e-16	venom protein Ci-48a [Chelonus inanitus]	--	--	--	--	--	--	--	--	--	--	--	--	--	--	--	--	--	--	--	--	--	--	--
7 proteins with incomplete amino acid sequences matched to the proteome
Gene_id	Female adult RPKM	Venom gland RPKM	venom_gland_readcount	female_adult_readcount	log2.Fold_change.	q.value	Gene Length	NR ID	NR Evalue	NR Description	NT GI	NT ID	NT Score	NT Evalue	NT Description	KO ID	KO Name	KO Description	Http Link	Swissprot ID	Swissprot Score	Swissprot Evalue	Swissprot Description	PFAM ID	PFAM description	Gene Ontology Biological Pathway	BP Description	Gene Ontology Molecular Function	MF Description	Gene Ontology Cellular Component	CC Description	KOG ID	KOG Description
comp43465_c0	0.768001	261.109	1280.5	1.50885	9.729	4.0349e-179	3104	XP_003706499.1	5.14e-25	PREDICTED: aminopeptidase N-like [Megachile rotundata]	--	--	--	--	--	--	--	--	--	P91885	152	1.22e-08	Aminopeptidase N OS=Manduca sexta GN=APN2 PE=1 SV=2	PF01433	Peptidase family M1	--	--	GO:0008237//GO:0008270	metallopeptidase activity//zinc ion binding	--	--	KOG1046	Puromycin-sensitive aminopeptidase and related aminopeptidases
comp43476_c1	15.0674	24.3892	221.18	54.7409	2.0145	0.0015903	5740	XP_002431503.1	7.13e-61	enzymatic polyprotein; Endonuclease; Reverse transcriptase, putative [Pediculus humanus corporis]	190702156	EF710640.1	4210	0	Cotesia sesamiae Mombasa bracovirus clone BAC 6I18, complete sequence	--	--	--	--	P04323	852	5.34e-93	Retrovirus-related Pol polyprotein from transposon 17.6 OS=Drosophila melanogaster GN=pol PE=4 SV=1	PF00078//PF00665//PF06553//PF06480//PF05460	Reverse transcriptase (RNA-dependent DNA polymerase)//Integrase core domain//BNIP3//FtsH Extracellular//Origin recognition complex subunit 6 (ORC6)	GO:0006278//GO:0006260//GO:0015074//GO:0043065	RNA-dependent DNA replication//DNA replication//DNA integration//positive regulation of apoptotic process	GO:0003723//GO:0003677//GO:0008270//GO:0005524//GO:0004222//GO:0003964	RNA binding//DNA binding//zinc ion binding//ATP binding//metalloendopeptidase activity//RNA-directed DNA polymerase activity	GO:0005740//GO:0005664//GO:0016021	mitochondrial envelope//nuclear origin of replication recognition complex//integral to membrane	KOG0017	FOG: Transposon-encoded proteins with TYA, reverse transcriptase, integrase domains in various combinations
comp44319_c0	5.6044	4876.97	5332.04	2.4547	11.085	0	692	EFY91155.1	6.97e-11	1-phosphatidylinositol phosphodiesterase precursor [Metarhizium acridum CQMa 102]	--	--	--	--	--	--	--	--	--	--	--	--	--	PF00388	Phosphatidylinositol-specific phospholipase C, X domain	GO:0009395//GO:0006629//GO:0035556	phospholipid catabolic process//lipid metabolic process//intracellular signal transduction	GO:0004629	phospholipase C activity	--	--	--	--
comp39249_c0	7.7267	89.086	160.736	5.585	4.847	1.0342e-21	1142	BAB72015.1	2.71e-14	immunoevasive protein-2 [Cotesia kariyai]	--	--	--	--	--	--	--	--	--	P22105	141	5.98e-08	Tenascin-X OS=Homo sapiens GN=TNXB PE=1 SV=3	--	--	--	--	--	--	--	--	--	--
comp42303_c0	5.54344	103.231	147.603	3.17534	5.5387	2.0024e-22	905	BAB72015.1	1.37e-08	immunoevasive protein-2 [Cotesia kariyai]	--	--	--	--	--	--	--	--	--	--	--	--	--	PF07569	TUP1-like enhancer of split	GO:0006355	regulation of transcription, DNA-dependent	--	--	GO:0005634	nucleus	--	--
comp39158_c0	16.4108	11187.8	31781.2	18.676	10.733	0	1798	XP_001968326.1	5.47e-15	GG24571 [Drosophila erecta]	--	--	--	--	--	--	--	--	--	--	--	--	--	PF12464//PF09519	Maltose acetyltransferase//HindVP restriction endonuclease	GO:0042967//GO:0006308//GO:0009307	acyl-carrier-protein biosynthetic process//DNA catabolic process//DNA restriction-modification system	GO:0009036//GO:0016407//GO:0003677	Type II site-specific deoxyribonuclease activity//acetyltransferase activity//DNA binding	GO:0009359	Type II site-specific deoxyribonuclease complex	--	--
comp24183_c0	0	58.5396	41.8047	0	6.3856	3.5882e-07	452	XP_002996014.1	3.18e-09	hypothetical protein NCER_100959 [Nosema ceranae BRL01]	--	--	--	--	--	--	--	--	--	--	--	--	--	PF00430	ATP synthase B/B' CF(0)	GO:0015986//GO:0015992	ATP synthesis coupled proton transport//proton transport	GO:0015078	hydrogen ion transmembrane transporter activity	GO:0045263	proton-transporting ATP synthase complex, coupling factor F(o)	--	--
424 proteins not matched to the proteome
Gene_id	venom_gland_readcount	female_adult_readcount	log2.Fold_change.	q.value	Gene Length	NR Evalue	NR Description	NT GI	NT ID	NT Score	NT Evalue	NT Description	KO ID	KO Name	KO Description	Http Link	Swissprot ID	Swissprot Score	Swissprot Evalue	Swissprot Description	PFAM ID	PFAM description	Gene Ontology Biological Pathway	BP Description	Gene Ontology Molecular Function	MF Description	Gene Ontology Cellular Component	CC Description	KOG ID	KOG Description
comp10698_c0	50.9873	0	6.6721	1.0109e-08	607	1.398e-70	GE23885 [Drosophila yakuba]	60601781	AY811459.1	46	8.16962e-13	Schistosoma japonicum SJCHGC05588 protein mRNA, partial cds	K11254	H4	histone H4	http://www.genome.jp/dbget-bin/www_bget?ko:K11254	O88451	243	7.2354e-21	Retinol dehydrogenase 7 OS=Mus musculus GN=Rdh7 PE=2 SV=1	PF00125//PF02291//PF02817//PF02969//PF00808	Core histone H2A/H2B/H3/H4//Transcription initiation factor IID, 31kD subunit//e3 binding domain//TATA box binding protein associated factor (TAF)//Histone-like transcription factor (CBF/NF-Y) and archaeal histone	GO:0006352//GO:0008152	DNA-dependent transcription, initiation//metabolic process	GO:0043565//GO:0016746//GO:0003677	sequence-specific DNA binding//transferase activity, transferring acyl groups//DNA binding	GO:0005634//GO:0005622	nucleus//intracellular	KOG3467	Histone H4
comp10810_c0	192.274	43.6837	2.138	0.00054154	2915	3.77985e-93	PREDICTED: histone H3.2-like [Oryzias latipes]	345494933	XM_001599623.2	222	3.5257e-111	PREDICTED: Nasonia vitripennis histone H3-like (LOC100117967), mRNA	K14716	SLC39A10, ZIP10	solute carrier family 39 (zinc transporter), member 10	http://www.genome.jp/dbget-bin/www_bget?ko:K14716	P84234	701	1.08588e-93	Histone H3.2 OS=Oncorhynchus mykiss PE=1 SV=2	PF02535	ZIP Zinc transporter	GO:0030001//GO:0055085	metal ion transport//transmembrane transport	GO:0046873	metal ion transmembrane transporter activity	GO:0016020	membrane	KOG2693	Putative zinc transporter
comp10862_c0	114.309	1.37373	6.3787	9.6904e-19	1102	1.24572e-17	PREDICTED: similar to hect domain and RLD 2 [Tribolium castaneum]	190702148	EF710632.1	254	2.86113e-129	Cotesia sesamiae Kitale bracovirus clone BAC 9L12, complete sequence	--	--	--	--	Q4U2R1	140	3.56345e-09	E3 ubiquitin-protein ligase HERC2 OS=Mus musculus GN=Herc2 PE=1 SV=3	PF00651	BTB/POZ domain	--	--	GO:0005515	protein binding	--	--	KOG1987	Speckle-type POZ protein SPOP and related proteins with TRAF, MATH and BTB/POZ domains
comp10889_c0	76.0519	12.2285	2.6367	0.0016388	913	7.2823e-72	PREDICTED: oxysterol-binding protein 1-like isoform 2 [Bombus impatiens]	350407550	XM_003488074.1	435	0	PREDICTED: Bombus impatiens oxysterol-binding protein 1-like, transcript variant 1 (LOC100746570), mRNA	--	--	--	--	O80866	143	1.20028e-07	Oxysterol-binding protein-related protein 1A OS=Arabidopsis thaliana GN=ORP1A PE=2 SV=1	--	--	--	--	--	--	--	--	KOG3356	Predicted membrane protein
comp10898_c0	142.335	28.6454	2.3129	0.00043908	1981	1.87446e-06	hypothetical protein SINV_02635 [Solenopsis invicta]	27641716	BX068435.1	89	8.15927e-37	Single read from an extremity of a full-length cDNA clone made from Anopheles gambiae total adult females. 5-PRIME end of clone FK0AAC52CG02 of strain 6-9 of Anopheles gambiae (African malaria mosquito)	K10949	KDELR	ER lumen protein retaining receptor	http://www.genome.jp/dbget-bin/www_bget?ko:K10949	Q501K5	122	5.21773e-07	Serotransferrin OS=Xenopus tropicalis GN=tf PE=2 SV=1	PF00810	ER lumen protein retaining receptor	GO:0006621	protein retention in ER lumen	GO:0046923	ER retention sequence binding	GO:0016021//GO:0005783	integral to membrane//endoplasmic reticulum	KOG3106	ER lumen protein retaining receptor
comp10946_c0	159.349	0.112601	10.467	1.1565e-20	1287	3.10821e-113	hypothetical protein TcasGA2_TC003806 [Tribolium castaneum]	300248404	GU447169.1	129	9.89102e-60	Enderleinia bispina voucher 05-02-25-29 histone 3 (H3) gene, partial cds	--	--	--	--	Q13449	241	8.70981e-21	Limbic system-associated membrane protein OS=Homo sapiens GN=LSAMP PE=1 SV=2	--	--	--	--	--	--	--	--	--	--
comp10949_c0	185.414	15.4714	3.5831	4.2232e-16	980	7.25415e-21	GD18113 [Drosophila simulans]	383859031	XM_003704954.1	356	0	PREDICTED: Megachile rotundata uncharacterized LOC100878970 (LOC100878970), mRNA	--	--	--	--	Q08821	138	1.40889e-08	Homeobox protein Hox-A1 (Fragment) OS=Xenopus laevis GN=hoxa1 PE=2 SV=1	--	--	--	--	--	--	--	--	--	--
comp10996_c0	374.919	11.8456	4.9842	1.1763e-51	1511	6.56407e-48	exosomal 3&apos;-5&apos; exoribonuclease complex subunit Rrp46 [Glossina morsitans morsitans]	383860617	XM_003705738.1	47	4.14012e-14	PREDICTED: Megachile rotundata uncharacterized LOC100876699 (LOC100876699), mRNA	--	--	--	--	Q975G8	147	1.67904e-10	Probable exosome complex exonuclease 1 OS=Sulfolobus tokodaii (strain DSM 16993 / JCM 10545 / NBRC 100140 / 7) GN=STK_04430 PE=3 SV=2	--	--	--	--	--	--	--	--	--	--
comp11010_c0	97.4609	11.7798	3.0485	2.9439e-06	1182	6.93292e-91	Long-chain fatty acid transport protein 4 [Camponotus floridanus]	383857079	XM_003703986.1	137	3.08022e-64	PREDICTED: Megachile rotundata protein sidekick-like (LOC100880570), mRNA	--	--	--	--	Q2YDI7	343	2.24394e-34	Tektin-5 OS=Bos taurus GN=TEKT5 PE=2 SV=1	--	--	--	--	--	--	--	--	--	--
comp11021_c0	1335.27	158.088	3.0783	5.9865e-82	758	2.3439e-142	PREDICTED: active breakpoint cluster region-related protein-like [Nasonia vitripennis]	190702156	EF710640.1	57	2.48596e-19	Cotesia sesamiae Mombasa bracovirus clone BAC 6I18, complete sequence	--	--	--	--	Q99JE4	185	4.53478e-14	Ras-specific guanine nucleotide-releasing factor 2 OS=Rattus norvegicus GN=Rasgrf2 PE=1 SV=1	PF00558	Vpu protein	GO:0019076//GO:0032801//GO:0006812	viral release from host cell//receptor catabolic process//cation transport	GO:0005261	cation channel activity	GO:0033644	host cell membrane	--	--
comp11033_c1	666.56	134.703	2.307	4.1308e-17	1024	1.4416e-10	phospholipase A2D [Danaus plexippus]	170945769	CU640366.1	57	1.06677e-18	Podospora anserina S mat+ genomic DNA chromosome 2, supercontig 2	--	--	--	--	Q1JPB9	68	5.69046e-06	Group 3 secretory phospholipase A2 OS=Bos taurus GN=PLA2G3 PE=2 SV=1	--	--	--	--	--	--	--	--	--	--
comp11035_c0	67728.3	31.0328	11.092	0	950	4.87903e-07	hypothetical protein TcasGA2_TC010140 [Tribolium castaneum]	297803437	XM_002869557.1	69	5.83253e-26	Arabidopsis lyrata subsp. lyrata early-responsive to dehydration 8 (HSP81-2), mRNA	--	--	--	--	Q1LWH4	121	8.33695e-06	Fanconi-associated nuclease 1 OS=Danio rerio GN=fan1 PE=2 SV=2	PF01395//PF00404	PBP/GOBP family//Dockerin type I repeat	GO:0005975	carbohydrate metabolic process	GO:0005549//GO:0004553	odorant binding//hydrolase activity, hydrolyzing O-glycosyl compounds	--	--	--	--
comp11036_c0	113286	50.6229	11.128	0	964	8.05364e-22	Phospholipase A2 [Camponotus floridanus]	328794210	XM_001119895.2	177	1.05801e-85	PREDICTED: Apis mellifera translocon-associated protein subunit gamma-like (LOC725314), mRNA	--	--	--	--	Q9NZ20	136	2.96446e-09	Group 3 secretory phospholipase A2 OS=Homo sapiens GN=PLA2G3 PE=1 SV=2	--	--	--	--	--	--	--	--	--	--
comp11042_c0	7359.31	3.91851	10.875	0	987	6.43028e-77	PREDICTED: LOW QUALITY PROTEIN: regucalcin-like [Bombus terrestris]	340730281	XR_132452.1	67	5.6016e-24	PREDICTED: Bombus terrestris hypothetical LOC100642594 (LOC100642594), miscRNA	--	--	--	--	Q03336	462	3.71135e-52	Regucalcin OS=Rattus norvegicus GN=Rgn PE=1 SV=3	--	--	--	--	--	--	--	--	--	--
comp11054_c0	475.102	121.61	1.966	3.2919e-06	942	0	hypothetical protein TcasGA2_TC005830 [Tribolium castaneum]	325974253	FQ790346.1	36	1.4239e-07	Botryotinia fuckeliana isolate T4 SupSuperContig_8_105_1 genomic supercontig, whole genome	K02989	RP-S5e, RPS5	small subunit ribosomal protein S5e	http://www.genome.jp/dbget-bin/www_bget?ko:K02989	A2A5R2	398	2.43773e-37	Brefeldin A-inhibited guanine nucleotide-exchange protein 2 OS=Mus musculus GN=Arfgef2 PE=1 SV=1	--	--	--	--	--	--	--	--	KOG3291	Ribosomal protein S7
comp11065_c0	792.097	190.753	2.054	2.0591e-12	1471	1.37583e-10	PREDICTED: hypothetical protein [Oryctolagus cuniculus]	200732	J00623.1	170	1.09958e-82	Mus musculus 18S ribosomal RNA gene, partial sequence; internal transcribed spacer 1, 5.8S ribosomal RNA gene and internal transcribed spacer 1, complete sequence; and 28S ribosomal RNA gene, partial sequence	K02930	RP-L4e, RPL4	large subunit ribosomal protein L4e	http://www.genome.jp/dbget-bin/www_bget?ko:K02930	Q8WMR7	207	2.07085e-47	Bestrophin-1 (Fragment) OS=Sus scrofa GN=BEST1 PE=1 SV=1	PF00573	Ribosomal protein L4/L1 family	GO:0042254//GO:0006412	ribosome biogenesis//translation	GO:0003735	structural constituent of ribosome	GO:0005840	ribosome	KOG1475	Ribosomal protein RPL1/RPL2/RL4L4
comp11065_c1	93.3035	0.0675605	10.432	2.407e-12	790	6.33484e-06	odorant receptor 258 [Nasonia vitripennis]	345489542	XM_001603225.2	78	1.65981e-31	PREDICTED: Nasonia vitripennis cell division cycle protein 16 homolog (LOC100119514), mRNA	--	--	--	--	P09798	180	2.7908e-15	Anaphase-promoting complex subunit CDC16 OS=Saccharomyces cerevisiae (strain ATCC 204508 / S288c) GN=CDC16 PE=1 SV=1	--	--	--	--	--	--	--	--	--	--
comp11066_c0	367.679	97.1401	1.9203	0.00022259	678	3.42401e-14	High affinity cationic amino acid transporter 1 [Acromyrmex echinatior]	190702153	EF710637.1	201	7.21859e-100	Cotesia sesamiae Mombasa bracovirus clone BAC 1J4, complete sequence	K02955	RP-S14e, RPS14	small subunit ribosomal protein S14e	http://www.genome.jp/dbget-bin/www_bget?ko:K02955	Q8BLQ7	133	1.8099e-08	Cationic amino acid transporter 4 OS=Mus musculus GN=Slc7a4 PE=1 SV=1	PF00411	Ribosomal protein S11	GO:0006412//GO:0042254	translation//ribosome biogenesis	GO:0003735	structural constituent of ribosome	GO:0005622//GO:0005840	intracellular//ribosome	KOG0407	40S ribosomal protein S14
comp11071_c0	440.601	102.632	2.102	6.6888e-08	620	1.13075e-51	60S ribosomal protein L44 [Acromyrmex echinatior]	190702578	EF710659.1	59	6.42273e-20	Glyptapanteles indiensis clone BAC 9I20, complete sequence	K02889	RP-L21e, RPL21	large subunit ribosomal protein L21e	http://www.genome.jp/dbget-bin/www_bget?ko:K02889	Q3SZ59	348	6.08882e-39	60S ribosomal protein L36a OS=Bos taurus GN=RPL36A PE=3 SV=3	PF01157	Ribosomal protein L21e	GO:0042254//GO:0006412	ribosome biogenesis//translation	GO:0003735	structural constituent of ribosome	GO:0005840//GO:0005622	ribosome//intracellular	KOG1732	60S ribosomal protein L21
comp11072_c0	477.515	118.183	2.0145	5.0468e-07	644	3.8414e-06	Acetylcholine receptor subunit alpha-like 2 [Camponotus floridanus]	54109794	AJ632320.1	60	5.63107e-21	Cotesia congregata virus complete genome, segment Circle18	K02964	RP-S18e, RPS18	small subunit ribosomal protein S18e	http://www.genome.jp/dbget-bin/www_bget?ko:K02964	Q12600	269	2.69839e-23	Protein SIS2 OS=Candida tropicalis GN=SIS2 PE=3 SV=1	PF00416	Ribosomal protein S13/S18	GO:0006412//GO:0042254	translation//ribosome biogenesis	GO:0003735//GO:0003723	structural constituent of ribosome//RNA binding	GO:0005622//GO:0005840	intracellular//ribosome	KOG3311	Ribosomal protein S18
comp11075_c0	682.585	73.3932	3.2173	1.4998e-46	1064	9.57771e-09	hypothetical protein NCER_101613 [Nosema ceranae BRL01]	46250678	BX465837.11	147	1.08443e-69	Zebrafish DNA sequence from clone DKEY-27C15 in linkage group 19 Contains the gene for a novel protein similar to vertebrate protein disulfide isomerase-associated 3 (PDIA3), the 3&apos; end of the gene for a novel protein similar to vertebrate natriuretic peptide receptor A/guanylate cyclase A (atrionatriuretic peptide receptor A) (NPR1), the 3&apos; end of the gene for a novel protein similar t…	--	--	--	--	Q93591	163	8.30859e-11	Uncharacterized protein F26A3.7 OS=Caenorhabditis elegans GN=F26A3.7 PE=2 SV=2	PF05456	Eukaryotic translation initiation factor 4E binding protein (EIF4EBP)	GO:0045947	negative regulation of translational initiation	GO:0008190	eukaryotic initiation factor 4E binding	--	--	--	--
comp11077_c0	644.11	165.921	1.9568	4.7767e-08	780	1.22882e-14	hypothetical protein EAI_15706 [Harpegnathos saltator]	345488252	XR_134088.1	74	2.7237e-28	PREDICTED: Nasonia vitripennis hypothetical LOC100679897 (LOC100679897), miscRNA	K02872	RP-L13Ae, RPL13A	large subunit ribosomal protein L13Ae	http://www.genome.jp/dbget-bin/www_bget?ko:K02872	P80977	118	3.83031e-06	Cytochrome c oxidase subunit 6C-1 OS=Thunnus obesus PE=1 SV=2	PF00572//PF01323//PF01196	Ribosomal protein L13//DSBA-like thioredoxin domain//Ribosomal protein L17	GO:0006412//GO:0042254//GO:0006118	translation//ribosome biogenesis//electron transport	GO:0003735//GO:0015035	structural constituent of ribosome//protein disulfide oxidoreductase activity	GO:0005622//GO:0005840	intracellular//ribosome	KOG3204	60S ribosomal protein L13a
comp11084_c0	638.115	119.988	2.4109	3.0209e-19	699	1.62555e-08	PREDICTED: putative deoxyribonuclease TATDN1-like [Nasonia vitripennis]	340718715	XM_003397761.1	185	4.84171e-90	PREDICTED: Bombus terrestris beta-arrestin-1-like, transcript variant 1 (LOC100648521), mRNA	K02900	RP-L27Ae, RPL27A	large subunit ribosomal protein L27Ae	http://www.genome.jp/dbget-bin/www_bget?ko:K02900	Q0U4Z8	158	1.93445e-10	Vacuolar protein sorting-associated protein 27 OS=Phaeosphaeria nodorum (strain SN15 / ATCC MYA-4574 / FGSC 10173) GN=VPS27 PE=3 SV=1	PF00008	EGF-like domain	--	--	GO:0005515	protein binding	--	--	KOG1742	60s ribosomal protein L15/L27
comp11085_c0	1194.53	0.675605	10.788	9.3279e-147	1973	5.29373e-35	Hydrocephalus-inducing protein [Camponotus floridanus]	328780550	XM_003249769.1	117	5.46404e-52	PREDICTED: Apis mellifera RNA-binding protein Musashi homolog Rbp6-like (LOC100578264), partial mRNA	K14075	PNLIPRP2, PLRP2	pancreatic lipase-related protein 2	http://www.genome.jp/dbget-bin/www_bget?ko:K14075	Q9BR09	133	2.36674e-09	Neuralized-like protein 2 OS=Homo sapiens GN=NEURL2 PE=2 SV=1	--	--	--	--	--	--	--	--	--	--
comp11088_c0	471.346	123.005	1.9381	9.7891e-06	931	7.7234e-06	Heat shock factor 2-binding protein [Acromyrmex echinatior]	356509319	XM_003523350.1	41	8.17393e-11	PREDICTED: Glycine max vacuolar protein sorting-associated protein 45 homolog (LOC100782786), mRNA	K02877	RP-L15e, RPL15	large subunit ribosomal protein L15e	http://www.genome.jp/dbget-bin/www_bget?ko:K02877	Q86HT3	128	7.65309e-09	BolA-like protein DDB_G0274439 OS=Dictyostelium discoideum GN=DDB_G0274439 PE=3 SV=1	PF00906//PF00827	Hepatitis core antigen//Ribosomal L15	GO:0042254//GO:0009405//GO:0006412	ribosome biogenesis//pathogenesis//translation	GO:0005198//GO:0003735	structural molecule activity//structural constituent of ribosome	GO:0005840	ribosome	KOG1678	60s ribosomal protein L15
comp11115_c0	467.823	98.2972	2.2507	4.5745e-11	565	9.14044e-06	hypothetical protein NEPG_00761 [Nematocida parisii ERTm1]	383847540	XM_003699363.1	159	5.05968e-76	PREDICTED: Megachile rotundata longitudinals lacking protein-like (LOC100882866), mRNA	K02875	RP-L14e, RPL14	large subunit ribosomal protein L14e	http://www.genome.jp/dbget-bin/www_bget?ko:K02875	Q9Y676	312	4.95031e-30	28S ribosomal protein S18b, mitochondrial OS=Homo sapiens GN=MRPS18B PE=1 SV=1	PF01929	Ribosomal protein L14	GO:0042254//GO:0006412	ribosome biogenesis//translation	GO:0003735	structural constituent of ribosome	GO:0005840//GO:0005622	ribosome//intracellular	KOG3421	60S ribosomal protein L14
comp11117_c0	366.173	85.8849	2.092	1.6281e-06	564	1.1596e-95	PREDICTED: protein FAM13A-like isoform 1 [Nasonia vitripennis]	383854558	XM_003702740.1	423	0	PREDICTED: Megachile rotundata actin-like protein 6A-like (LOC100881161), mRNA	K02912	RP-L32e, RPL32	large subunit ribosomal protein L32e	http://www.genome.jp/dbget-bin/www_bget?ko:K02912	Q9DBR2	150	9.27713e-10	Protein FAM13C OS=Mus musculus GN=Fam13c PE=1 SV=2	PF01655	Ribosomal protein L32	GO:0006412//GO:0042254	translation//ribosome biogenesis	GO:0003735	structural constituent of ribosome	GO:0005622//GO:0005840	intracellular//ribosome	KOG0878	60S ribosomal protein L32
comp11127_c0	327.062	59.5899	2.4564	9.378e-11	2983	8.35747e-10	hypothetical protein DAPPUDRAFT_100890 [Daphnia pulex]	198451682	XM_002137303.1	69	1.26961e-25	Drosophila pseudoobscura pseudoobscura GA26604 (Dpse\GA26604), mRNA	K09595	HM13	minor histocompatibility antigen H13	http://www.genome.jp/dbget-bin/www_bget?ko:K09595	Q52KF3	178	5.76417e-12	Protein spire homolog 1 OS=Mus musculus GN=Spire1 PE=1 SV=1	PF04258//PF07645//PF02096	Signal peptide peptidase//Calcium-binding EGF domain//60Kd inner membrane protein	GO:0051205	protein insertion into membrane	GO:0005509//GO:0004190	calcium ion binding//aspartic-type endopeptidase activity	GO:0016021	integral to membrane	KOG2443	Uncharacterized conserved protein
comp11142_c0	348.558	42.3604	3.0406	5.6262e-21	1652	1.98694e-41	hypothetical protein SINV_03910 [Solenopsis invicta]	328789482	XM_392214.4	113	9.69168e-50	PREDICTED: Apis mellifera hypothetical protein LOC408676 (LOC408676), mRNA	--	--	--	--	Q3LRZ1	199	2.4188e-14	CREB-regulated transcription coactivator 2 OS=Rattus norvegicus GN=Crtc2 PE=1 SV=1	--	--	--	--	--	--	--	--	--	--
comp11154_c0	302.046	60.5322	2.319	3.5433e-08	2174	0	AGAP010417-PA [Anopheles gambiae str. PEST]	346430207	FN557483.1	240	5.47376e-121	Toxoneuron nigriceps partial 19kDa gene	K10601	SYVN1, HRD1	E3 ubiquitin-protein ligase synoviolin	http://www.genome.jp/dbget-bin/www_bget?ko:K10601	Q28D40	990	2.29986e-117	Tetratricopeptide repeat protein 39A OS=Xenopus tropicalis GN=ttc39a PE=2 SV=1	PF12861//PF12906	Anaphase-promoting complex subunit 11 RING-H2 finger//RING-variant domain	GO:0016567	protein ubiquitination	GO:0004842//GO:0008270	ubiquitin-protein ligase activity//zinc ion binding	GO:0005680	anaphase-promoting complex	KOG0802	E3 ubiquitin ligase
comp11171_c0	431.852	74.1814	2.5414	1.0892e-15	582	2.52715e-67	PREDICTED: hypothetical protein LOC100680470 [Nasonia vitripennis]	340709261	XM_003393182.1	162	3.59736e-77	PREDICTED: Bombus terrestris phosphoglucomutase-2-like (LOC100648849), mRNA	K02942	RP-LP1, RPLP1	large subunit ribosomal protein LP1	http://www.genome.jp/dbget-bin/www_bget?ko:K02942	Q9C8N5	120	5.59619e-06	Protein SENSITIVE TO PROTON RHIZOTOXICITY 1 OS=Arabidopsis thaliana GN=STOP1 PE=2 SV=1	PF00428	60s Acidic ribosomal protein	GO:0006414//GO:0042254	translational elongation//ribosome biogenesis	GO:0003735	structural constituent of ribosome	GO:0005622//GO:0005840	intracellular//ribosome	KOG1762	60s acidic ribosomal protein P1
comp11173_c0	375.402	17.4103	4.4304	3.4693e-45	1499	0	PREDICTED: calcium-transporting ATPase type 2C member 1-like isoform 2 [Bombus impatiens]	213408414	XM_002174942.1	41	1.03347e-09	Schizosaccharomyces japonicus yFS275 calcium-transporting ATPase, mRNA	--	--	--	--	O59868	2032	0	Calcium-transporting ATPase 1 OS=Schizosaccharomyces pombe (strain 972 / ATCC 24843) GN=pmr1 PE=1 SV=1	--	--	--	--	--	--	--	--	--	--
comp11179_c0	367.983	37.5411	3.2931	1.4327e-26	1477	8.1719e-83	Acyl-protein thioesterase 1 [Harpegnathos saltator]	383847095	XM_003699143.1	67	1.29008e-24	PREDICTED: Megachile rotundata acyl-protein thioesterase 1-like (LOC100876527), mRNA	--	--	--	--	Q4PID3	135	8.43458e-37	Acyl-protein thioesterase 1 OS=Ustilago maydis (strain 521 / FGSC 9021) GN=UM00130 PE=3 SV=1	--	--	--	--	--	--	--	--	--	--
comp11190_c0	4397.29	1.57641	11.446	0	3180	8.05107e-34	hypothetical protein SINV_02733 [Solenopsis invicta]	238814352	NM_001161466.1	177	4.40605e-86	Nasonia vitripennis cyclin-dependent kinase 10 (Cdk10), transcript variant 1, mRNA	--	--	--	--	Q8K368	191	5.3277e-15	Fanconi anemia group I protein homolog OS=Mus musculus GN=Fanci PE=1 SV=2	PF01393	Chromo shadow domain	--	--	--	--	GO:0005634	nucleus	--	--
comp11203_c0	2294.9	1.50885	10.571	2.5834e-290	960	1.35169e-26	PREDICTED: SID1 transmembrane family member 2-like [Nasonia vitripennis]	340724477	XM_003400561.1	103	4.89901e-45	PREDICTED: Bombus terrestris aspartyl-tRNA synthetase, cytoplasmic-like, transcript variant 1 (LOC100645809), mRNA	--	--	--	--	Q6Q3F5	142	4.70724e-10	SID1 transmembrane family member 1 OS=Rattus norvegicus GN=Sidt1 PE=2 SV=2	--	--	--	--	--	--	--	--	--	--
comp11209_c0	438.755	130.347	1.7511	0.0048896	474	8.05746e-12	PREDICTED: signal-induced proliferation-associated 1-like protein 2-like [Bombus impatiens]	170043913	XM_001849560.1	59	4.86394e-20	Culex quinquefasciatus GATA transcription factor GATAd, mRNA	K02915	RP-L34e, RPL34	large subunit ribosomal protein L34e	http://www.genome.jp/dbget-bin/www_bget?ko:K02915	Q8HXN7	120	2.33312e-07	Cyclin-T1 OS=Pan troglodytes GN=CCNT1 PE=2 SV=1	PF01199	Ribosomal protein L34e	GO:0006412//GO:0042254	translation//ribosome biogenesis	GO:0003735	structural constituent of ribosome	GO:0005622//GO:0005840	intracellular//ribosome	KOG1790	60s ribosomal protein L34
comp11211_c0	96.5549	8.87295	3.4439	5.2125e-08	464	7.53149e-84	hypothetical protein VCUG_01339 [Vavraia culicis &apos;floridensis&apos;]	169806370	XM_001827878.1	34	5.08434e-06	Enterocytozoon bieneusi H348 cell division control protein 68 partial mRNA	--	--	--	--	Q2UBF1	525	8.01562e-55	FACT complex subunit spt16 OS=Aspergillus oryzae (strain ATCC 42149 / RIB 40) GN=spt16 PE=3 SV=1	--	--	--	--	--	--	--	--	--	--
comp11222_c0	420.196	12.5264	5.068	8.2425e-59	2359	3.15626e-150	PREDICTED: LOW QUALITY PROTEIN: NSFL1 cofactor p47-like [Bombus terrestris]	198470933	XM_001355407.2	36	1.6151e-06	Drosophila pseudoobscura pseudoobscura GA13235 (Dpse\GA13235), mRNA	K01195	E3.2.1.31, GUSB, uidA	beta-glucuronidase	http://www.genome.jp/dbget-bin/www_bget?ko:K01195	Q14CS0	522	1.36682e-58	UBX domain-containing protein 2B OS=Homo sapiens GN=UBXN2B PE=1 SV=1	PF00703//PF02836//PF02837	domain//Glycosyl hydrolases family 2, TIM barrel domain//Glycosyl hydrolases family 2, sugar binding domain	GO:0005975	carbohydrate metabolic process	GO:0004553	hydrolase activity, hydrolyzing O-glycosyl compounds	--	--	KOG2024	Beta-Glucuronidase GUSB (glycosylhydrolase superfamily 2)
comp11239_c0	959.691	0.743166	10.335	4.6978e-125	1411	4.36505e-141	Carboxylesterase 3 [Camponotus floridanus]	242004918	XM_002423278.1	82	2.25874e-33	Pediculus humanus corporis large neutral amino acids transporter, putative, mRNA	--	--	--	--	P37136	524	5.65487e-57	Acetylcholinesterase OS=Rattus norvegicus GN=Ache PE=2 SV=1	--	--	--	--	--	--	--	--	--	--
comp11310_c0	284.031	43.1383	2.719	8.1074e-13	665	1.24613e-116	PREDICTED: ubiquitin carboxyl-terminal hydrolase 30-like [Apis florea]	106520355	AC185330.2	33	4.01688e-06	Nasonia giraulti BAC NG_Bb-47D01 (Clemson University Genomics Nasonia giraulti BAC Library) complete sequence	K02966	RP-S19e, RPS19	small subunit ribosomal protein S19e	http://www.genome.jp/dbget-bin/www_bget?ko:K02966	A6H8I0	198	1.20905e-14	Ubiquitin carboxyl-terminal hydrolase 22 OS=Danio rerio GN=usp22 PE=2 SV=1	PF01090	Ribosomal protein S19e	GO:0006412//GO:0042254	translation//ribosome biogenesis	GO:0003735	structural constituent of ribosome	GO:0005622//GO:0005840	intracellular//ribosome	KOG3411	40S ribosomal protein S19
comp11421_c0	517.248	110.962	2.2208	1.487e-11	1214	1.56268e-134	similar to CG6750 [Papilio xuthus]	340721911	XM_003399309.1	172	2.92829e-83	PREDICTED: Bombus terrestris ubiquitin carboxyl-terminal hydrolase CYLD-like (LOC100650168), mRNA	K02882	RP-L18Ae, RPL18A	large subunit ribosomal protein L18Ae	http://www.genome.jp/dbget-bin/www_bget?ko:K02882	A7A082	324	3.62965e-31	ER membrane protein complex subunit 3 OS=Saccharomyces cerevisiae (strain YJM789) GN=AIM27 PE=3 SV=2	PF09004//PF01775//PF02915	Domain of unknown function (DUF1891)//Ribosomal L18ae/LX protein domain//Rubrerythrin	GO:0042254//GO:0055114//GO:0006412	ribosome biogenesis//oxidation-reduction process//translation	GO:0046872//GO:0008168//GO:0003735//GO:0016491//GO:0016706	metal ion binding//methyltransferase activity//structural constituent of ribosome//oxidoreductase activity//oxidoreductase activity, acting on paired donors, with incorporation or reduction of molecular oxygen, 2-oxoglutarate as one donor, and incorporation of one atom each of oxygen into both donors	GO:0005840	ribosome	KOG0829	60S ribosomal protein L18A
comp11434_c0	474.321	0.608045	9.6075	2.8733e-67	843	0	PREDICTED: protein RMD5 homolog A-like [Bombus terrestris]	189086708	EU693910.1	179	1.21244e-87	Erythroculter ilishaeformis heat shock cognate 70 (hsc70) mRNA, complete cds	--	--	--	--	Q5RKJ1	205	4.07284e-16	Macrophage erythroblast attacher OS=Rattus norvegicus GN=Maea PE=2 SV=2	--	--	--	--	--	--	--	--	--	--
comp11477_c0	210.416	3.35505	5.9708	2.8054e-33	393	1.80675e-06	PREDICTED: hypothetical protein LOC100119775 [Nasonia vitripennis]	380013431	XR_142565.1	96	2.58102e-40	PREDICTED: Apis florea potassium voltage-gated channel subfamily KQT member 1-like (LOC100863480), miscRNA	--	--	--	--	Q9QXN0	308	4.16073e-27	Protein Shroom3 OS=Mus musculus GN=Shroom3 PE=1 SV=2	--	--	--	--	--	--	--	--	--	--
comp11483_c0	259.142	0.225202	10.168	1.2806e-34	1215	8.83098e-28	hypothetical protein KGM_17722 [Danaus plexippus]	190702153	EF710637.1	37	9.89156e-09	Cotesia sesamiae Mombasa bracovirus clone BAC 1J4, complete sequence	--	--	--	--	Q9BUT9	158	3.73624e-11	Protein FAM195A OS=Homo sapiens GN=FAM195A PE=1 SV=2	--	--	--	--	--	--	--	--	--	--
comp11520_c0	52.181	4.30135	3.6007	6.2161e-05	796	8.68284e-21	hypothetical protein SINV_00160 [Solenopsis invicta]	156084527	XM_001609697.1	41	5.59582e-10	Babesia bovis XRN 5&apos;-3&apos; exonuclease protein, putative (BBOV_II002230) mRNA, complete cds	--	--	--	--	B4JB43	215	1.73716e-19	Eukaryotic translation initiation factor 3 subunit I OS=Drosophila grimshawi GN=Trip1 PE=3 SV=1	--	--	--	--	--	--	--	--	--	--
comp11532_c0	82.7742	0.157641	9.0364	1.0093e-12	823	9.47636e-113	RNA-binding protein MEX3A [Acromyrmex echinatior]	348500921	XM_003437972.1	107	1.21575e-46	PREDICTED: Oreochromis niloticus RNA-binding protein MEX3D-like (LOC100707682), mRNA	--	--	--	--	A1L020	197	1.25322e-14	RNA-binding protein MEX3A OS=Homo sapiens GN=MEX3A PE=1 SV=1	--	--	--	--	--	--	--	--	--	--
comp11564_c0	91.462	2.2295	5.3584	9.7742e-14	966	0	PREDICTED: elongation factor Tu GTP-binding domain-containing protein 1 [Acyrthosiphon pisum]	339248910	XM_003373395.1	45	1.24129e-12	Trichinella spiralis tubulin alpha-1 chain (Tsp_08041) mRNA, complete cds	--	--	--	--	Q90705	462	1.3659e-46	Elongation factor 2 OS=Gallus gallus GN=EEF2 PE=1 SV=3	--	--	--	--	--	--	--	--	--	--
comp11582_c0	36.8723	1.93673	4.2508	0.00012507	984	7.27726e-108	PREDICTED: facilitated trehalose transporter Tret1-like [Bombus terrestris]	223587746	FM212911.1	55	4.25524e-18	Cotesia congregata Nudivirus cluster	--	--	--	--	Q291H8	616	3.83781e-67	Facilitated trehalose transporter Tret1 OS=Drosophila pseudoobscura pseudoobscura GN=Tret1 PE=3 SV=3	--	--	--	--	--	--	--	--	--	--
comp11632_c0	26.9436	0.0675605	8.6395	0.00013041	526	5.04272e-12	PREDICTED: hypothetical protein LOC100650691 [Bombus terrestris]	159137407	EU081840.1	41	2.42167e-10	Cotesia vestalis bracovirus ankyrin mRNA, complete cds	--	--	--	--	A6R035	1080	2.73249e-134	Probable Xaa-Pro aminopeptidase P OS=Ajellomyces capsulata (strain NAm1 / WU24) GN=AMPP PE=3 SV=1	--	--	--	--	--	--	--	--	--	--
comp11668_c0	453.973	75.9155	2.5801	2.8459e-17	541	7.02158e-10	PREDICTED: hypothetical protein LOC100679716 isoform 3 [Nasonia vitripennis]	242011865	XM_002426620.1	77	1.93942e-30	Pediculus humanus corporis conserved hypothetical protein, mRNA	K02903	RP-L28e, RPL28	large subunit ribosomal protein L28e	http://www.genome.jp/dbget-bin/www_bget?ko:K02903	Q94521	144	1.32593e-09	Dopamine N-acetyltransferase OS=Drosophila melanogaster GN=Dat PE=1 SV=1	--	--	--	--	--	--	--	--	KOG3412	60S ribosomal protein L28
comp11876_c0	95.372	18.4215	2.3722	0.0037983	1041	7.71491e-96	YEATS domain-containing protein [Glyptapanteles flavicoxis]	190702286	EF710646.1	326	6.20871e-169	Glyptapanteles flavicoxis clone BAC 3F13, complete sequence	--	--	--	--	O00767	816	2.2948e-103	Acyl-CoA desaturase OS=Homo sapiens GN=SCD PE=1 SV=2	--	--	--	--	--	--	--	--	--	--
comp12114_c0	236.788	38.9662	2.6033	1.702e-09	1057	9.61413e-126	PREDICTED: ADP-ribosylation factor GTPase-activating protein 1-like isoform 1 [Apis mellifera]	383860828	XM_003705843.1	809	0	PREDICTED: Megachile rotundata cytoplasmic FMR1-interacting protein-like, transcript variant 2 (LOC100879860), mRNA	K14825	ERP2	protein ERP2	http://www.genome.jp/dbget-bin/www_bget?ko:K14825	Q17R07	288	9.27679e-26	ADP-ribosylation factor GTPase-activating protein 3 OS=Bos taurus GN=ARFGAP3 PE=2 SV=1	PF01105	emp24/gp25L/p24 family/GOLD	GO:0006810	transport	--	--	GO:0016021	integral to membrane	KOG1693	emp24/gp25L/p24 family of membrane trafficking proteins
comp12275_c0	29.807	0.0450403	9.3702	9.0267e-05	449	0	PREDICTED: hypothetical protein LOC100123730 isoform 1 [Nasonia vitripennis]	328785208	XM_393247.4	308	1.99578e-158	PREDICTED: Apis mellifera hypothetical protein LOC409752 (LOC409752), mRNA	--	--	--	--	Q70UN9	245	2.40939e-23	Alcohol dehydrogenase 1 OS=Ceratitis cosyra GN=ADH1 PE=3 SV=1	--	--	GO:0006334	nucleosome assembly	GO:0046982//GO:0003677	protein heterodimerization activity//DNA binding	GO:0005634//GO:0000786	nucleus//nucleosome	--	--
comp12296_c0	397.157	40.6622	3.288	1.485e-28	3086	9.03334e-42	hypothetical protein SINV_06702 [Solenopsis invicta]	345490989	XM_001601953.2	104	2.92923e-45	PREDICTED: Nasonia vitripennis hypothetical protein LOC100117881 (LOC100117881), mRNA	K14416	HBS1	elongation factor 1 alpha-like protein	http://www.genome.jp/dbget-bin/www_bget?ko:K14416	Q99KK1	241	3.6359e-22	Receptor expression-enhancing protein 3 OS=Mus musculus GN=Reep3 PE=1 SV=1	PF00071//PF01926//PF03143//PF08477//PF03144//PF00350//PF00025//PF00009	Ras family//GTPase of unknown function//Elongation factor Tu C-terminal domain//Miro-like protein//Elongation factor Tu domain 2//Dynamin family//ADP-ribosylation factor family//Elongation factor Tu GTP binding domain	GO:0007264	small GTPase mediated signal transduction	GO:0003924//GO:0005525	GTPase activity//GTP binding	GO:0005622	intracellular	KOG0458	Elongation factor 1 alpha
comp12757_c0	192.949	0.968367	7.6384	1.2876e-31	1980	8.7582e-66	PREDICTED: ran-specific GTPase-activating protein-like [Takifugu rubripes]	190356750	AM999887.1	141	1.99274e-66	Wolbachia endosymbiont of Culex quinquefasciatus Pel strain wPip complete genome	--	--	--	--	Q8RWG8	329	2.24071e-34	Ran-binding protein 1 homolog b OS=Arabidopsis thaliana GN=RANBP1B PE=1 SV=2	--	--	--	--	--	--	--	--	KOG3860	Acyltransferase required for palmitoylation of Hedgehog (Hh) family of secreted signaling proteins
comp12830_c0	118.096	20.0245	2.5601	9.3353e-05	1015	4.66323e-33	chromosome segregation protein [Nematocida parisii ERTm3]	300706526	XM_002995476.1	243	1.74546e-122	Nosema ceranae BRL01 hypothetical protein (NCER_101559) mRNA, complete cds	--	--	--	--	B8CW13	196	5.29343e-15	Chromosome partition protein Smc OS=Halothermothrix orenii (strain H 168 / OCM 544 / DSM 9562) GN=smc PE=3 SV=1	PF02932//PF03153	Neurotransmitter-gated ion-channel transmembrane region//Transcription factor IIA, alpha/beta subunit	GO:0006811//GO:0006367	ion transport//transcription initiation from RNA polymerase II promoter	--	--	GO:0016020//GO:0005672	membrane//transcription factor TFIIA complex	--	--
comp12894_c0	282.574	31.6859	3.1567	1.1614e-18	944	2.70562e-56	PREDICTED: similar to cyclin-K [Tribolium castaneum]	350405179	XR_135588.1	40	2.01026e-09	PREDICTED: Bombus impatiens hypothetical LOC100743972 (LOC100743972), miscRNA	K13280	SEC11, sipW	signal peptidase, endoplasmic reticulum-type	http://www.genome.jp/dbget-bin/www_bget?ko:K13280	Q9C8P7	153	1.30226e-10	Putative cyclin-T1-1 OS=Arabidopsis thaliana GN=CYCT1-1 PE=3 SV=1	--	--	GO:0006465//GO:0006508	signal peptide processing//proteolysis	GO:0008236	serine-type peptidase activity	GO:0016021	integral to membrane	KOG3342	Signal peptidase I
comp12936_c0	40.844	0.0225202	10.825	1.9877e-05	775	3.44383e-06	PREDICTED: LOW QUALITY PROTEIN: midasin-like [Apis florea]	345486072	XM_001600689.2	34	7.03509e-06	PREDICTED: Nasonia vitripennis peroxiredoxin-6-like (LOC100117827), mRNA	--	--	--	--	Q99U78	149	5.78229e-11	Uncharacterized protein SAV1409 OS=Staphylococcus aureus (strain Mu50 / ATCC 700699) GN=SAV1409 PE=1 SV=1	--	--	--	--	--	--	--	--	--	--
comp13078_c0	518.297	24.3479	4.4119	5.7287e-62	1148	4.08462e-138	PREDICTED: 26S protease regulatory subunit 4-like [Megachile rotundata]	380353348	HE681722.1	98	5.06308e-42	Candida orthopsilosis Co 90-125, chromosome 4 draft sequence	--	--	--	--	P46466	821	1.11035e-105	26S protease regulatory subunit 4 homolog OS=Oryza sativa subsp. japonica GN=TBP2 PE=2 SV=2	--	--	--	--	--	--	--	--	--	--
comp13111_c0	282.864	66.5969	2.0866	4.3361e-05	1312	3.04897e-67	Integrator complex subunit 1 [Harpegnathos saltator]	308498977	XM_003111627.1	36	1.44562e-07	Caenorhabditis remanei CRE-SSL-1 protein (Cre-ssl-1) mRNA, complete cds	K03238	EIF2S2	translation initiation factor 2 subunit 2	http://www.genome.jp/dbget-bin/www_bget?ko:K03238	Q54NC8	153	1.70839e-10	Integrator complex subunit 1 homolog OS=Dictyostelium discoideum GN=ints1 PE=3 SV=1	PF01873	Domain found in IF2B/IF5	GO:0006446//GO:0006413	regulation of translational initiation//translational initiation	GO:0003743	translation initiation factor activity	GO:0005840	ribosome	KOG2768	Translation initiation factor 2, beta subunit (eIF-2beta)
comp13280_c0	288.047	57.0247	2.3366	4.8893e-08	2059	0	hypothetical protein SINV_04440 [Solenopsis invicta]	340729661	XM_003403068.1	492	0	PREDICTED: Bombus terrestris serine/threonine-protein kinase OSR1-like (LOC100642867), mRNA	--	--	--	--	O61122	504	3.58105e-55	Serine/threonine-protein kinase svkA OS=Dictyostelium discoideum GN=svkA PE=1 SV=1	--	--	--	--	--	--	--	--	KOG4448	Uncharacterized conserved protein, contains phosphotyrosine interaction (PI) domain
comp13342_c0	22.5941	0.472924	5.5782	0.00071215	1382	6.39548e-40	PREDICTED: tetratricopeptide repeat protein 36-like [Oryzias latipes]	332139244	HQ009543.1	45	6.82689e-13	Cotesia vestalis bracovirus segment c20, complete sequence	--	--	--	--	A7RL75	287	5.941e-30	Tetratricopeptide repeat protein 36 homolog OS=Nematostella vectensis GN=ttc36 PE=3 SV=1	PF01344//PF02535//PF04684	Kelch motif//ZIP Zinc transporter//BAF1 / ABF1 chromatin reorganising factor	GO:0055085//GO:0006338//GO:0030001	transmembrane transport//chromatin remodeling//metal ion transport	GO:0003677//GO:0046873//GO:0005515	DNA binding//metal ion transmembrane transporter activity//protein binding	GO:0016020//GO:0005634	membrane//nucleus	--	--
comp13507_c0	31.3962	0.0450403	9.4452	5.7794e-05	366	2.68703e-07	hypothetical protein TcasGA2_TC012689 [Tribolium castaneum]	328789918	XM_003251299.1	43	8.80577e-12	PREDICTED: Apis mellifera rotatin-like (LOC100578040), mRNA	--	--	--	--	Q8NBZ0	237	1.08938e-21	INO80 complex subunit E OS=Homo sapiens GN=INO80E PE=1 SV=1	PF00428	60s Acidic ribosomal protein	GO:0042254//GO:0006414	ribosome biogenesis//translational elongation	GO:0003735	structural constituent of ribosome	GO:0005840//GO:0005622	ribosome//intracellular	--	--
comp13609_c0	121.03	21.1915	2.5138	0.00013156	1306	1.25236e-50	hypothetical protein KGM_16279 [Danaus plexippus]	223587757	FM212912.1	61	8.60419e-21	Cotesia congregata LEF-8 and HzNVORF128-like region	K10082	LMAN2, VIP36	lectin, mannose-binding 2	http://www.genome.jp/dbget-bin/www_bget?ko:K10082	A8MVJ9	271	2.57846e-27	Putative UPF0609 protein C4orf27-like OS=Homo sapiens PE=1 SV=1	PF03388//PF00139	Legume-like lectin family//Legume lectin domain	--	--	GO:0030246	carbohydrate binding	GO:0016020	membrane	KOG3839	Lectin VIP36, involved in the transport of glycoproteins carrying high mannose-type glycans
comp13673_c0	105.368	0.0225202	12.192	7.5557e-11	740	2.4232e-52	semaphorin-1a-like protein [Tribolium castaneum]	302353412	HM012573.1	537	0	Helicoverpa armigera argonaute protein mRNA, partial cds	--	--	--	--	Q24322	290	1.29321e-28	Semaphorin-1A OS=Drosophila melanogaster GN=Sema-1a PE=2 SV=2	--	--	--	--	--	--	--	--	--	--
comp16114_c0	25.2283	0.0225202	10.13	0.00078734	378	1.3272e-108	synaptic vesicular amine transporter [Culex quinquefasciatus]	190702286	EF710646.1	74	6.56228e-29	Glyptapanteles flavicoxis clone BAC 3F13, complete sequence	--	--	--	--	Q91514	545	8.68121e-60	Vesicular acetylcholine transporter OS=Torpedo torpedo PE=2 SV=1	--	--	--	--	--	--	--	--	--	--
comp18924_c0	23.5435	1.10349	4.4152	0.0027718	1023	2.68703e-07	hypothetical protein TcasGA2_TC012689 [Tribolium castaneum]	328789918	XM_003251299.1	43	8.80577e-12	PREDICTED: Apis mellifera rotatin-like (LOC100578040), mRNA	--	--	--	--	Q8NBZ0	237	1.08938e-21	INO80 complex subunit E OS=Homo sapiens GN=INO80E PE=1 SV=1	--	--	--	--	--	--	--	--	--	--
comp19699_c0	94.1397	10.8874	3.1121	2.3775e-06	2458	1.80728e-06	hypothetical protein EAG_15197 [Camponotus floridanus]	383855737	XM_003703319.1	143	2.51307e-67	PREDICTED: Megachile rotundata cGMP-dependent 3&apos;,5&apos;-cyclic phosphodiesterase-like (LOC100880193), mRNA	--	--	--	--	Q28156	191	7.49151e-16	cGMP-specific 3&apos;,5&apos;-cyclic phosphodiesterase OS=Bos taurus GN=PDE5A PE=1 SV=1	PF00656	Caspase domain	GO:0006508	proteolysis	GO:0004197	cysteine-type endopeptidase activity	--	--	KOG4475	FOG: Immunoglobin and related proteins
comp19797_c0	73.6372	4.68419	3.9746	6.0634e-08	1138	3.9052e-06	THAP domain containing protein [Nasonia vitripennis]	383863996	XM_003707418.1	362	0	PREDICTED: Megachile rotundata uncharacterized LOC100882532 (LOC100882532), mRNA	K09577	FKBP14	FK506-binding protein 14	http://www.genome.jp/dbget-bin/www_bget?ko:K09577	Q0WYX8	130	6.56764e-08	MAM domain-containing glycosylphosphatidylinositol anchor protein 1 OS=Gallus gallus GN=MDGA1 PE=1 SV=1	PF10591//PF00254//PF03032	Secreted protein acidic and rich in cysteine Ca binding region//FKBP-type peptidyl-prolyl cis-trans isomerase//Brevenin/esculentin/gaegurin/rugosin family	GO:0006952//GO:0007165//GO:0006457//GO:0042742	defense response//signal transduction//protein folding//defense response to bacterium	GO:0005509	calcium ion binding	GO:0005578//GO:0005576	proteinaceous extracellular matrix//extracellular region	KOG0549	FKBP-type peptidyl-prolyl cis-trans isomerase
comp20116_c0	76.8575	11.6429	2.7227	0.00074933	1206	2.37647e-06	hypothetical protein CRE_31468 [Caenorhabditis remanei]	326578182	HQ291482.1	203	5.23335e-101	Nosema bombycis clone NBO_80g0021 60S ribosomal protein L44 mRNA, complete cds	K15698	RNF121	RING finger protein 121	http://www.genome.jp/dbget-bin/www_bget?ko:K15698	O62252	115	1.52715e-07	MIP18 family protein F45G2.10 OS=Caenorhabditis elegans GN=F45G2.10 PE=1 SV=1	PF12861//PF04627	Anaphase-promoting complex subunit 11 RING-H2 finger//Mitochondrial ATP synthase epsilon chain	GO:0006119//GO:0015992//GO:0015986//GO:0016567	oxidative phosphorylation//proton transport//ATP synthesis coupled proton transport//protein ubiquitination	GO:0046961//GO:0004842//GO:0046933	proton-transporting ATPase activity, rotational mechanism//ubiquitin-protein ligase activity//proton-transporting ATP synthase activity, rotational mechanism	GO:0000275//GO:0045259//GO:0005680	mitochondrial proton-transporting ATP synthase complex, catalytic core F(1)//proton-transporting ATP synthase complex//anaphase-promoting complex	KOG1734	Predicted RING-containing E3 ubiquitin ligase
comp22068_c0	187.236	32.1135	2.5436	4.1851e-07	1433	4.27832e-24	hypothetical protein [Amblyomma maculatum]	190702156	EF710640.1	152	4.69717e-72	Cotesia sesamiae Mombasa bracovirus clone BAC 6I18, complete sequence	K08057	CALR	calreticulin	http://www.genome.jp/dbget-bin/www_bget?ko:K08057	B4L6S9	229	3.96038e-22	Serine/threonine-protein phosphatase Pgam5, mitochondrial OS=Drosophila mojavensis GN=Pgam5 PE=3 SV=1	PF00262	Calreticulin family	--	--	GO:0005509	calcium ion binding	--	--	KOG0674	Calreticulin
comp22072_c0	412.518	0.180161	11.161	3.3313e-48	2195	2.09191e-06	uncharacterized protein LOC100191520 [Zea mays]	225591853	CP001391.1	134	1.18376e-62	Wolbachia sp. wRi, complete genome	--	--	--	--	Q42290	138	8.78194e-10	Probable mitochondrial-processing peptidase subunit beta OS=Arabidopsis thaliana GN=At3g02090 PE=1 SV=2	PF01393	Chromo shadow domain	--	--	--	--	GO:0005634	nucleus	--	--
comp22314_c0	622.612	188.242	1.7257	0.0010297	3323	2.7213e-06	Cyclin, N-terminal domain containing protein [Trichomonas vaginalis G3]	350409231	XM_003488615.1	477	0	PREDICTED: Bombus impatiens polypeptide N-acetylgalactosaminyltransferase 2-like (LOC100750116), mRNA	K00501	TH	tyrosine 3-monooxygenase	http://www.genome.jp/dbget-bin/www_bget?ko:K00501	Q9WV92	597	4.98228e-68	Band 4.1-like protein 3 OS=Mus musculus GN=Epb41l3 PE=1 SV=1	PF00351//PF01842	Biopterin-dependent aromatic amino acid hydroxylase//ACT domain	GO:0055114//GO:0008152	oxidation-reduction process//metabolic process	GO:0016597//GO:0016714	amino acid binding//oxidoreductase activity, acting on paired donors, with incorporation or reduction of molecular oxygen, reduced pteridine as one donor, and incorporation of one atom of oxygen	--	--	--	--
comp22406_c0	416.27	0.765686	9.0866	4.01e-62	1542	2.37796e-21	ATP synthase subunit epsilon, mitochondrial [Acromyrmex echinatior]	340712354	XM_003394679.1	90	1.47072e-37	PREDICTED: Bombus terrestris protein spinster-like (LOC100648240), mRNA	K01229	LCT	lactase-phlorizin hydrolase	http://www.genome.jp/dbget-bin/www_bget?ko:K01229	Q96253	115	5.20768e-07	ATP synthase subunit epsilon, mitochondrial OS=Arabidopsis thaliana GN=At1g51650 PE=1 SV=3	PF00232	Glycosyl hydrolase family 1	GO:0005975	carbohydrate metabolic process	GO:0004553	hydrolase activity, hydrolyzing O-glycosyl compounds	--	--	--	--
comp22534_c0	117.655	16.1019	2.8693	1.9193e-06	1151	2.70463e-08	Spermatogenesis-associated protein 13 [Acromyrmex echinatior]	190343097	EU001283.1	123	3.08308e-56	Glyptapanteles flavicoxis bracovirus segment 28, complete sequence	K08341	GABARAP, ATG8, LC3	GABA(A) receptor-associated protein (autophagy-related protein 8)	http://www.genome.jp/dbget-bin/www_bget?ko:K08341	Q6P964	287	1.6369e-28	Serine/threonine-protein phosphatase 4 regulatory subunit 2-A OS=Danio rerio GN=ppp4r2a PE=2 SV=2	PF04110	Ubiquitin-like autophagy protein Apg12	GO:0000045	autophagic vacuole assembly	--	--	GO:0005737	cytoplasm	KOG1654	Microtubule-associated anchor protein involved in autophagy and membrane trafficking
comp22598_c0	133.911	6.91369	4.2757	1.2937e-15	828	3.2346e-61	PREDICTED: hypothetical protein LOC413427 [Apis mellifera]	190702148	EF710632.1	244	1.01768e-123	Cotesia sesamiae Kitale bracovirus clone BAC 9L12, complete sequence	--	--	--	--	P39993	209	4.60926e-16	ARF guanine-nucleotide exchange factor 2 OS=Saccharomyces cerevisiae (strain ATCC 204508 / S288c) GN=GEA2 PE=1 SV=1	--	--	--	--	--	--	--	--	--	--
comp22695_c1	39.0728	4.25113	3.2002	0.0042418	407	5.15367e-37	hypothetical protein AND_22842 [Anopheles darlingi]	383848186	XM_003699685.1	92	3.39606e-39	PREDICTED: Megachile rotundata beta-1,3-galactosyltransferase brn-like (LOC100881300), mRNA	--	--	--	--	Q9Y2C3	116	7.03957e-07	Beta-1,3-galactosyltransferase 5 OS=Homo sapiens GN=B3GALT5 PE=1 SV=1	--	--	--	--	--	--	--	--	--	--
comp22833_c0	596.257	107.537	2.4711	1.3436e-19	2357	1.06473e-73	hypothetical protein SINV_16300 [Solenopsis invicta]	186703618	AM989974.1	81	1.15138e-32	Zygosaccharomyces rouxii strain ATCC 42981, SWE1 region, P-subgenome	--	--	--	--	P62265	566	4.59062e-72	40S ribosomal protein S14 OS=Cricetulus griseus GN=RPS14 PE=2 SV=3	--	--	--	--	--	--	--	--	--	--
comp22904_c1	26.46	0.0675605	8.6134	0.0001514	1061	4.21719e-16	probable 60s ribosomal protein L21-A [Ustilago hordei]	326578156	HQ291469.1	254	3.58285e-129	Nosema bombycis clone NBO_594g0004 60S ribosomal protein L21 mRNA, complete cds	--	--	--	--	P46778	126	1.12349e-08	60S ribosomal protein L21 OS=Homo sapiens GN=RPL21 PE=1 SV=2	--	--	--	--	--	--	--	--	--	--
comp22905_c0	847.504	21.2579	5.3171	1.3402e-123	1526	9.83819e-87	PREDICTED: uncharacterized protein LOC100881449 [Megachile rotundata]	223587757	FM212912.1	76	7.51462e-30	Cotesia congregata LEF-8 and HzNVORF128-like region	--	--	--	--	A0JMQ7	130	4.92984e-06	Microtubule-associated tumor suppressor 1 homolog A OS=Danio rerio GN=mtus1a PE=2 SV=1	PF03276//PF02535//PF00740//PF02862//PF08704	Spumavirus gag protein//ZIP Zinc transporter//Parvovirus coat protein VP2//DDHD domain//tRNA methyltransferase complex GCD14 subunit	GO:0030488//GO:0055085//GO:0009451//GO:0030001//GO:0008033	tRNA methylation//transmembrane transport//RNA modification//metal ion transport//tRNA processing	GO:0046872//GO:0016429//GO:0046873//GO:0005198	metal ion binding//tRNA (adenine-N1-)-methyltransferase activity//metal ion transmembrane transporter activity//structural molecule activity	GO:0019028//GO:0016020//GO:0031515	viral capsid//membrane//tRNA (m1A) methyltransferase complex	--	--
comp23124_c0	93301	47.4396	10.942	0	600	2.22279e-49	PREDICTED: UHRF1-binding protein 1-like [Bombus terrestris]	198437707	XM_002123272.1	141	3.04709e-65	PREDICTED: Ciona intestinalis similar to ANKHD1-EIF4EBP3 protein (LOC100187241), mRNA	--	--	--	--	A0JNW5	293	2.33315e-29	UHRF1-binding protein 1-like OS=Homo sapiens GN=UHRF1BP1L PE=1 SV=2	--	--	--	--	--	--	--	--	--	--
comp23130_c0	72970.6	43.9891	10.696	0	3967	1.35058e-27	PREDICTED: slit homolog 3 protein-like [Acyrthosiphon pisum]	332139293	HQ009551.1	125	1.22528e-57	Cotesia vestalis bracovirus segment c28, complete sequence	--	--	--	--	Q9CXD9	123	3.96964e-07	Leucine-rich repeat-containing protein 17 OS=Mus musculus GN=Lrrc17 PE=2 SV=1	PF01500//PF00089	Keratin, high sulfur B2 protein//Trypsin	GO:0006508	proteolysis	GO:0004252	serine-type endopeptidase activity	GO:0045095	keratin filament	KOG3627	Trypsin
comp23133_c0	2423.25	0.653085	11.857	1.2517e-254	885	1.01216e-08	PREDICTED: hypothetical protein LOC100636931, partial [Amphimedon queenslandica]	190702242	EF710645.1	351	0	Glyptapanteles flavicoxis clone BAC 1C3, complete sequence	--	--	--	--	Q8SQI6	240	1.52886e-22	Probable M1 family aminopeptidase 1 OS=Encephalitozoon cuniculi (strain GB-M1) GN=ECU01_0140 PE=3 SV=1	PF00404//PF01395	Dockerin type I repeat//PBP/GOBP family	GO:0005975	carbohydrate metabolic process	GO:0005549//GO:0004553	odorant binding//hydrolase activity, hydrolyzing O-glycosyl compounds	--	--	--	--
comp23142_c0	1399.09	0.382843	11.835	1.8012e-147	386	6.14873e-08	PREDICTED: ankyrin repeat domain-containing protein 27 [Monodelphis domestica]	328782366	XM_001120960.2	89	3.26376e-36	PREDICTED: Apis mellifera hypothetical protein LOC725064 (LOC725064), mRNA	--	--	--	--	Q3UMR0	129	2.47852e-06	Ankyrin repeat domain-containing protein 27 OS=Mus musculus GN=Ankrd27 PE=1 SV=2	--	--	--	--	--	--	--	--	--	--
comp23156_c0	18.777	0.0225202	9.7035	0.0041731	486	2.80149e-33	Trex [Anopheles gambiae]	442625911	NM_001273105.1	41	3.28467e-10	Drosophila melanogaster dumpy (dp), transcript variant S, mRNA	K02977	RP-S27Ae, RPS27A	small subunit ribosomal protein S27Ae	http://www.genome.jp/dbget-bin/www_bget?ko:K02977	O88280	113	3.91431e-06	Slit homolog 3 protein OS=Rattus norvegicus GN=Slit3 PE=2 SV=1	PF00240//PF01599	Ubiquitin family//Ribosomal protein S27a	GO:0006412//GO:0042254	translation//ribosome biogenesis	GO:0003735//GO:0005515	structural constituent of ribosome//protein binding	GO:0005622//GO:0005840	intracellular//ribosome	KOG0004	Ubiquitin/40S ribosomal protein S27a fusion
comp23177_c0	2797.15	539.263	2.3749	6.273e-79	3225	7.85894e-14	hypothetical protein G5I_08350 [Acromyrmex echinatior]	262302698	GQ886369.1	74	9.85737e-28	Eumesocampa frigilis voucher EfrDIPLUR neurofibromin mRNA, partial cds	--	--	--	--	Q3T906	125	9.96402e-08	N-acetylglucosamine-1-phosphotransferase subunits alpha/beta OS=Homo sapiens GN=GNPTAB PE=1 SV=1	PF00643	B-box zinc finger	--	--	GO:0008270	zinc ion binding	GO:0005622	intracellular	--	--
comp23274_c0	1335.37	27.4746	5.603	1.5174e-202	2332	1.34329e-23	conserved hypothetical protein [Culex quinquefasciatus]	190702155	EF710639.1	56	3.04179e-19	Cotesia sesamiae Mombasa bracovirus clone BAC 4B19, complete sequence	--	--	--	--	Q8BTE0	109	1.04828e-06	UPF0369 protein C6orf57 homolog OS=Mus musculus PE=2 SV=2	PF04587	ADP-specific Phosphofructokinase/Glucokinase conserved region	GO:0016310//GO:0005975	phosphorylation//carbohydrate metabolic process	GO:0016773//GO:0016301	phosphotransferase activity, alcohol group as acceptor//kinase activity	--	--	KOG4184	Predicted sugar kinase
comp23475_c0	353.336	0.202682	10.768	1.2198e-43	925	2.98706e-08	PREDICTED: hypothetical protein LOC100742915 [Bombus impatiens]	328788693	XM_003251120.1	533	0	PREDICTED: Apis mellifera SWI/SNF-related matrix-associated actin-dependent regulator of chromatin subfamily D member 1-like (LOC552582), mRNA	--	--	--	--	Q9FMT4	589	4.03094e-67	SWI/SNF complex component SNF12 homolog OS=Arabidopsis thaliana GN=At5g14170 PE=1 SV=1	PF01147//PF08271	Crustacean CHH/MIH/GIH neurohormone family//TFIIB zinc-binding	GO:0006355//GO:0007218	regulation of transcription, DNA-dependent//neuropeptide signaling pathway	GO:0008270//GO:0005184	zinc ion binding//neuropeptide hormone activity	GO:0005576	extracellular region	--	--
comp23514_c0	344.371	82.2705	2.0655	7.965e-06	734	3.39976e-66	opsin [Papilio xuthus]	194441931	EU851690.1	33	6.56043e-06	Hoplitis brachypogon long-wavelength rhodopsin gene, partial cds	K02974	RP-S24e, RPS24	small subunit ribosomal protein S24e	http://www.genome.jp/dbget-bin/www_bget?ko:K02974	O01668	514	5.7382e-61	Opsin Rh6 OS=Drosophila melanogaster GN=Rh6 PE=2 SV=1	PF01282	Ribosomal protein S24e	GO:0042254//GO:0006412	ribosome biogenesis//translation	GO:0003735	structural constituent of ribosome	GO:0005840//GO:0005622	ribosome//intracellular	KOG3424	40S ribosomal protein S24
comp23525_c0	35.0534	0.0225202	10.604	7.4284e-05	875	7.19162e-19	AGAP001429-PA [Anopheles gambiae str. PEST]	340712836	XM_003394912.1	262	2.49825e-133	PREDICTED: Bombus terrestris centaurin-gamma-1A-like (LOC100647017), mRNA	--	--	--	--	Q6PGZ3	102	5.82144e-15	TRAF3-interacting protein 1 OS=Danio rerio GN=traf3ip1 PE=2 SV=1	--	--	--	--	--	--	--	--	--	--
comp23667_c0	721.195	35.7465	4.3345	3.9166e-84	1609	4.56566e-44	Transient receptor potential channel pyrexia [Camponotus floridanus]	190356750	AM999887.1	215	3.13224e-107	Wolbachia endosymbiont of Culex quinquefasciatus Pel strain wPip complete genome	--	--	--	--	Q7Z020	131	8.95667e-08	Transient receptor potential cation channel subfamily A member 1 OS=Drosophila melanogaster GN=TrpA1 PE=2 SV=3	--	--	--	--	--	--	--	--	--	--
comp23724_c0	1141.22	1.10349	10.014	1.3799e-154	1853	2.10761e-158	PREDICTED: similar to U3 small nucleolar ribonucleoprotein component [Tribolium castaneum]	190702146	EF710630.1	630	0	Cotesia sesamiae Kitale bracovirus clone BAC 4C14, complete sequence	--	--	--	--	Q755T8	698	6.65028e-84	U3 small nucleolar ribonucleoprotein protein IMP4 OS=Ashbya gossypii (strain ATCC 10895 / CBS 109.51 / FGSC 9923 / NRRL Y-1056) GN=IMP4 PE=3 SV=2	PF00413//PF01421	Matrixin//Reprolysin (M12B) family zinc metalloprotease	GO:0006508	proteolysis	GO:0008270//GO:0004222	zinc ion binding//metalloendopeptidase activity	GO:0031012	extracellular matrix	KOG3538	Disintegrin metalloproteinases with thrombospondin repeats
comp23747_c0	79.9737	0.0225202	11.794	7.2092e-09	1621	1.35197e-57	PREDICTED: dehydrogenase/reductase SDR family member 11-like [Nasonia vitripennis]	383857298	XM_003704094.1	345	8.67994e-179	PREDICTED: Megachile rotundata uncharacterized LOC100883667 (LOC100883667), mRNA	K13045	tld	tolloid	http://www.genome.jp/dbget-bin/www_bget?ko:K13045	Q2FVD5	243	8.91944e-22	Uncharacterized oxidoreductase SAOUHSC_02778 OS=Staphylococcus aureus (strain NCTC 8325) GN=SAOUHSC_02778 PE=3 SV=1	PF00413//PF01400	Matrixin//Astacin (Peptidase family M12A)	GO:0006508	proteolysis	GO:0008270//GO:0004222	zinc ion binding//metalloendopeptidase activity	GO:0031012	extracellular matrix	KOG3714	Meprin A metalloprotease
comp23801_c0	55.872	6.39573	3.1269	0.00051627	1134	2.50442e-12	PREDICTED: hypothetical protein LOC100650398 [Bombus terrestris]	380011470	XM_003689778.1	71	1.22312e-27	PREDICTED: Apis florea protein patched-like (LOC100869135), mRNA	K15382	SLC50A, SWEET	solute carrier family 50 (sugar transporter)	http://www.genome.jp/dbget-bin/www_bget?ko:K15382	Q7TXK5	239	6.98754e-19	Long-chain-fatty-acid--AMP ligase FadD29 OS=Mycobacterium bovis (strain ATCC BAA-935 / AF2122/97) GN=fadD29 PE=3 SV=1	PF03083//PF04082	MtN3/saliva family//Fungal specific transcription factor domain	GO:0006351	transcription, DNA-dependent	GO:0008270//GO:0003677	zinc ion binding//DNA binding	GO:0005634//GO:0016021	nucleus//integral to membrane	--	--
comp23887_c0	117.767	15.584	2.9178	1.0126e-06	1096	4.06901e-70	choline/ethanolamine kinase [Aedes aegypti]	223587762	FM212913.1	110	1.16424e-48	Cotesia congregata ODV-E56-1 region	--	--	--	--	Q01134	243	1.30354e-21	Choline kinase alpha OS=Rattus norvegicus GN=Chka PE=2 SV=2	--	--	--	--	--	--	--	--	KOG3142	Prenylated rab acceptor 1
comp23906_c0	78.4371	14.11	2.4748	0.0049638	1428	0	PREDICTED: ATP synthase subunit alpha, mitochondrial-like [Apis florea]	195383091	XM_002050224.1	538	0	Drosophila virilis GJ22050 (Dvir\GJ22050), mRNA	--	--	--	--	Q2VZN0	1989	0	ATP synthase subunit alpha OS=Magnetospirillum magneticum (strain AMB-1 / ATCC 700264) GN=atpA PE=3 SV=1	--	--	--	--	--	--	--	--	--	--
comp23936_c0	38.9494	3.47238	3.4876	0.0013025	1134	0	PREDICTED: serine/threonine-protein phosphatase 2A regulatory subunit B&apos;&apos; subunit gamma [Gallus gallus]	345490405	XM_001607007.2	53	4.52405e-17	PREDICTED: Nasonia vitripennis ras-related protein Rab-11A-like (LOC100117401), mRNA	--	--	--	--	Q9Y5P8	265	1.68044e-23	Serine/threonine-protein phosphatase 2A regulatory subunit B&apos;&apos; subunit beta OS=Homo sapiens GN=PPP2R3B PE=1 SV=2	--	--	--	--	--	--	--	--	--	--
comp23939_c0	50.2901	0.112601	8.8029	4.462e-08	766	1.57165e-30	PREDICTED: hypothetical protein LOC100743122 [Bombus impatiens]	380016553	XM_003692199.1	167	2.60047e-80	PREDICTED: Apis florea small conductance calcium-activated potassium channel protein-like (LOC100863211), mRNA	--	--	--	--	Q8JZY2	145	1.44906e-09	COMM domain-containing protein 10 OS=Mus musculus GN=Commd10 PE=2 SV=1	--	--	--	--	--	--	--	--	--	--
comp23975_c0	109.295	20.864	2.3891	0.001308	1725	0	PREDICTED: hypothetical protein [Saccoglossus kowalevskii]	380023291	XM_003695410.1	606	0	PREDICTED: Apis florea WD repeat-containing protein 19-like (LOC100872973), partial mRNA	--	--	--	--	Q8NEZ3	3255	0	WD repeat-containing protein 19 OS=Homo sapiens GN=WDR19 PE=1 SV=2	--	--	--	--	--	--	--	--	--	--
comp23992_c0	183.996	21.6664	3.0861	1.0745e-11	1421	4.83393e-09	putative Homeodomain-like, Homeodomain-related, Homeobox protein [Trachipleistophora hominis]	223587682	FM201565.1	766	0	Cotesia congregata mRNA for putative envelope protein ODV-E56-2 protein (odv-e56-2 gene), isolated from pupal stage ovaries	--	--	--	--	Q8SW18	160	1.48381e-13	Homeobox protein HD-10 OS=Encephalitozoon cuniculi (strain GB-M1) GN=HD-10 PE=4 SV=1	--	--	--	--	--	--	--	--	--	--
comp24149_c0	427.87	109.428	1.9672	1.1716e-05	1008	0	PREDICTED: mitogen-activated protein kinase kinase kinase kinase 5-like isoform 2 [Megachile rotundata]	340717283	XM_003397067.1	966	0	PREDICTED: Bombus terrestris mitogen-activated protein kinase kinase kinase kinase 5-like, transcript variant 2 (LOC100652043), mRNA	K02929	RP-L44e, RPL44	large subunit ribosomal protein L44e	http://www.genome.jp/dbget-bin/www_bget?ko:K02929	Q86IX1	722	7.37023e-80	Serine/threonine-protein kinase dst1 OS=Dictyostelium discoideum GN=dst1 PE=3 SV=1	PF03376//PF02150//PF00935	Adenovirus E3B protein//RNA polymerases M/15 Kd subunit//Ribosomal protein L44	GO:0042254//GO:0006144//GO:0006412//GO:0006206//GO:0006351	ribosome biogenesis//purine nucleobase metabolic process//translation//pyrimidine nucleobase metabolic process//transcription, DNA-dependent	GO:0003735//GO:0003677//GO:0003899	structural constituent of ribosome//DNA binding//DNA-directed RNA polymerase activity	GO:0005840//GO:0016020//GO:0005622//GO:0005730	ribosome//membrane//intracellular//nucleolus	KOG3464	60S ribosomal protein L44
comp24340_c0	76.8038	8.37773	3.1965	1.4017e-05	2047	0	PREDICTED: anoctamin-8-like [Nasonia vitripennis]	350396671	XM_003484579.1	191	5.61737e-93	PREDICTED: Bombus impatiens anoctamin-8-like, transcript variant 3 (LOC100748553), mRNA	--	--	--	--	Q6IWH7	328	2.28358e-29	Anoctamin-7 OS=Homo sapiens GN=ANO7 PE=1 SV=2	--	--	--	--	--	--	--	--	KOG2620	Prohibitins and stomatins of the PID superfamily
comp24355_c0	72.1323	0.247722	8.1858	7.9946e-12	667	5.41091e-06	PREDICTED: TD and POZ domain-containing protein 1-like [Nasonia vitripennis]	190702148	EF710632.1	168	1.70289e-81	Cotesia sesamiae Kitale bracovirus clone BAC 9L12, complete sequence	--	--	--	--	Q8IY47	115	1.85708e-06	Kelch repeat and BTB domain-containing protein 2 OS=Homo sapiens GN=KBTBD2 PE=2 SV=2	PF01097	Arthropod defensin	GO:0006952	defense response	--	--	--	--	--	--
comp24395_c0	259.41	45.5583	2.5094	3.0094e-09	2757	5.30275e-10	PREDICTED: similar to GA15455-PA [Tribolium castaneum]	189233819	XM_966521.2	40	6.18049e-09	PREDICTED: Tribolium castaneum similar to Protein tyrosine phosphatase 99A CG11516-PE (LOC660278), mRNA	--	--	--	--	O35615	135	2.2159e-08	Zinc finger protein ZFPM1 OS=Mus musculus GN=Zfpm1 PE=1 SV=1	PF00023	Ankyrin repeat	--	--	GO:0005515	protein binding	--	--	KOG0522	Ankyrin repeat protein
comp24409_c0	38.4288	0	6.2641	1.3602e-06	288	1.12882e-08	PREDICTED: hypothetical protein LOC100744262 [Bombus impatiens]	190702155	EF710639.1	124	4.21631e-57	Cotesia sesamiae Mombasa bracovirus clone BAC 4B19, complete sequence	--	--	--	--	Q62377	118	2.29565e-06	U2 small nuclear ribonucleoprotein auxiliary factor 35 kDa subunit-related protein 2 OS=Mus musculus GN=Zrsr2 PE=2 SV=1	PF02950	Conotoxin	GO:0009405//GO:0006810	pathogenesis//transport	GO:0008200	ion channel inhibitor activity	GO:0005576	extracellular region	--	--
comp24457_c0	218.926	4.30135	5.6695	1.3041e-33	2119	6.1929e-29	PREDICTED: sorting nexin-14-like [Apis florea]	190343090	EU001279.1	35	9.74139e-07	Glyptapanteles flavicoxis bracovirus segment 23, complete sequence	--	--	--	--	O74501	167	3.20472e-10	Uncharacterized protein CC285.14 OS=Schizosaccharomyces pombe (strain 972 / ATCC 24843) GN=SPCC285.14 PE=2 SV=1	PF04587	ADP-specific Phosphofructokinase/Glucokinase conserved region	GO:0005975	carbohydrate metabolic process	GO:0016773	phosphotransferase activity, alcohol group as acceptor	--	--	KOG4184	Predicted sugar kinase
comp24494_c0	38.6558	0	6.2726	1.2422e-06	408	1.50562e-105	Solute carrier family 25 member 35 [Camponotus floridanus]	326559171	HQ291372.1	99	1.32879e-42	Nosema bombycis clone NBO_13g0045 40S ribosomal protein S13 mRNA, partial cds	--	--	--	--	Q9UTN1	499	3.36312e-57	Mitochondrial oxaloacetate transport protein OS=Schizosaccharomyces pombe (strain 972 / ATCC 24843) GN=oac1 PE=2 SV=1	PF04719//PF00125//PF00808	hTAFII28-like protein conserved region//Core histone H2A/H2B/H3/H4//Histone-like transcription factor (CBF/NF-Y) and archaeal histone	GO:0006334//GO:0006367	nucleosome assembly//transcription initiation from RNA polymerase II promoter	GO:0003677//GO:0043565//GO:0046982	DNA binding//sequence-specific DNA binding//protein heterodimerization activity	GO:0005622//GO:0005634//GO:0000786	intracellular//nucleus//nucleosome	KOG1756	Histone 2A
comp24571_c0	175.296	23.307	2.911	1.0681e-09	3335	1.86347e-11	hypothetical protein Eint_061310 [Encephalitozoon intestinalis ATCC 50506]	190702578	EF710659.1	195	1.40063e-96	Glyptapanteles indiensis clone BAC 9I20, complete sequence	K04715	E2.7.1.138, CERK	ceramide kinase	http://www.genome.jp/dbget-bin/www_bget?ko:K04715	Q63068	247	3.0802e-21	Phosphorylated adapter RNA export protein OS=Rattus norvegicus GN=Phax PE=2 SV=2	PF00781//PF01513	Diacylglycerol kinase catalytic domain//ATP-NAD kinase	GO:0006769//GO:0016310//GO:0007205//GO:0046497//GO:0008152//GO:0009395//GO:0046486	nicotinamide metabolic process//phosphorylation//protein kinase C-activating G-protein coupled receptor signaling pathway//nicotinate nucleotide metabolic process//metabolic process//phospholipid catabolic process//glycerolipid metabolic process	GO:0004143//GO:0003951	diacylglycerol kinase activity//NAD+ kinase activity	--	--	KOG1115	Ceramide kinase
comp24609_c0	105.035	0.0450403	11.187	1.5541e-12	851	2.14615e-33	hypothetical protein DAPPUDRAFT_310982 [Daphnia pulex]	300705956	XM_002995257.1	308	1.80941e-158	Nosema ceranae BRL01 hypothetical protein (NCER_101867) mRNA, complete cds	--	--	--	--	Q9UUM7	123	2.40222e-06	Protein hob3 OS=Schizosaccharomyces pombe (strain 972 / ATCC 24843) GN=hob3 PE=1 SV=1	--	--	--	--	--	--	--	--	--	--
comp24636_c0	304.5	0.157641	10.916	6.6895e-37	546	4.81339e-23	Tubby protein-like protein [Acromyrmex echinatior]	432867232	XM_004071043.1	37	1.40624e-08	PREDICTED: Oryzias latipes cyclin-T1-like (LOC101175653), partial mRNA	--	--	--	--	B3MDU3	139	6.52562e-10	Protein king tubby OS=Drosophila ananassae GN=king-tubby PE=3 SV=1	PF00895//PF03606//PF08138//PF06667//PF05478//PF08019	ATP synthase protein 8//C4-dicarboxylate anaerobic carrier//Sex peptide (SP) family//Phage shock protein B//Prominin//Domain of unknown function (DUF1705)	GO:0007165//GO:0046008//GO:0009271//GO:0015986//GO:0015992//GO:0006355	signal transduction//regulation of female receptivity, post-mating//phage shock//ATP synthesis coupled proton transport//proton transport//regulation of transcription, DNA-dependent	GO:0015078//GO:0005179	hydrogen ion transmembrane transporter activity//hormone activity	GO:0005576//GO:0000276//GO:0016021	extracellular region//mitochondrial proton-transporting ATP synthase complex, coupling factor F(o)//integral to membrane	--	--
comp24636_c1	23.9375	0	5.5812	0.00044823	526	4.03079e-06	PREDICTED: hypothetical protein LOC100679881 [Nasonia vitripennis]	60601781	AY811459.1	46	7.45567e-13	Schistosoma japonicum SJCHGC05588 protein mRNA, partial cds	--	--	--	--	Q09630	1129	2.24475e-139	Probable metabotropic glutamate receptor mgl-1 OS=Caenorhabditis elegans GN=mgl-1 PE=2 SV=1	PF08019//PF06667//PF05478	Domain of unknown function (DUF1705)//Phage shock protein B//Prominin	GO:0006355//GO:0009271	regulation of transcription, DNA-dependent//phage shock	--	--	GO:0016021	integral to membrane	--	--
comp24700_c0	41.6678	2.98325	3.804	0.00020486	1027	2.04232e-08	PREDICTED: chaoptin-like [Bombus impatiens]	380015857	XM_003691863.1	294	1.01218e-150	PREDICTED: Apis florea soluble NSF attachment protein-like (LOC100870139), mRNA	--	--	--	--	Q52KR2	132	1.43016e-07	Leucine-rich repeats and immunoglobulin-like domains protein 2 OS=Mus musculus GN=Lrig2 PE=2 SV=1	--	--	--	--	--	--	--	--	--	--
comp24871_c0	70.4706	7.02629	3.3262	1.361e-05	1900	2.70501e-38	Myosin-XV [Harpegnathos saltator]	383848796	XM_003699986.1	216	2.0221e-107	PREDICTED: Megachile rotundata WW domain-binding protein 2-like (LOC100878132), mRNA	--	--	--	--	A4GWN3	656	1.74108e-79	Golgi to ER traffic protein 4 homolog OS=Takifugu rubripes GN=get4 PE=2 SV=1	--	--	--	--	--	--	--	--	KOG2667	COPII vesicle protein
comp25076_c0	200.321	28.8033	2.798	6.194e-10	919	6.89966e-88	GH21996 [Drosophila grimshawi]	300174497	HM209013.1	128	6.62843e-59	Cecidostiba fungosa voucher Cfun88 putative RpS15 protein gene, partial cds	--	--	--	--	O42414	125	9.55647e-06	Neurofascin OS=Gallus gallus GN=NFASC PE=1 SV=1	PF01105	emp24/gp25L/p24 family/GOLD	GO:0006810	transport	--	--	GO:0016021	integral to membrane	KOG1692	Putative cargo transport protein EMP24 (p24 protein family)
comp25134_c0	47.0317	0.112601	8.7063	1.2228e-07	973	7.02158e-10	PREDICTED: hypothetical protein LOC100679716 isoform 3 [Nasonia vitripennis]	242011865	XM_002426620.1	77	1.93942e-30	Pediculus humanus corporis conserved hypothetical protein, mRNA	--	--	--	--	Q94521	144	1.32593e-09	Dopamine N-acetyltransferase OS=Drosophila melanogaster GN=Dat PE=1 SV=1	PF04210	Tetrahydromethanopterin S-methyltransferase, subunit G	GO:0046656//GO:0015948	folic acid biosynthetic process//methanogenesis	GO:0030269	tetrahydromethanopterin S-methyltransferase activity	GO:0016021	integral to membrane	--	--
comp25333_c0	787.813	55.117	3.8373	3.7039e-76	1474	0	CDK5 and ABL1 enzyme substrate 1 [Harpegnathos saltator]	383848439	XM_003699810.1	356	0	PREDICTED: Megachile rotundata dual specificity mitogen-activated protein kinase kinase hemipterous-like, transcript variant 1 (LOC100876787), mRNA	K06497	CD63, MLA1	CD63 antigen	http://www.genome.jp/dbget-bin/www_bget?ko:K06497	Q9BTV7	539	1.41895e-58	CDK5 and ABL1 enzyme substrate 2 OS=Homo sapiens GN=CABLES2 PE=1 SV=3	PF00335//PF00892	Tetraspanin family//EamA-like transporter family	--	--	--	--	GO:0016020//GO:0016021	membrane//integral to membrane	KOG3882	Tetraspanin family integral membrane protein
comp25442_c1	61.0255	3.28794	4.2142	3.0143e-07	1941	5.00089e-105	PREDICTED: tyrosine-protein kinase Abl-like [Megachile rotundata]	190702155	EF710639.1	98	2.47507e-42	Cotesia sesamiae Mombasa bracovirus clone BAC 4B19, complete sequence	K08597	SENP8, NEDP1, DEN1	sentrin-specific protease 8	http://www.genome.jp/dbget-bin/www_bget?ko:K08597	P00522	129	2.48187e-06	Tyrosine-protein kinase Abl OS=Drosophila melanogaster GN=Abl PE=1 SV=3	PF02902	Ulp1 protease family, C-terminal catalytic domain	GO:0006508	proteolysis	GO:0008234	cysteine-type peptidase activity	--	--	KOG3246	Sentrin-specific cysteine protease (Ulp1 family)
comp25532_c0	41.4344	2.54478	4.0252	8.9462e-05	1050	0	PREDICTED: receptor-type tyrosine-protein phosphatase-like N-like [Nasonia vitripennis]	157110087	XM_001650897.1	48	1.65932e-13	Aedes aegypti serine/threonine-protein kinase vrk partial mRNA	--	--	--	--	A7MBJ4	490	8.71867e-51	Receptor-type tyrosine-protein phosphatase F OS=Bos taurus GN=PTPRF PE=2 SV=1	--	--	--	--	--	--	--	--	--	--
comp25541_c0	72.582	8.37795	3.1149	5.0989e-05	797	9.83746e-27	PREDICTED: dynactin subunit 1 isoform 4 [Nasonia vitripennis]	364521200	JN863961.1	34	4.02713e-06	Bactrocera dorsalis protein disulfide isomerase mRNA, complete cds	--	--	--	--	P28023	136	3.48302e-08	Dynactin subunit 1 OS=Rattus norvegicus GN=Dctn1 PE=2 SV=2	PF00558	Vpu protein	GO:0006812//GO:0032801//GO:0019076	cation transport//receptor catabolic process//viral release from host cell	GO:0005261	cation channel activity	GO:0033644	host cell membrane	--	--
comp25553_c0	222.536	33.6197	2.7267	3.1332e-10	2778	2.30263e-15	hypothetical protein TcasGA2_TC005521 [Tribolium castaneum]	350417474	XM_003491392.1	104	7.40757e-45	PREDICTED: Bombus impatiens zinc transporter 7-like (LOC100746624), mRNA	K14713	SLC39A7, KE4, ZIP7	solute carrier family 39 (zinc transporter), member 7	http://www.genome.jp/dbget-bin/www_bget?ko:K14713	Q9VJ79	142	3.02357e-10	Dual 3&apos;,5&apos;-cyclic-AMP and -GMP phosphodiesterase 11 OS=Drosophila melanogaster GN=Pde11 PE=1 SV=4	PF02535//PF00515	ZIP Zinc transporter//Tetratricopeptide repeat	GO:0055085//GO:0030001	transmembrane transport//metal ion transport	GO:0005515//GO:0046873	protein binding//metal ion transmembrane transporter activity	GO:0016020	membrane	KOG2693	Putative zinc transporter
comp25569_c0	50.3154	5.53996	3.1831	0.0008444	1150	2.91426e-13	hypothetical protein VICG_00336 [Vittaforma corneae ATCC 50505]	195066891	XM_001996818.1	80	3.19495e-32	Drosophila grimshawi GH23824 (Dgri\GH23824), mRNA	K00599	E2.1.1.-	--	http://www.genome.jp/dbget-bin/www_bget?ko:K00599	Q4V7Z1	127	5.27111e-06	POC1 centriolar protein homolog B OS=Xenopus laevis GN=poc1b PE=1 SV=1	PF05401//PF05175//PF06325	Nodulation protein S (NodS)//Methyltransferase small domain//Ribosomal protein L11 methyltransferase (PrmA)	GO:0006479//GO:0009312//GO:0009877	protein methylation//oligosaccharide biosynthetic process//nodulation	GO:0008757//GO:0008276//GO:0008168	S-adenosylmethionine-dependent methyltransferase activity//protein methyltransferase activity//methyltransferase activity	GO:0005737	cytoplasm	KOG2361	Predicted methyltransferase
comp25686_c0	54.9596	0.135121	8.668	7.2924e-09	1347	1.65382e-26	hypothetical protein G5I_13200 [Acromyrmex echinatior]	300248404	GU447169.1	129	1.09593e-59	Enderleinia bispina voucher 05-02-25-29 histone 3 (H3) gene, partial cds	--	--	--	--	P37838	129	1.30528e-07	Nucleolar protein 4 OS=Saccharomyces cerevisiae (strain ATCC 204508 / S288c) GN=NOP4 PE=1 SV=1	--	--	--	--	--	--	--	--	--	--
comp25701_c0	54.155	5.3598	3.3368	0.00019145	1352	9.64552e-103	GI21154 [Drosophila mojavensis]	242015485	XM_002428339.1	171	5.65222e-82	Pediculus humanus corporis Very low-density lipoprotein receptor precursor, putative, mRNA	--	--	--	--	P76082	323	2.92607e-33	2,3-dehydroadipyl-CoA hydratase OS=Escherichia coli (strain K12) GN=paaF PE=1 SV=1	PF02234	Cyclin-dependent kinase inhibitor	GO:0045859//GO:0007050	regulation of protein kinase activity//cell cycle arrest	GO:0004861	cyclin-dependent protein serine/threonine kinase inhibitor activity	GO:0005634	nucleus	--	--
comp25706_c0	36.3892	0	6.1854	3.0552e-06	476	8.12387e-16	Hypothetical protein [Ixodes ricinus]	340709890	XM_003393485.1	297	2.92484e-152	PREDICTED: Bombus terrestris transcription factor AP-2-epsilon-like (LOC100647887), mRNA	K11253	H3	histone H3	http://www.genome.jp/dbget-bin/www_bget?ko:K11253	Q6VUC0	860	1.15625e-106	Transcription factor AP-2-epsilon OS=Homo sapiens GN=TFAP2E PE=2 SV=1	PF00125	Core histone H2A/H2B/H3/H4	GO:0006334	nucleosome assembly	GO:0046982//GO:0003677	protein heterodimerization activity//DNA binding	GO:0005634//GO:0000786	nucleus//nucleosome	KOG1745	Histones H3 and H4
comp25715_c0	23.1861	0.765686	4.9204	0.0013067	264	8.66852e-80	TPA: predicted dual oxidase [Anopheles gambiae]	383861301	XM_003706077.1	72	1.21523e-27	PREDICTED: Megachile rotundata dual oxidase-like (LOC100878462), mRNA	--	--	--	--	Q9MZF4	158	5.11156e-11	Dual oxidase 1 OS=Canis familiaris GN=DUOX1 PE=1 SV=1	--	--	--	--	--	--	--	--	--	--
comp26810_c0	388.311	0.360323	10.074	2.5667e-52	960	5.36987e-50	unknown [Dendroctonus ponderosae]	190702144	EF710628.1	206	1.16212e-102	Cotesia sesamiae Kitale bracovirus clone BAC 3E4, complete sequence	--	--	--	--	Q9I8U0	220	3.6847e-20	Cytochrome c oxidase subunit 4 isoform 1, mitochondrial OS=Thunnus obesus PE=2 SV=1	--	--	--	--	--	--	--	--	--	--
comp29369_c0	75.8592	0.180161	8.7179	5.3482e-12	1192	6.55406e-73	PREDICTED: mediator of RNA polymerase II transcription subunit 8 isoform 1 [Nasonia vitripennis]	380022280	XM_003694931.1	759	0	PREDICTED: Apis florea vacuolar protein sorting-associated protein 35-like (LOC100868882), partial mRNA	--	--	--	--	P0C5E6	159	8.08356e-12	Mediator of RNA polymerase II transcription subunit 8 OS=Caenorhabditis briggsae GN=mdt-8 PE=3 SV=2	--	--	--	--	--	--	--	--	--	--
comp29863_c0	21.9516	0.0225202	9.9289	0.0018117	1189	5.78571e-26	hypothetical protein [Homo sapiens]	383847554	XM_003699370.1	48	3.32867e-13	PREDICTED: Megachile rotundata Down syndrome cell adhesion molecule-like protein Dscam2-like (LOC100883645), mRNA	--	--	--	--	O15084	140	2.31532e-07	Serine/threonine-protein phosphatase 6 regulatory ankyrin repeat subunit A OS=Homo sapiens GN=ANKRD28 PE=1 SV=5	PF03611	PTS system sugar-specific permease component	GO:0009401	phosphoenolpyruvate-dependent sugar phosphotransferase system	--	--	GO:0016021	integral to membrane	--	--
comp30393_c1	98.9116	6.86753	3.8483	5.6992e-10	1132	5.51798e-12	Hypothetical protein [Rhipicephalus pulchellus]	190356750	AM999887.1	134	1.39365e-62	Wolbachia endosymbiont of Culex quinquefasciatus Pel strain wPip complete genome	--	--	--	--	A7RTB3	130	1.35222e-09	SOSS complex subunit C homolog OS=Nematostella vectensis GN=v1g201834 PE=3 SV=1	--	--	--	--	--	--	--	--	--	--
comp31729_c0	38.2618	2.62045	3.868	0.00033579	1178	1.65804e-23	hypothetical protein SINV_09991 [Solenopsis invicta]	429338032	CP003978.1	33	1.77475e-06	Candidatus Kinetoplastibacterium crithidii (ex Angomonas deanei ATCC 30255), complete genome	K06497	CD63, MLA1	CD63 antigen	http://www.genome.jp/dbget-bin/www_bget?ko:K06497	P38135	185	2.66551e-14	Short-chain-fatty-acid--CoA ligase OS=Escherichia coli (strain K12) GN=fadK PE=1 SV=3	PF00892//PF00335	EamA-like transporter family//Tetraspanin family	--	--	--	--	GO:0016020//GO:0016021	membrane//integral to membrane	KOG3882	Tetraspanin family integral membrane protein
comp31794_c0	59.2076	0.945847	5.968	1.0904e-09	1205	1.03797e-07	PREDICTED: microtubule-actin cross-linking factor 1-like [Nasonia vitripennis]	259013373	NM_001164920.1	61	1.99582e-21	Saccoglossus kowalevskii T-box 2/3 (tbx2/3), mRNA gi|90659983|gb|DQ431037.1| Saccoglossus kowalevskii tbx2/3 mRNA, complete cds	K09750	TMPRSS11A	transmembrane protease, serine 11A	http://www.genome.jp/dbget-bin/www_bget?ko:K09750	B9KST8	635	6.30979e-78	Peptide chain release factor 1 OS=Rhodobacter sphaeroides (strain KD131 / KCTC 12085) GN=prfA PE=3 SV=1	PF00949//PF00089	Peptidase S7, Flavivirus NS3 serine protease//Trypsin	GO:0006508	proteolysis	GO:0004252//GO:0005524//GO:0003723//GO:0003724	serine-type endopeptidase activity//ATP binding//RNA binding//RNA helicase activity	--	--	KOG3627	Trypsin
comp31827_c0	39.1141	0.0450403	9.7623	7.0292e-06	889	4.49719e-19	PREDICTED: hypothetical protein LOC100679290 [Nasonia vitripennis]	42410857	AE017196.1	75	1.0485e-29	Wolbachia endosymbiont of Drosophila melanogaster, complete genome	--	--	--	--	Q5SNT6	148	8.14247e-08	WASH complex subunit FAM21B OS=Homo sapiens GN=FAM21B PE=1 SV=2	--	--	--	--	--	--	--	--	--	--
comp31867_c1	85.5174	10.6802	3.0013	2.3218e-05	3596	0	smad anchor for receptor activation [Culex quinquefasciatus]	223587772	FM212915.1	41	9.19157e-11	Cotesia congregata HzNVORF140-like region	--	--	--	--	B4PRU6	195	1.05916e-13	Lateral signaling target protein 2 homolog OS=Drosophila yakuba GN=GE10583 PE=3 SV=1	PF00059//PF00754//PF02793	Lectin C-type domain//F5/8 type C domain//Hormone receptor domain	GO:0007155//GO:0007186	cell adhesion//G-protein coupled receptor signaling pathway	GO:0004930//GO:0030246	G-protein coupled receptor activity//carbohydrate binding	GO:0016020	membrane	KOG4297	C-type lectin
comp32001_c0	22.2194	0.135121	7.3614	0.00042439	1450	2.11361e-87	putative alsin [Danaus plexippus]	345487501	XM_003425655.1	639	0	PREDICTED: Nasonia vitripennis exocyst complex component 6B-like, transcript variant 2 (LOC100115535), mRNA	--	--	--	--	Q9SFB8	216	3.5157e-18	Phosphatidylinositol 4-phosphate 5-kinase 6 OS=Arabidopsis thaliana GN=PIP5K6 PE=2 SV=1	--	--	--	--	--	--	--	--	--	--
comp32006_c0	69.2254	0.0675605	10.001	9.1978e-10	2222	5.00278e-12	GM25524 [Drosophila sechellia]	328781615	XR_120042.1	33	4.96167e-06	PREDICTED: Apis mellifera voltage-dependent T-type calcium channel subunit alpha-1H-like (LOC551883), miscRNA	--	--	--	--	Q6IV72	128	1.15504e-06	Zinc finger protein 425 OS=Homo sapiens GN=ZNF425 PE=2 SV=1	--	--	--	--	--	--	--	--	--	--
comp32034_c0	72.9363	8.73783	3.0613	7.4433e-05	1090	1.80682e-96	hypothetical protein SINV_14357 [Solenopsis invicta]	340712805	XM_003394898.1	90	9.10444e-38	PREDICTED: Bombus terrestris hypothetical protein LOC100645188 (LOC100645188), mRNA	--	--	--	--	Q498F8	463	1.68047e-53	AKT-interacting protein homolog A OS=Xenopus laevis GN=aktip-a PE=2 SV=1	--	--	--	--	--	--	--	--	--	--
comp32036_c0	135.949	10.9441	3.6348	3.0078e-12	2132	8.8e-17	hypothetical protein A1Q2_02392 [Trichosporon asahii var. asahii CBS 8904]	190702155	EF710639.1	70	1.2268e-26	Cotesia sesamiae Mombasa bracovirus clone BAC 4B19, complete sequence	K05292	PIGT	phosphatidylinositol glycan, class T	http://www.genome.jp/dbget-bin/www_bget?ko:K05292	Q99729	149	2.02985e-09	Heterogeneous nuclear ribonucleoprotein A/B OS=Homo sapiens GN=HNRNPAB PE=1 SV=2	PF05184//PF04113	Saposin-like type B, region 1//Gpi16 subunit, GPI transamidase component	GO:0006629	lipid metabolic process	--	--	GO:0042765//GO:0016021	GPI-anchor transamidase complex//integral to membrane	KOG2407	GPI transamidase complex, GPI16/PIG-T component, involved in glycosylphosphatidylinositol anchor biosynthesis
comp32055_c0	179.941	21.8173	3.044	4.359e-11	1672	4.11098e-86	PREDICTED: stathmin-4-like isoform 2 [Megachile rotundata]	170285560	AM492669.1	495	0	Cotesia congregata partial mRNA for putative stathmin	--	--	--	--	Q6BPU5	325	4.72537e-35	Diphthamide biosynthesis protein 1 OS=Debaryomyces hansenii (strain ATCC 36239 / CBS 767 / JCM 1990 / NBRC 0083 / IGC 2968) GN=DPH1 PE=3 SV=2	--	--	--	--	--	--	--	--	--	--
comp32056_c0	127.123	0.0900807	10.463	1.3867e-16	867	4.10064e-176	PREDICTED: LOW QUALITY PROTEIN: exonuclease 3&apos;-5&apos; domain-containing protein 2-like [Apis florea]	334690602	JF812156.1	62	2.24359e-21	Xiphophorus nigrensis NMDA receptor mRNA, partial cds	--	--	--	--	B4QUF6	128	2.50195e-06	Werner Syndrome-like exonuclease OS=Drosophila simulans GN=WRNexo PE=3 SV=1	--	--	--	--	--	--	--	--	--	--
comp32067_c0	296.352	16.6496	4.1538	1.1304e-32	2344	1.19715e-28	protease m1 zinc metalloprotease [Aedes aegypti]	308483807	XM_003104057.1	91	5.69428e-38	Caenorhabditis remanei hypothetical protein (CRE_01011) mRNA, complete cds	K14206	SLC15A1, PEPT1	solute carrier family 15 (oligopeptide transporter), member 1	http://www.genome.jp/dbget-bin/www_bget?ko:K14206	P16406	180	2.59297e-14	Glutamyl aminopeptidase OS=Mus musculus GN=Enpep PE=1 SV=1	PF00854	POT family	GO:0006810//GO:0006857	transport//oligopeptide transport	GO:0005215	transporter activity	GO:0016020	membrane	KOG1237	H+/oligopeptide symporter
comp32094_c0	52.9147	0.0450403	10.198	2.0242e-07	648	1.07732e-18	hypothetical protein GIP_L2_0080 [Glyptapanteles indiensis]	190702151	EF710635.1	63	2.44866e-22	Cotesia sesamiae Kitale bracovirus clone BAC 20O4, complete sequence	--	--	--	--	O32006	122	7.83625e-06	Resolvase homolog YokA OS=Bacillus subtilis (strain 168) GN=yokA PE=3 SV=1	PF00031//PF00457	Cystatin domain//Glycosyl hydrolases family 11	GO:0005975	carbohydrate metabolic process	GO:0004869//GO:0004553	cysteine-type endopeptidase inhibitor activity//hydrolase activity, hydrolyzing O-glycosyl compounds	--	--	--	--
comp32104_c0	133.943	12.0724	3.4718	4.3808e-11	1607	3.57566e-171	ubiquitin-like modifier-activating enzyme 5 [Bos taurus]	319740330	GU574977.1	80	8.40909e-32	Nataxa flavescens hypothetical protein mRNA, partial cds	--	--	--	--	Q6GLG7	1210	1.48664e-162	Ubiquitin-like modifier-activating enzyme 5 OS=Xenopus tropicalis GN=uba5 PE=2 SV=1	PF06298//PF00226	Photosystem II protein Y (PsbY)//DnaJ domain	GO:0015979	photosynthesis	GO:0030145//GO:0031072	manganese ion binding//heat shock protein binding	GO:0016021//GO:0009523	integral to membrane//photosystem II	KOG0714	Molecular chaperone (DnaJ superfamily)
comp32136_c0	76.266	0.405363	7.5557	8.7048e-13	3094	5.35709e-74	PREDICTED: phospholipase B1, membrane-associated-like [Apis mellifera]	190702314	EF710647.1	91	2.3955e-38	Glyptapanteles flavicoxis clone BAC 9N7, complete sequence	--	--	--	--	Q06HQ7	237	1.74257e-21	Phospholipase B1, membrane-associated OS=Monodelphis domestica GN=PLB1 PE=2 SV=1	PF00989//PF08447	PAS fold//PAS fold	GO:0006355	regulation of transcription, DNA-dependent	GO:0005515	protein binding	--	--	--	--
comp32150_c0	381.897	42.1242	3.1805	1.644e-25	1438	6.76769e-30	BVpp52 protein [Chelonus inanitus]	340728596	XM_003402559.1	82	1.88162e-32	PREDICTED: Bombus terrestris aminopeptidase N-like (LOC100646048), mRNA	K04565	SOD1	superoxide dismutase, Cu-Zn family	http://www.genome.jp/dbget-bin/www_bget?ko:K04565	P91885	499	4.01167e-50	Aminopeptidase N OS=Manduca sexta GN=APN2 PE=1 SV=2	PF00080	Copper/zinc superoxide dismutase (SODC)	GO:0006801//GO:0055114	superoxide metabolic process//oxidation-reduction process	GO:0046872	metal ion binding	--	--	KOG0441	Cu2+/Zn2+ superoxide dismutase SOD1
comp32151_c0	285.834	18.8199	3.9248	7.2587e-29	961	0	hypothetical protein KGM_20322 [Danaus plexippus]	190702155	EF710639.1	271	1.79257e-137	Cotesia sesamiae Mombasa bracovirus clone BAC 4B19, complete sequence	--	--	--	--	B4HNS0	683	1.8673e-73	Facilitated trehalose transporter Tret1-1 OS=Drosophila sechellia GN=Tret1-1 PE=3 SV=1	--	--	--	--	--	--	--	--	--	--
comp32156_c0	533.234	1.84665	8.1737	5.6498e-85	1073	6.41818e-10	RE70645p [Drosophila melanogaster]	223587746	FM212911.1	105	1.04238e-45	Cotesia congregata Nudivirus cluster	--	--	--	--	P34739	151	5.51881e-11	Transcription termination factor 2 OS=Drosophila melanogaster GN=lds PE=1 SV=2	--	--	--	--	--	--	--	--	--	--
comp32158_c0	3064.23	1.95925	10.611	0	6029	2.8121e-19	unknown [Drosophila melanogaster]	195357453	XM_002045003.1	128	2.4086e-58	Drosophila sechellia GM23994 (Dsec\GM23994), mRNA	--	--	--	--	Q3ZBR7	123	5.84136e-08	39S ribosomal protein L18, mitochondrial OS=Bos taurus GN=MRPL18 PE=2 SV=1	PF04977//PF04513//PF07716//PF05531//PF02346	Septum formation initiator//Baculovirus polyhedron envelope protein, PEP, C terminus//Basic region leucine zipper//Nucleopolyhedrovirus P10 protein//Chordopoxvirus fusion protein	GO:0019064//GO:0007049//GO:0006355	viral entry into host cell via membrane fusion with the plasma membrane//cell cycle//regulation of transcription, DNA-dependent	GO:0043565//GO:0046983//GO:0005198//GO:0003700	sequence-specific DNA binding//protein dimerization activity//structural molecule activity//sequence-specific DNA binding transcription factor activity	GO:0019028//GO:0019031//GO:0005667	viral capsid//viral envelope//transcription factor complex	--	--
comp32160_c0	5223.94	246.077	4.408	0	2856	3.24508e-73	putative positive regulatory Domain/B-lymphocyte induced maturation protein 1, version A [Daphnia pulex]	190702151	EF710635.1	224	1.18256e-112	Cotesia sesamiae Kitale bracovirus clone BAC 20O4, complete sequence	K09490	HSPA5, BIP	heat shock 70kDa protein 5	http://www.genome.jp/dbget-bin/www_bget?ko:K09490	Q80V63	212	2.92029e-18	PR domain zinc finger protein 4 OS=Mus musculus GN=Prdm4 PE=2 SV=2	PF02491//PF02782//PF01968//PF06723	Cell division protein FtsA//FGGY family of carbohydrate kinases, C-terminal domain//Hydantoinase/oxoprolinase//MreB/Mbl protein	GO:0000902//GO:0005975//GO:0007049	cell morphogenesis//carbohydrate metabolic process//cell cycle	GO:0016787//GO:0005515//GO:0016773	hydrolase activity//protein binding//phosphotransferase activity, alcohol group as acceptor	--	--	KOG0100	Molecular chaperones GRP78/BiP/KAR2, HSP70 superfamily
comp32161_c0	702.143	156.521	2.1654	5.586e-14	1732	3.12959e-54	PREDICTED: hypothetical protein LOC100160452 [Acyrthosiphon pisum]	42410857	AE017196.1	241	4.53932e-122	Wolbachia endosymbiont of Drosophila melanogaster, complete genome	--	--	--	--	O14182	247	3.42258e-25	Probable 37S ribosomal protein S12, mitochondrial OS=Schizosaccharomyces pombe (strain 972 / ATCC 24843) GN=mrps12 PE=2 SV=3	PF00191	Annexin	--	--	GO:0005509//GO:0005544	calcium ion binding//calcium-dependent phospholipid binding	--	--	KOG0819	Annexin
comp32165_c0	9221.08	6.39573	10.494	0	2261	0	unnamed protein product [Tetraodon nigroviridis]	332139185	HQ009534.1	68	9.53988e-25	Cotesia vestalis bracovirus segment c11, complete sequence	K13046	tok	tolkin	http://www.genome.jp/dbget-bin/www_bget?ko:K13046	Q1W668	1505	0	Mothers against decapentaplegic homolog 2 OS=Bos taurus GN=SMAD2 PE=2 SV=1	PF01400//PF00413	Astacin (Peptidase family M12A)//Matrixin	GO:0006508	proteolysis	GO:0008270//GO:0004222	zinc ion binding//metalloendopeptidase activity	GO:0031012	extracellular matrix	KOG3714	Meprin A metalloprotease
comp32166_c0	11823.8	5.20216	11.15	0	3734	3.97224e-39	nucleoside diphosphate-linked moiety X motif 8, putative [Pediculus humanus corporis]	326576037	HQ291425.1	297	1.08097e-152	Nosema bombycis clone NBO_12g0022 60S ribosomal protein L10 mRNA, complete cds	--	--	--	--	P0A2K9	162	1.11762e-12	Uncharacterized Nudix hydrolase NudL OS=Salmonella typhimurium (strain LT2 / SGSC1412 / ATCC 700720) GN=nudL PE=3 SV=1	--	--	--	--	--	--	--	--	--	--
comp32167_c0	9328.17	2.65738	11.777	0	1566	4.2779e-34	Centrosome protein, putative [Pediculus humanus corporis]	242015739	XM_002428460.1	84	1.03168e-33	Pediculus humanus corporis conserved hypothetical protein, mRNA	--	--	--	--	A2BDR7	129	9.85014e-07	Uncharacterized protein C9orf117 homolog OS=Danio rerio GN=si:ch211-233f10.4 PE=2 SV=1	PF00236//PF07127	Glycoprotein hormone//Late nodulin protein	GO:0009878//GO:0007165	nodule morphogenesis//signal transduction	GO:0005179//GO:0046872	hormone activity//metal ion binding	GO:0005576	extracellular region	--	--
comp32168_c0	266507	130.36	10.997	0	771	1.19668e-06	PREDICTED: double-stranded RNA-binding protein Staufen homolog 2-like [Megachile rotundata]	210142592	AK285470.1	135	4.63698e-62	Glycine max cDNA, clone: GMFL01-10-D23	--	--	--	--	Q555C6	288	9.15579e-24	Putative vacuolar protein sorting-associated protein 13B OS=Dictyostelium discoideum GN=vps13B PE=3 SV=1	PF07127	Late nodulin protein	GO:0009878	nodule morphogenesis	GO:0046872	metal ion binding	--	--	--	--
comp32169_c0	1163.06	99.404	3.5485	2.2991e-97	1721	1.37168e-55	hypothetical protein SINV_01997 [Solenopsis invicta]	328781576	XM_396884.4	66	7.87589e-24	PREDICTED: Apis mellifera protein kibra-like, transcript variant 2 (LOC413440), mRNA	--	--	--	--	Q99JF8	143	5.05671e-08	PC4 and SFRS1-interacting protein OS=Mus musculus GN=Psip1 PE=1 SV=1	PF08054	Leucine operon leader peptide	GO:0009098	leucine biosynthetic process	--	--	--	--	--	--
comp32171_c0	576.99	1.05845	9.0905	5.1127e-86	1557	7.07256e-155	PREDICTED: similar to proteasome subunit beta type 5,8 [Tribolium castaneum]	380026149	XM_003696774.1	338	7.22754e-175	PREDICTED: Apis florea casein kinase I isoform gamma-3-like (LOC100864613), mRNA	--	--	--	--	Q3T112	788	1.05446e-98	Proteasome subunit beta type-8 OS=Bos taurus GN=PSMB8 PE=1 SV=2	--	--	--	--	--	--	--	--	--	--
comp32176_c0	1144.92	0.923327	10.276	2.7372e-150	1455	1.27474e-49	PREDICTED: spermine oxidase-like [Nasonia vitripennis]	340712054	XM_003394532.1	42	8.51222e-11	PREDICTED: Bombus terrestris vigilin-like (LOC100650030), mRNA	K13963	SERPINB	serpin B	http://www.genome.jp/dbget-bin/www_bget?ko:K13963	Q9LYT1	144	6.19995e-09	Polyamine oxidase 3 OS=Arabidopsis thaliana GN=PAO3 PE=1 SV=1	PF05000	RNA polymerase Rpb1, domain 4	GO:0006206//GO:0006351//GO:0006144	pyrimidine nucleobase metabolic process//transcription, DNA-dependent//purine nucleobase metabolic process	GO:0003677//GO:0003899	DNA binding//DNA-directed RNA polymerase activity	GO:0005730	nucleolus	KOG2392	Serpin
comp32186_c0	107.621	0.0225202	12.222	5.1187e-11	684	1.60564e-137	cryptochrome 2 [Rhyparobia maderae]	380017771	XM_003692771.1	222	6.8902e-111	PREDICTED: Apis florea cryptochrome-1-like (LOC100871532), mRNA	--	--	--	--	Q9R194	955	2.14506e-123	Cryptochrome-2 OS=Mus musculus GN=Cry2 PE=1 SV=1	--	--	--	--	--	--	--	--	--	--
comp32188_c0	49.6176	0.0225202	11.105	2.9616e-06	369	5.39101e-06	Longitudinals lacking protein, isoform G [Harpegnathos saltator]	222100933	FJ008588.1	157	2.00389e-75	Nosema bombycis mitochondrial pyruvate dehydrogenase E1 component subunit beta gene, complete cds; nuclear gene for mitochondrial product	--	--	--	--	Q38799	270	2.42298e-28	Pyruvate dehydrogenase E1 component subunit beta, mitochondrial OS=Arabidopsis thaliana GN=PDH2 PE=1 SV=2	--	--	--	--	--	--	--	--	--	--
comp32194_c0	175.77	34.4128	2.3527	3.2239e-05	1285	3.09422e-119	PREDICTED: probable RNA-binding protein orb2-like [Nasonia vitripennis]	190702156	EF710640.1	163	1e-78	Cotesia sesamiae Mombasa bracovirus clone BAC 6I18, complete sequence	K08360	CYB561	cytochrome b-561	http://www.genome.jp/dbget-bin/www_bget?ko:K08360	Q6E3C9	539	4.01748e-62	Cytoplasmic polyadenylation element-binding protein 1 OS=Caenorhabditis remanei GN=cpb-1 PE=2 SV=1	PF01292//PF03188	Prokaryotic cytochrome b561//Eukaryotic cytochrome b561	GO:0006118	electron transport	GO:0009055	electron carrier activity	GO:0016021	integral to membrane	--	--
comp32199_c0	221.56	29.553	2.9063	4.4858e-12	1683	3.32327e-30	AGAP010393-PA [Anopheles gambiae str. PEST]	380026030	XM_003696717.1	317	1.22726e-163	PREDICTED: Apis florea protein FAM50 homolog (LOC100866540), mRNA	K14686	SLC31A1, CTR1	solute carrier family 31 (copper transporter), member 1	http://www.genome.jp/dbget-bin/www_bget?ko:K14686	Q5UIP0	214	9.55655e-17	Telomere-associated protein RIF1 OS=Homo sapiens GN=RIF1 PE=1 SV=2	PF04145	Ctr copper transporter family	GO:0035434//GO:0006825	copper ion transmembrane transport//copper ion transport	GO:0005375	copper ion transmembrane transporter activity	GO:0016021	integral to membrane	KOG3386	Copper transporter
comp32222_c0	190.508	0.292762	9.3459	6.6071e-28	1204	1.29068e-41	hypothetical protein EAI_14318 [Harpegnathos saltator]	334690602	JF812156.1	62	2.24359e-21	Xiphophorus nigrensis NMDA receptor mRNA, partial cds	--	--	--	--	B4KD90	3226	0	Glutamate [NMDA] receptor subunit 1 OS=Drosophila mojavensis GN=Nmdar1 PE=3 SV=1	--	--	--	--	--	--	--	--	--	--
comp32241_c0	123.511	5.65256	4.4496	3.2605e-15	2384	3.88917e-14	actin-binding protein ipp [Culex quinquefasciatus]	66357071	XM_625714.1	50	3.31691e-15	Cryptosporidium parvum Iowa II 26S proteasome regulatory subunit S4 like AAA ATpase (cgd4_1170) partial mRNA	K13356	FAR	fatty acyl-CoA reductase	http://www.genome.jp/dbget-bin/www_bget?ko:K13356	E0CZ16	396	4.16784e-41	Kelch-like protein 3 OS=Mus musculus GN=Klhl3 PE=1 SV=2	PF02719//PF01370//PF04321//PF00106//PF03015//PF01073	Polysaccharide biosynthesis protein//NAD dependent epimerase/dehydratase family//RmlD substrate binding domain//short chain dehydrogenase//Male sterility protein//3-beta hydroxysteroid dehydrogenase/isomerase family	GO:0008207//GO:0008210//GO:0009117//GO:0044237//GO:0055114//GO:0009225//GO:0008209//GO:0009058//GO:0019872//GO:0030639//GO:0008152//GO:0045226//GO:0006694	C21-steroid hormone metabolic process//estrogen metabolic process//nucleotide metabolic process//cellular metabolic process//oxidation-reduction process//nucleotide-sugar metabolic process//androgen metabolic process//biosynthetic process//streptomycin biosynthetic process//polyketide biosynthetic process//metabolic process//extracellular polysaccharide biosynthetic process//steroid biosynthetic …	GO:0003824//GO:0050662//GO:0003854//GO:0016616//GO:0016620//GO:0008831//GO:0016491	catalytic activity//coenzyme binding//3-beta-hydroxy-delta5-steroid dehydrogenase activity//oxidoreductase activity, acting on the CH-OH group of donors, NAD or NADP as acceptor//oxidoreductase activity, acting on the aldehyde or oxo group of donors, NAD or NADP as acceptor//dTDP-4-dehydrorhamnose reductase activity//oxidoreductase activity	--	--	KOG1221	Acyl-CoA reductase
comp32296_c0	57.0023	0.0225202	11.306	6.3326e-07	959	3.2035e-49	PREDICTED: muscle M-line assembly protein unc-89-like [Acyrthosiphon pisum]	54109776	AJ632317.1	52	6.55147e-17	Cotesia congregata virus complete genome, segment Circle14	--	--	--	--	Q16760	208	1.57174e-18	Diacylglycerol kinase delta OS=Homo sapiens GN=DGKD PE=1 SV=4	--	--	--	--	--	--	--	--	--	--
comp32298_c1	19.8584	0.0900807	7.7843	0.0011082	521	1.06987e-114	N(G),N(G)-dimethylarginine dimethylaminohydrolase 1 [Acromyrmex echinatior]	337756723	NR_039026.1	56	8.09816e-19	Nasonia vitripennis microRNA mir-34 (Mir34), microRNA	--	--	--	--	Q9I4E3	131	1.25126e-07	N(G),N(G)-dimethylarginine dimethylaminohydrolase OS=Pseudomonas aeruginosa (strain ATCC 15692 / PAO1 / 1C / PRS 101 / LMG 12228) GN=PA1195 PE=1 SV=1	--	--	--	--	--	--	--	--	--	--
comp32304_c0	25.3329	0.202682	6.9657	0.00013135	889	4.61507e-90	hypothetical protein EAG_10405 [Camponotus floridanus]	54109754	AJ632313.1	103	2.1807e-45	Cotesia congregata virus complete genome, segment Circle10	--	--	--	--	Q8IYK4	470	7.14032e-53	Procollagen galactosyltransferase 2 OS=Homo sapiens GN=GLT25D2 PE=1 SV=1	--	--	--	--	--	--	--	--	--	--
comp32407_c0	100.58	7.11637	3.8211	5.1614e-10	1442	6.34539e-15	AAEL003933-PA [Aedes aegypti]	350399442	XM_003485476.1	75	3.528e-29	PREDICTED: Bombus impatiens nucleoporin Nup37-like (LOC100746323), mRNA	--	--	--	--	P49290	115	2.10042e-06	Eosinophil peroxidase OS=Mus musculus GN=Epx PE=1 SV=2	--	--	--	--	--	--	--	--	--	--
comp32409_c0	27.6939	0.405363	6.0942	7.6313e-05	856	7.98782e-07	LP19005p [Drosophila melanogaster]	117606396	NM_001077623.1	32	6.97568e-06	Tribolium castaneum sloppy-paired (Slp), mRNA gi|115498172|gb|DQ414248.2| Tribolium castaneum sloppy-paired (slp) mRNA, complete cds	--	--	--	--	P98157	116	9.57124e-06	Low-density lipoprotein receptor-related protein 1 OS=Gallus gallus GN=LRP1 PE=2 SV=1	--	--	--	--	--	--	--	--	--	--
comp32416_c0	21.9516	0.0225202	9.9289	0.0018117	351	1.27072e-09	hypothetical protein VITISV_018952 [Vitis vinifera]	403279148	XM_003931078.1	36	3.39952e-08	PREDICTED: Saimiri boliviensis boliviensis ribosomal protein L39 (RPL39), mRNA	--	--	--	--	P04146	126	2.2426e-07	Copia protein OS=Drosophila melanogaster GN=GIP PE=1 SV=3	--	--	--	--	--	--	--	--	--	--
comp32482_c0	129.564	17.273	2.9071	2.8096e-07	2534	3.00892e-06	hypothetical protein - African malaria mosquito transposon T1-2 (fragment)	383852092	XM_003701515.1	348	1.27054e-180	PREDICTED: Megachile rotundata protein daughter of sevenless-like (LOC100883689), mRNA	--	--	--	--	Q6ZQ93	635	6.21431e-73	Ubiquitin carboxyl-terminal hydrolase 34 OS=Mus musculus GN=Usp34 PE=1 SV=3	PF00878	Cation-independent mannose-6-phosphate receptor repeat	GO:0006810	transport	GO:0005215	transporter activity	GO:0005737//GO:0016021	cytoplasm//integral to membrane	--	--
comp32669_c0	214.085	0.563004	8.5708	2.0341e-33	1319	2.07147e-34	hypothetical protein SINV_06640 [Solenopsis invicta]	357967670	JN882007.1	37	7.22867e-08	Nosema bombycis mitochondrial cysteine desulfurase (NFS) mRNA, complete cds; nuclear gene for mitochondrial product	--	--	--	--	Q1RHY6	1312	2.18223e-177	Cysteine desulfurase OS=Rickettsia bellii (strain RML369-C) GN=iscS PE=3 SV=1	--	--	--	--	--	--	--	--	--	--
comp32877_c0	25.3329	1.53137	4.0481	0.0038301	1000	5.62461e-43	PREDICTED: similar to zinc finger protein 99 [Tribolium castaneum]	190702155	EF710639.1	105	2.04125e-46	Cotesia sesamiae Mombasa bracovirus clone BAC 4B19, complete sequence	--	--	--	--	Q7Z7L9	125	5.43974e-06	Zinc finger and SCAN domain-containing protein 2 OS=Homo sapiens GN=ZSCAN2 PE=2 SV=2	--	--	--	--	--	--	--	--	--	--
comp32882_c0	20.2878	0.0900807	7.8152	0.00095655	755	4.73526e-08	PREDICTED: hypothetical protein LOC100680319 [Nasonia vitripennis]	326578186	HQ291484.1	572	0	Nosema bombycis clone NBO_919g0001 60S ribosomal protein L7 mRNA, partial cds	--	--	--	--	P14148	239	3.06371e-22	60S ribosomal protein L7 OS=Mus musculus GN=Rpl7 PE=2 SV=2	--	--	--	--	--	--	--	--	--	--
comp32928_c0	33.7057	1.93673	4.1213	0.00041535	1694	1.46787e-138	PREDICTED: aminopeptidase N-like [Apis mellifera]	340723888	XM_003400271.1	38	1.71378e-08	PREDICTED: Bombus terrestris protein tiptop-like (LOC100650416), mRNA	K11155	DGAT1	diacylglycerol O-acyltransferase 1	http://www.genome.jp/dbget-bin/www_bget?ko:K11155	P15145	782	2.03858e-87	Aminopeptidase N OS=Sus scrofa GN=ANPEP PE=1 SV=4	--	--	--	--	--	--	--	--	KOG0380	Sterol O-acyltransferase/Diacylglycerol O-acyltransferase
comp32937_c0	26.6811	0.202682	7.0405	7.9112e-05	1660	1.69267e-40	PREDICTED: cyclin-H-like [Nasonia vitripennis]	326503619	AK355097.1	157	2.43515e-74	Hordeum vulgare subsp. vulgare mRNA for predicted protein, complete cds, clone: NIASHv1015N24	K15045	RSAD2	radical S-adenosyl methionine domain-containing protein 2	http://www.genome.jp/dbget-bin/www_bget?ko:K15045	P50516	2820	0	V-type proton ATPase catalytic subunit A OS=Mus musculus GN=Atp6v1a PE=1 SV=2	PF04055//PF00539	Radical SAM superfamily//Transactivating regulatory protein (Tat)	GO:0006355	regulation of transcription, DNA-dependent	GO:0051536//GO:0003700//GO:0003824	iron-sulfur cluster binding//sequence-specific DNA binding transcription factor activity//catalytic activity	GO:0042025//GO:0005667	host cell nucleus//transcription factor complex	--	--
comp32959_c0	18.2472	0	5.1896	0.0044381	565	4.0695e-12	PREDICTED: uncharacterized protein LOC100876308 [Megachile rotundata]	190356750	AM999887.1	314	1.60923e-162	Wolbachia endosymbiont of Culex quinquefasciatus Pel strain wPip complete genome	--	--	--	--	Q7PYI4	216	3.87903e-17	Phagocyte signaling-impaired protein OS=Anopheles gambiae GN=psidin PE=3 SV=5	--	--	--	--	--	--	--	--	--	--
comp33135_c0	28.1437	0.225202	6.9655	4.6131e-05	1724	5.82871e-12	down syndrome cell adhesion molecule, isoform AB [Drosophila melanogaster]	58418577	AE017321.1	228	1.93913e-114	Wolbachia endosymbiont strain TRS of Brugia malayi, complete genome	--	--	--	--	Q9WUR9	255	5.76571e-26	Adenylate kinase isoenzyme 4, mitochondrial OS=Mus musculus GN=Ak4 PE=2 SV=1	--	--	--	--	--	--	--	--	--	--
comp34715_c0	15.9941	0.0675605	7.8871	0.0046824	1423	8.54164e-06	hypothetical protein Eint_030740 [Encephalitozoon intestinalis ATCC 50506]	380011244	XR_142462.1	166	1.41574e-79	PREDICTED: Apis florea tropomyosin-2-like (LOC100864860), miscRNA	--	--	--	--	O44119	281	7.99854e-27	Tropomyosin OS=Homarus americanus GN=TM1 PE=1 SV=1	PF00388	Phosphatidylinositol-specific phospholipase C, X domain	GO:0035556//GO:0006629//GO:0009395	intracellular signal transduction//lipid metabolic process//phospholipid catabolic process	GO:0004629	phospholipase C activity	--	--	KOG4306	Glycosylphosphatidylinositol-specific phospholipase C
comp34940_c1	241.199	46.3789	2.3787	3.0351e-07	2262	1.4763e-19	PREDICTED: hypothetical protein LOC100114950 [Nasonia vitripennis]	340727735	XM_003402145.1	88	5.33989e-37	PREDICTED: Bombus terrestris homeotic protein ultrabithorax-like (LOC100642471), mRNA	K08283	E2.7.11.9	Goodpasture-antigen-binding protein kinase	http://www.genome.jp/dbget-bin/www_bget?ko:K08283	O60220	202	9.48883e-19	Mitochondrial import inner membrane translocase subunit Tim8 A OS=Homo sapiens GN=TIMM8A PE=1 SV=1	PF00169//PF03836	PH domain//RasGAP C-terminus	GO:0007264	small GTPase mediated signal transduction	GO:0005543//GO:0005099//GO:0005515	phospholipid binding//Ras GTPase activator activity//protein binding	GO:0005622	intracellular	KOG1739	Serine/threonine protein kinase GPBP
comp35432_c1	17.4969	0.135121	7.0167	0.002418	1344	4.59582e-07	ankyrin repeat protein [Trichomonas vaginalis G3]	345492931	XM_001600012.2	86	2.07941e-34	PREDICTED: Nasonia vitripennis hypothetical protein LOC100115302 (LOC100115302), mRNA	--	--	--	--	Q12955	124	6.13184e-06	Ankyrin-3 OS=Homo sapiens GN=ANK3 PE=1 SV=3	--	--	--	--	--	--	--	--	--	--
comp35539_c0	152.803	7.5893	4.3316	4.5285e-18	2637	4.98858e-13	PREDICTED: similar to MGC80584 protein [Ciona intestinalis]	111153886	CR848753.19	34	2.32476e-06	Zebrafish DNA sequence from clone DKEY-46J3 in linkage group 16, complete sequence	--	--	--	--	P53040	115	3.80751e-06	Transcription initiation factor TFIID subunit 6 OS=Saccharomyces cerevisiae (strain ATCC 204508 / S288c) GN=TAF6 PE=1 SV=1	PF02434//PF05679	Fringe-like//Chondroitin N-acetylgalactosaminyltransferase	--	--	GO:0016757//GO:0016758	transferase activity, transferring glycosyl groups//transferase activity, transferring hexosyl groups	GO:0032580//GO:0016020	Golgi cisterna membrane//membrane	KOG3588	Chondroitin synthase 1
comp35653_c0	94.4505	14.5705	2.6965	0.000168	3565	7.72325e-92	hypothetical protein TcasGA2_TC004583 [Tribolium castaneum]	383864822	XM_003707829.1	1216	0	PREDICTED: Megachile rotundata rho GTPase-activating protein 190-like (LOC100875020), mRNA	--	--	--	--	Q6DFG0	258	1.45654e-20	Rho GTPase-activating protein 21-A OS=Xenopus laevis GN=arhgap21-a PE=2 SV=1	PF05191	Adenylate kinase, active site lid	GO:0006144//GO:0046034	purine nucleobase metabolic process//ATP metabolic process	GO:0004017	adenylate kinase activity	--	--	--	--
comp35707_c0	44.6546	0.878287	5.668	3.1191e-07	1114	4.80877e-106	Lysosomal acid phosphatase [Acromyrmex echinatior]	190702242	EF710645.1	73	8.39289e-28	Glyptapanteles flavicoxis clone BAC 1C3, complete sequence	--	--	--	--	Q8CE08	444	1.03201e-47	Prostatic acid phosphatase OS=Mus musculus GN=Acpp PE=2 SV=1	--	--	--	--	--	--	--	--	--	--
comp35734_c0	55.1742	0.157641	8.4512	5.0262e-09	786	8.53736e-45	GF19173 [Drosophila ananassae]	83307220	CT033194.1	65	2.49054e-23	Platynereis dumerilii EST IB0AAA25AE10EM1	--	--	--	--	O95076	260	1.4929e-24	Homeobox protein aristaless-like 3 OS=Homo sapiens GN=ALX3 PE=1 SV=2	--	--	--	--	--	--	--	--	--	--
comp35774_c0	80.7224	0.517964	7.284	1.4275e-13	1520	6.90715e-07	hypothetical protein EHEL_020580 [Encephalitozoon hellem ATCC 50504]	300701809	XM_002994985.1	94	2.60269e-40	Nosema ceranae BRL01 hypothetical protein (NCER_102234) mRNA, complete cds	--	--	--	--	Q9D8F1	184	1.05137e-15	Alpha-ketoglutarate-dependent dioxygenase alkB homolog 4 OS=Mus musculus GN=Alkbh4 PE=2 SV=1	--	--	--	--	--	--	--	--	--	--
comp35782_c0	368.25	23.3811	3.9773	6.6566e-38	2658	0	Chondroitin sulfate proteoglycan 4 precursor, putative [Pediculus humanus corporis]	340712054	XM_003394532.1	42	1.72572e-11	PREDICTED: Bombus terrestris vigilin-like (LOC100650030), mRNA	K11155	DGAT1	diacylglycerol O-acyltransferase 1	http://www.genome.jp/dbget-bin/www_bget?ko:K11155	Q9GV77	134	5.83571e-06	Extracellular matrix protein 3 OS=Lytechinus variegatus GN=ECM3 PE=1 SV=1	--	--	--	--	--	--	--	--	KOG0380	Sterol O-acyltransferase/Diacylglycerol O-acyltransferase
comp35794_c0	129.509	0.180161	9.4895	7.7698e-19	552	1.10697e-177	hypothetical protein DAPPUDRAFT_306563 [Daphnia pulex]	340723189	XM_003399930.1	71	1.8428e-26	PREDICTED: Bombus terrestris tyrosine aminotransferase-like (LOC100647939), mRNA	--	--	--	--	Q9ST02	641	2.53468e-72	Nicotianamine aminotransferase A OS=Hordeum vulgare GN=naat-A PE=1 SV=2	PF02985	HEAT repeat	--	--	GO:0005515	protein binding	--	--	--	--
comp35807_c0	132.765	0.585524	7.8249	9.9124e-22	1446	2.88272e-87	hypothetical protein SINV_08392 [Solenopsis invicta]	370879761	JF797615.1	293	7.5129e-151	Wolbachia endosymbiont of Rhagoletis cerasi strain wCer1 intergenic region containing VNTR-105 repeat genomic sequence	--	--	--	--	Q8L6Y1	435	8.53679e-48	Ubiquitin carboxyl-terminal hydrolase 14 OS=Arabidopsis thaliana GN=UBP14 PE=1 SV=1	PF02434	Fringe-like	--	--	GO:0016757	transferase activity, transferring glycosyl groups	GO:0016020	membrane	KOG2246	Galactosyltransferases
comp35841_c0	1269.44	222.071	2.5151	7.4707e-44	1117	7.58904e-08	Uncharacterized protein MJ1221 [Camponotus floridanus]	134285545	EF103588.1	184	2.66741e-90	Nosema bombycis Sec61gamma (Sec61gamma) gene, complete cds; and unknown genes	K02941	RP-LP0, RPLP0	large subunit ribosomal protein LP0	http://www.genome.jp/dbget-bin/www_bget?ko:K02941	Q1ZXR0	113	4.70467e-06	TNF receptor-associated factor family protein DDB_G0268444 OS=Dictyostelium discoideum GN=DDB_G0268444 PE=2 SV=1	PF00924//PF00428//PF00466//PF06112	Mechanosensitive ion channel//60s Acidic ribosomal protein//Ribosomal protein L10//Gammaherpesvirus capsid protein	GO:0042254//GO:0055085//GO:0006414	ribosome biogenesis//transmembrane transport//translational elongation	GO:0003735	structural constituent of ribosome	GO:0005840//GO:0016020//GO:0019028//GO:0005622	ribosome//membrane//viral capsid//intracellular	KOG0815	60S acidic ribosomal protein P0
comp35845_c0	792.273	1.21609	9.3476	2.8585e-115	796	3.23953e-34	PREDICTED: poly(rC)-binding protein 3-like [Nasonia vitripennis]	383862492	XM_003706670.1	256	2.58031e-129	PREDICTED: Megachile rotundata poly(rC)-binding protein 4-like, transcript variant 1 (LOC100881439), mRNA	--	--	--	--	Q0VCU0	142	7.9016e-08	Poly(rC)-binding protein 4 OS=Bos taurus GN=PCBP4 PE=2 SV=1	PF00457//PF00031	Glycosyl hydrolases family 11//Cystatin domain	GO:0005975	carbohydrate metabolic process	GO:0004869//GO:0004553	cysteine-type endopeptidase inhibitor activity//hydrolase activity, hydrolyzing O-glycosyl compounds	--	--	--	--
comp35855_c0	437.745	0.202682	11.077	9.3049e-52	1110	1.03513e-11	Focal adhesion kinase 1 [Harpegnathos saltator]	340728182	XM_003402359.1	38	1.41676e-08	PREDICTED: Bombus terrestris hypothetical protein LOC100651181 (LOC100651181), mRNA	--	--	--	--	Q80XP9	145	1.04005e-07	Serine/threonine-protein kinase WNK3 OS=Mus musculus GN=Wnk3 PE=2 SV=3	--	--	--	--	--	--	--	--	--	--
comp35859_c0	19108	12.9716	10.525	0	2780	3.94189e-28	hypothetical protein TcasGA2_TC007298 [Tribolium castaneum]	380016557	XR_142721.1	219	8.78085e-109	PREDICTED: Apis florea mitogen-activated protein kinase kinase kinase 9-like (LOC100863520), miscRNA	K12373	HEXA_B	hexosaminidase	http://www.genome.jp/dbget-bin/www_bget?ko:K12373	Q95UN8	130	3.39345e-06	Mitogen-activated protein kinase kinase kinase OS=Drosophila melanogaster GN=slpr PE=1 SV=1	PF10404//PF00728	Rad4 beta-hairpin domain 2//Glycosyl hydrolase family 20, catalytic domain	GO:0005975	carbohydrate metabolic process	GO:0004553//GO:0003677	hydrolase activity, hydrolyzing O-glycosyl compounds//DNA binding	--	--	KOG2499	Beta-N-acetylhexosaminidase
comp35860_c0	4499.91	2194.82	1.0358	6.0845e-15	3732	1.95619e-77	hypothetical protein AND_03019 [Anopheles darlingi]	308805063	XM_003079796.1	36	9.03975e-07	Ostreococcus tauri Oxoprolinase (ISS) (Ot06g02310) mRNA, complete cds	K02256	COX1	cytochrome c oxidase subunit 1	http://www.genome.jp/dbget-bin/www_bget?ko:K02256	Q01262	656	1.47251e-70	Hydantoin utilization protein A OS=Pseudomonas sp. (strain NS671) GN=hyuA PE=3 SV=1	PF01496//PF00115	V-type ATPase 116kDa subunit family//Cytochrome C and Quinol oxidase polypeptide I	GO:0006123//GO:0006118//GO:0015992//GO:0009060//GO:0055114//GO:0015991	mitochondrial electron transport, cytochrome c to oxygen//electron transport//proton transport//aerobic respiration//oxidation-reduction process//ATP hydrolysis coupled proton transport	GO:0004129//GO:0020037//GO:0005506//GO:0009055//GO:0015078	cytochrome-c oxidase activity//heme binding//iron ion binding//electron carrier activity//hydrogen ion transmembrane transporter activity	GO:0016021//GO:0045277//GO:0033177	integral to membrane//respiratory chain complex IV//proton-transporting two-sector ATPase complex, proton-transporting domain	KOG4768	Mitochondrial mRNA maturase
comp35863_c0	4489.9	3.62575	10.274	0	2088	1.43371e-08	PREDICTED: hypothetical protein LOC100573921 [Acyrthosiphon pisum]	350409231	XM_003488615.1	477	0	PREDICTED: Bombus impatiens polypeptide N-acetylgalactosaminyltransferase 2-like (LOC100750116), mRNA	--	--	--	--	Q6UE39	1138	2.24294e-146	Polypeptide N-acetylgalactosaminyltransferase 13 OS=Rattus norvegicus GN=Galnt13 PE=2 SV=1	PF01421	Reprolysin (M12B) family zinc metalloprotease	GO:0006508	proteolysis	GO:0004222	metalloendopeptidase activity	--	--	--	--
comp35866_c0	1657.48	63.5729	4.7044	2.1992e-214	1152	5.59625e-06	PREDICTED: hypothetical protein LOC100577132 [Apis mellifera]	345494116	XM_003427174.1	73	4.4143e-28	PREDICTED: Nasonia vitripennis hypothetical protein LOC100679761 (LOC100679761), mRNA	--	--	--	--	Q08723	96	2.4722e-29	26S proteasome regulatory subunit RPN8 OS=Saccharomyces cerevisiae (strain ATCC 204508 / S288c) GN=RPN8 PE=1 SV=3	--	--	--	--	--	--	--	--	--	--
comp35874_c0	349.541	78.2139	2.16	3.8651e-07	1372	1.64161e-44	Tuberin [Camponotus floridanus]	194863086	XM_001970233.1	149	7.9123e-70	Drosophila erecta GG23459 (Dere\GG23459), mRNA	K14753	RACK1	guanine nucleotide-binding protein subunit beta-2-like 1 protein	http://www.genome.jp/dbget-bin/www_bget?ko:K14753	Q61037	263	1.36046e-24	Tuberin OS=Mus musculus GN=Tsc2 PE=1 SV=1	PF00400	WD domain, G-beta repeat	--	--	GO:0005515	protein binding	--	--	KOG0279	G protein beta subunit-like protein
comp35878_c0	222.573	9.61409	4.533	1.0433e-27	873	1.45124e-61	unnamed protein product [Tetraodon nigroviridis]	291410788	XM_002721620.1	128	6.33225e-59	PREDICTED: Oryctolagus cuniculus histone cluster 1, H2ag-like (LOC100346499), mRNA	--	--	--	--	P13630	477	7.47899e-60	Histone H2A OS=Paracentrotus lividus PE=3 SV=2	PF01719//PF07947//PF00862	Plasmid replication protein//YhhN-like protein//Sucrose synthase	GO:0006265//GO:0005985//GO:0006260	DNA topological change//sucrose metabolic process//DNA replication	GO:0003677//GO:0003916	DNA binding//DNA topoisomerase activity	GO:0005727//GO:0016021	extrachromosomal circular DNA//integral to membrane	--	--
comp35884_c0	252.687	0.135121	10.869	7.1439e-31	602	0	GA15300 [Drosophila pseudoobscura pseudoobscura]	395821566	XM_003784061.1	50	7.58546e-15	PREDICTED: Otolemur garnettii guanine nucleotide binding protein (G protein), alpha inhibiting activity polypeptide 3 (GNAI3), mRNA	--	--	--	--	P18872	1589	0	Guanine nucleotide-binding protein G(o) subunit alpha OS=Mus musculus GN=Gnao1 PE=1 SV=3	--	--	--	--	--	--	--	--	--	--
comp35885_c0	5185.29	2.70265	10.906	0	1722	8.55496e-55	60S ribosomal protein L14 [Harpegnathos saltator]	195159223	XM_002020446.1	326	2.89868e-168	Drosophila persimilis GL14016 (Dper\GL14016), mRNA	--	--	--	--	Q9SIM4	226	4.84267e-22	60S ribosomal protein L14-1 OS=Arabidopsis thaliana GN=RPL14A PE=2 SV=1	--	--	--	--	--	--	--	--	--	--
comp35885_c1	431.115	19.7952	4.4448	4.4392e-52	1413	0	PREDICTED: E3 ubiquitin-protein ligase LRSAM1-like isoform 3 [Nasonia vitripennis]	255918120	NM_001164135.1	261	3.20728e-132	Nasonia vitripennis fruitless (Fru), transcript variant P6-B, mRNA gi|255504434|gb|GQ338181.1| Nasonia vitripennis fruitless transcript variant P6-B (fru) mRNA, complete cds	K09646	SCPEP1	serine carboxypeptidase 1	http://www.genome.jp/dbget-bin/www_bget?ko:K09646	Q80SY4	130	3.45264e-06	E3 ubiquitin-protein ligase MIB1 OS=Mus musculus GN=Mib1 PE=1 SV=1	PF00450	Serine carboxypeptidase	GO:0006508	proteolysis	GO:0004185	serine-type carboxypeptidase activity	--	--	KOG1283	Serine carboxypeptidases
comp35886_c0	352.371	13.3013	4.7275	6.4543e-46	2976	0	Protein piwi [Camponotus floridanus]	149239627	XM_001525640.1	80	9.75235e-32	Lodderomyces elongisporus NRRL YB-4239 60S ribosomal protein L4-B (LELG_03618) partial mRNA	--	--	--	--	A2CEI6	1263	7.14919e-155	Piwi-like protein 2 OS=Danio rerio GN=piwil2 PE=1 SV=2	PF02468	Photosystem II reaction centre N protein (psbN)	GO:0015979	photosynthesis	--	--	GO:0009539//GO:0016020//GO:0009523	photosystem II reaction center//membrane//photosystem II	--	--
comp35909_c0	80.9838	1.46381	5.7898	7.2991e-13	1702	8.58133e-156	PREDICTED: similar to AGAP005505-PA [Tribolium castaneum]	190702156	EF710640.1	145	3.74266e-68	Cotesia sesamiae Mombasa bracovirus clone BAC 6I18, complete sequence	--	--	--	--	Q08E07	180	1.65472e-12	CUGBP Elav-like family member 3 OS=Bos taurus GN=CELF3 PE=2 SV=1	--	--	--	--	--	--	--	--	--	--
comp35923_c0	126.629	0.0459411	11.429	1.6615e-14	2109	5.88142e-07	Trinucleotide repeat-containing gene 6C protein [Harpegnathos saltator]	190702155	EF710639.1	95	3.96743e-40	Cotesia sesamiae Mombasa bracovirus clone BAC 4B19, complete sequence	--	--	--	--	P59075	1297	7.46732e-174	GMP reductase OS=Phytophthora infestans PE=2 SV=1	--	--	--	--	--	--	--	--	--	--
comp35938_c0	285.554	53.7779	2.4087	7.4702e-09	4315	1.61429e-14	Ubiquitin carboxyl-terminal hydrolase 8 [Crassostrea gigas]	154272210	XM_001536908.1	34	1.67587e-06	Ajellomyces capsulatus NAm1 ADP-ribosylation factor (HCAG_08067) partial mRNA	--	--	--	--	Q80U87	141	2.59717e-08	Ubiquitin carboxyl-terminal hydrolase 8 OS=Mus musculus GN=Usp8 PE=1 SV=2	PF06817//PF03276//PF00078	Reverse transcriptase thumb domain//Spumavirus gag protein//Reverse transcriptase (RNA-dependent DNA polymerase)	GO:0006278	RNA-dependent DNA replication	GO:0003964//GO:0003723	RNA-directed DNA polymerase activity//RNA binding	GO:0019028	viral capsid	KOG0017	FOG: Transposon-encoded proteins with TYA, reverse transcriptase, integrase domains in various combinations
comp35993_c0	211.948	34.0735	2.637	6.9929e-09	2364	2.40432e-06	Tetraspanin-11 [Harpegnathos saltator]	365733626	NM_001256040.1	40	7.06939e-10	Apis mellifera uncharacterized LOC100859932 (LOC100859932), mRNA	K12666	OST1, RPN1	oligosaccharyltransferase complex subunit alpha (ribophorin I)	http://www.genome.jp/dbget-bin/www_bget?ko:K12666	Q9C912	263	2.90082e-27	60S ribosomal protein L35a-3 OS=Arabidopsis thaliana GN=RPL35AC PE=2 SV=1	PF10181//PF04597	GPI-GlcNAc transferase complex, PIG-H component//Ribophorin I	GO:0006486//GO:0018279	protein glycosylation//protein N-linked glycosylation via asparagine	GO:0004579//GO:0017176	dolichyl-diphosphooligosaccharide-protein glycotransferase activity//phosphatidylinositol N-acetylglucosaminyltransferase activity	GO:0008250//GO:0016021//GO:0005783	oligosaccharyltransferase complex//integral to membrane//endoplasmic reticulum	KOG2291	Oligosaccharyltransferase, alpha subunit (ribophorin I)
comp36143_c0	51.8461	0.630565	6.3614	9.2348e-09	1632	7.04234e-44	PREDICTED: hypothetical protein LOC100678960 isoform 1 [Nasonia vitripennis]	283898467	FP017252.5	33	2.37152e-06	Zebrafish DNA sequence from clone CH73-354J22 in linkage group 6, complete sequence	--	--	--	--	Q8BXX2	116	2.00407e-06	Zinc finger and BTB domain-containing protein 49 OS=Mus musculus GN=Zbtb49 PE=2 SV=1	PF08395	7tm Chemosensory receptor	GO:0050909	sensory perception of taste	--	--	GO:0016021	integral to membrane	--	--
comp36230_c0	21.7375	0.563004	5.2709	0.001308	1248	3.94332e-82	PREDICTED: ubiquitin carboxyl-terminal hydrolase-like [Bombus impatiens]	380024207	XM_003695849.1	62	1.10452e-21	PREDICTED: Apis florea mushroom body large-type Kenyon cell-specific protein 1-like (LOC100869875), mRNA	--	--	--	--	Q00981	441	1.48019e-50	Ubiquitin carboxyl-terminal hydrolase isozyme L1 OS=Rattus norvegicus GN=Uchl1 PE=1 SV=2	--	--	--	--	--	--	--	--	--	--
comp36440_c0	72.1344	4.18875	4.1061	3.579e-08	1979	1.25761e-119	PREDICTED: hypothetical protein LOC408421 isoform 2 [Apis mellifera]	213515059	NM_001140870.1	35	3.88532e-07	Salmo salar peptidylprolyl isomerase B (cyclophilin B) (ppib), mRNA gi|209732511|gb|BT047324.1| Salmo salar clone ssal-eve-531-215 Peptidyl-prolyl cis-trans isomerase B precursor putative mRNA, complete cds	--	--	--	--	Q03330	223	1.31422e-17	Histone acetyltransferase GCN5 OS=Saccharomyces cerevisiae (strain ATCC 204508 / S288c) GN=GCN5 PE=1 SV=1	PF04733//PF09477//PF00515//PF00651	Coatomer epsilon subunit//Bacterial type II secretion system chaperone protein (type_III_yscG)//Tetratricopeptide repeat//BTB/POZ domain	GO:0006890//GO:0009405	retrograde vesicle-mediated transport, Golgi to ER//pathogenesis	GO:0005515//GO:0005198	protein binding//structural molecule activity	GO:0030126	COPI vesicle coat	KOG0548	Molecular co-chaperone STI1
comp37378_c0	50.7195	0	6.6645	1.1202e-08	2041	1.78975e-63	PREDICTED: similar to Rab3il1 protein [Tribolium castaneum]	350399695	XR_135536.1	349	0	PREDICTED: Bombus impatiens hypothetical LOC100746839 (LOC100746839), miscRNA	--	--	--	--	Q8K2A6	85	2.16509e-10	Lipase member M OS=Mus musculus GN=Lipm PE=2 SV=1	PF08439//PF03079//PF11568//PF06723	Oligopeptidase F//ARD/ARD' family//Mediator complex subunit 29//MreB/Mbl protein	GO:0055114//GO:0000902	oxidation-reduction process//cell morphogenesis	GO:0008270//GO:0008237//GO:0010309	zinc ion binding//metallopeptidase activity//acireductone dioxygenase [iron(II)-requiring] activity	GO:0016592	mediator complex	KOG0101	Molecular chaperones HSP70/HSC70, HSP70 superfamily
comp37596_c0	99.9797	0.382843	8.0287	2.4764e-16	2277	3.83638e-26	exportin [Culex quinquefasciatus]	225591853	CP001391.1	209	3.61839e-104	Wolbachia sp. wRi, complete genome	--	--	--	--	Q5ZMR9	178	5.90684e-14	Exportin-4 OS=Gallus gallus GN=XPO4 PE=2 SV=1	PF08785	Ku C terminal domain like	--	--	GO:0016817	hydrolase activity, acting on acid anhydrides	--	--	--	--
comp37662_c0	1176.27	207.172	2.5053	3.9408e-40	1965	1.12067e-51	60S ribosomal protein L11 [Platichthys flesus]	56360664	CR718530.2	154	1.09228e-73	Tetraodon nigroviridis full-length cDNA	--	--	--	--	Q10157	346	9.05247e-41	60S ribosomal protein L11 OS=Schizosaccharomyces pombe (strain 972 / ATCC 24843) GN=rpl11a PE=1 SV=1	PF02532	Photosystem II reaction centre I protein (PSII 4.8 kDa protein)	GO:0015979	photosynthesis	--	--	GO:0016020//GO:0009539//GO:0009523	membrane//photosystem II reaction center//photosystem II	KOG2043	Signaling protein SWIFT and related BRCT domain proteins
comp38022_c0	62.7945	0	6.9726	1.1228e-10	1267	0	Probable transcription factor Ken [Camponotus floridanus]	345485173	XM_001605936.2	146	2.73084e-68	PREDICTED: Nasonia vitripennis hypothetical protein LOC100122379 (LOC100122379), mRNA	--	--	--	--	Q3URR7	130	2.57654e-06	Zinc finger and SCAN domain-containing protein 10 OS=Mus musculus GN=Zscan10 PE=1 SV=2	--	--	--	--	--	--	--	--	--	--
comp38292_c0	94.3539	13.2394	2.8332	4.2046e-05	1260	5.62935e-30	Similar to ribonucleotide reductase protein r2 class I, partial [Homo sapiens]	292624781	XM_002665737.1	170	1.21466e-82	PREDICTED: Danio rerio ribonucleoside-diphosphate reductase subunit M2-like (LOC100330864), mRNA	--	--	--	--	P11158	271	1.18721e-28	Ribonucleoside-diphosphate reductase small chain OS=Vaccinia virus (strain Western Reserve) GN=VACWR043 PE=2 SV=1	PF02719//PF01370//PF01073//PF00106	Polysaccharide biosynthesis protein//NAD dependent epimerase/dehydratase family//3-beta hydroxysteroid dehydrogenase/isomerase family//short chain dehydrogenase	GO:0008152//GO:0009058//GO:0008210//GO:0008207//GO:0008209//GO:0006694//GO:0055114//GO:0044237	metabolic process//biosynthetic process//estrogen metabolic process//C21-steroid hormone metabolic process//androgen metabolic process//steroid biosynthetic process//oxidation-reduction process//cellular metabolic process	GO:0003854//GO:0050662//GO:0016491//GO:0003824//GO:0016616	3-beta-hydroxy-delta5-steroid dehydrogenase activity//coenzyme binding//oxidoreductase activity//catalytic activity//oxidoreductase activity, acting on the CH-OH group of donors, NAD or NADP as acceptor	--	--	KOG1205	Predicted dehydrogenase
comp38335_c0	61.5789	0.720645	6.417	2.46e-10	1358	1.23015e-06	PREDICTED: hypothetical protein LOC100644161 [Bombus terrestris]	328776441	XM_395927.4	34	2.17148e-06	PREDICTED: Apis mellifera LK6 protein kinase (Lk6), mRNA	--	--	--	--	G5CEW6	172	2.8931e-13	Eukaryotic translation initiation factor 4G OS=Triticum aestivum PE=1 SV=1	--	--	--	--	--	--	--	--	--	--
comp38364_c0	72.3604	0.0450403	10.65	1.9729e-09	1012	2.22279e-49	PREDICTED: UHRF1-binding protein 1-like [Bombus terrestris]	198437707	XM_002123272.1	141	3.04709e-65	PREDICTED: Ciona intestinalis similar to ANKHD1-EIF4EBP3 protein (LOC100187241), mRNA	--	--	--	--	A0JNW5	293	2.33315e-29	UHRF1-binding protein 1-like OS=Homo sapiens GN=UHRF1BP1L PE=1 SV=2	--	--	--	--	--	--	--	--	--	--
comp38569_c0	291.975	51.0089	2.517	1.9242e-10	3073	0	hypothetical protein SINV_07746 [Solenopsis invicta]	380021626	XM_003694614.1	308	4.30211e-158	PREDICTED: Apis florea diacylglycerol kinase theta-like (LOC100867934), mRNA	--	--	--	--	Q9Y426	128	5.19613e-06	C2 domain-containing protein 2 OS=Homo sapiens GN=C2CD2 PE=1 SV=2	PF04977//PF10473	Septum formation initiator//Leucine-rich repeats of kinetochore protein Cenp-F/LEK1	GO:0007049	cell cycle	GO:0045502//GO:0042803//GO:0008134	dynein binding//protein homodimerization activity//transcription factor binding	GO:0005667//GO:0030286	transcription factor complex//dynein complex	--	--
comp38595_c0	187.325	0.202682	9.8521	4.7719e-26	1948	6.24238e-10	hypothetical protein NCER_100691 [Nosema ceranae BRL01]	225591853	CP001391.1	138	6.68114e-65	Wolbachia sp. wRi, complete genome	--	--	--	--	Q9N598	139	1.83242e-08	Vesicle transport protein USE1 OS=Caenorhabditis elegans GN=Y110A7A.11 PE=2 SV=2	PF01421	Reprolysin (M12B) family zinc metalloprotease	GO:0006508	proteolysis	GO:0004222	metalloendopeptidase activity	--	--	--	--
comp38683_c0	199.55	40.0634	2.3164	1.4973e-05	1885	2.65521e-42	PREDICTED: probable methyltransferase BCDIN3D-like, partial [Meleagris gallopavo]	398649717	HE660029.1	145	2.27071e-68	Wolbachia endosymbiont of Onchocerca ochengi complete genome, strain wOo	K10080	LMAN1, ERGIC53	lectin, mannose-binding 1	http://www.genome.jp/dbget-bin/www_bget?ko:K10080	Q9Y7L2	158	9.1758e-12	Probable RNA methyltransferase C2A9.10 OS=Schizosaccharomyces pombe (strain 972 / ATCC 24843) GN=SPBC2A9.10 PE=2 SV=1	PF00139//PF03388	Legume lectin domain//Legume-like lectin family	--	--	GO:0030246	carbohydrate binding	GO:0016020	membrane	KOG3838	Mannose lectin ERGIC-53, involved in glycoprotein traffic
comp38717_c0	227.031	0.0225202	13.299	5.8893e-19	1524	2.37708e-79	S17e ribosomal protein [Biphyllus lunatus]	340715003	XM_003395963.1	57	1.37915e-18	PREDICTED: Bombus terrestris hypothetical protein LOC100645714 (LOC100645714), mRNA	--	--	--	--	P63274	524	4.72273e-67	40S ribosomal protein S17 OS=Cricetulus griseus GN=RPS17 PE=2 SV=2	--	--	--	--	--	--	--	--	--	--
comp38830_c0	810.525	0.292762	11.435	7.6863e-91	1040	1.6754e-07	PREDICTED: ATP-binding cassette sub-family C member 11 isoform 1 [Pan troglodytes]	331224127	XM_003324688.1	34	6.1007e-06	Puccinia graminis f. sp. tritici CRL 75-36-700-3 hypothetical protein, mRNA	--	--	--	--	Q54LE6	113	7.33774e-06	ABC transporter C family member 5 OS=Dictyostelium discoideum GN=abcC5 PE=3 SV=1	PF07448//PF04098	Secreted phosphoprotein 24 (Spp-24)//Rad52/22 family double-strand break repair protein	GO:0006310//GO:0046849//GO:0006281	DNA recombination//bone remodeling//DNA repair	--	--	GO:0005576	extracellular region	--	--
comp38905_c0	803.491	0.360323	11.123	3.1098e-94	2594	1.27386e-160	PREDICTED: similar to SAPS domain family, member 3 [Tribolium castaneum]	340726501	XM_003401548.1	377	0	PREDICTED: Bombus terrestris hypothetical protein LOC100647914 (LOC100647914), mRNA	--	--	--	--	O74511	194	1.3572e-13	Extragenic suppressor of kinetochore protein 1 OS=Schizosaccharomyces pombe (strain 972 / ATCC 24843) GN=ekc1 PE=1 SV=2	PF07127	Late nodulin protein	GO:0009878	nodule morphogenesis	GO:0046872	metal ion binding	--	--	--	--
comp38936_c0	193.374	0.247722	9.6085	1.384e-27	1048	9.55986e-122	PREDICTED: pachytene checkpoint protein 2 homolog [Ornithorhynchus anatinus]	383857987	XM_003704437.1	164	7.64312e-78	PREDICTED: Megachile rotundata low density lipoprotein receptor-related protein 6 (Lrp6), mRNA	--	--	--	--	A2XUN8	805	4.93957e-102	Pachytene checkpoint protein 2 homolog OS=Oryza sativa subsp. indica GN=OsI_16324 PE=3 SV=2	--	--	--	--	--	--	--	--	--	--
comp39023_c0	345.425	0.202682	10.735	7.4083e-43	1195	1.65678e-14	PREDICTED: eppin-like [Ailuropoda melanoleuca]	383852693	XM_003701812.1	57	1.47793e-19	PREDICTED: Megachile rotundata papilin-like (LOC100880258), mRNA	--	--	--	--	Q6T6S5	148	9.76427e-12	Protease inhibitor bitisilin-2 OS=Bitis gabonica PE=1 SV=1	--	--	--	--	--	--	--	--	--	--
comp39038_c0	17684.1	9.9091	10.801	0	6312	1.01762e-14	hypothetical protein EAI_13158 [Harpegnathos saltator]	345480139	XM_001607335.2	280	5.62715e-143	PREDICTED: Nasonia vitripennis ubiquitin-conjugating enzyme E2 G1-like (LOC100120247), mRNA	K09580	PDIA1, P4HB	protein disulfide-isomerase A1	http://www.genome.jp/dbget-bin/www_bget?ko:K09580	P12262	370	1.04206e-39	Elongation factor 1-beta OS=Artemia salina PE=1 SV=3	PF07127//PF07500//PF00085//PF08088	Late nodulin protein//Transcription factor S-II (TFIIS), central domain//Thioredoxin//Conotoxin I-superfamily	GO:0009878//GO:0006351//GO:0045454//GO:0009405	nodule morphogenesis//transcription, DNA-dependent//cell redox homeostasis//pathogenesis	GO:0046872	metal ion binding	GO:0005576	extracellular region	KOG0190	Protein disulfide isomerase (prolyl 4-hydroxylase beta subunit)
comp39041_c1	27926.4	15.064	10.856	0	1621	1.17353e-32	hypothetical protein G5I_01760 [Acromyrmex echinatior]	195569443	XM_002102683.1	36	2.88219e-07	Drosophila simulans GD20059 (Dsim\GD20059), mRNA	--	--	--	--	Q54DU1	65	1.18154e-11	Mitochondrial substrate carrier family protein P OS=Dictyostelium discoideum GN=mcfP PE=3 SV=1	--	--	--	--	--	--	--	--	--	--
comp39059_c0	183.52	0.157641	10.185	1.4558e-24	1416	3.68728e-18	AGAP011820-PA [Anopheles gambiae str. PEST]	90819979	DQ445509.1	132	1.55579e-60	Graphocephala atropunctata isolate WHGA0271 LIM-like protein mRNA, complete cds	--	--	--	--	O42921	105	2.03143e-06	Mitochondrial protein pet191 homolog OS=Schizosaccharomyces pombe (strain 972 / ATCC 24843) GN=SPBC16A3.16 PE=2 SV=1	--	--	--	--	--	--	--	--	--	--
comp39060_c0	57.8041	3.7406	3.9498	2.7724e-06	1611	2.71228e-23	hypothetical protein SINV_07927 [Solenopsis invicta]	170054060	XM_001862921.1	235	1.49043e-117	Culex quinquefasciatus wd-repeat protein, mRNA	K09584	PDIA6, TXNDC7	protein disulfide-isomerase A6	http://www.genome.jp/dbget-bin/www_bget?ko:K09584	P10586	168	1.80113e-13	Receptor-type tyrosine-protein phosphatase F OS=Homo sapiens GN=PTPRF PE=1 SV=2	PF00085//PF00578//PF00462	Thioredoxin//AhpC/TSA family//Glutaredoxin	GO:0006118//GO:0055114//GO:0045454	electron transport//oxidation-reduction process//cell redox homeostasis	GO:0009055//GO:0016209//GO:0015035//GO:0016491	electron carrier activity//antioxidant activity//protein disulfide oxidoreductase activity//oxidoreductase activity	--	--	KOG0191	Thioredoxin/protein disulfide isomerase
comp39100_c0	385.145	107.194	1.8452	0.0010765	2385	0	PREDICTED: REST corepressor 3-like isoform 3 [Bombus terrestris]	383862749	XM_003706798.1	274	1.72649e-139	PREDICTED: Megachile rotundata REST corepressor 3-like, transcript variant 2 (LOC100878013), mRNA	--	--	--	--	Q8CFE3	387	4.10729e-39	REST corepressor 1 OS=Mus musculus GN=Rcor1 PE=1 SV=2	PF00487	Fatty acid desaturase	GO:0006629	lipid metabolic process	--	--	--	--	--	--
comp39159_c0	223.468	44.93	2.3143	3.883e-06	4454	3.62984e-26	hypothetical protein MELLADRAFT_101818 [Melampsora larici-populina 98AG31]	195504160	XM_002098926.1	77	4.50225e-30	Drosophila yakuba GE23642 (Dyak\GE23642), mRNA	--	--	--	--	Q8XP22	161	5.31954e-13	Probable RNA 2&apos;-phosphotransferase OS=Clostridium perfringens (strain 13 / Type A) GN=kptA PE=3 SV=1	PF10204//PF02255//PF00651//PF00096	Dual oxidase maturation factor//PTS system, Lactose/Cellobiose specific IIA subunit//BTB/POZ domain//Zinc finger, C2H2 type	GO:0006810//GO:0009401//GO:0015031//GO:0008643	transport//phosphoenolpyruvate-dependent sugar phosphotransferase system//protein transport//carbohydrate transport	GO:0008270//GO:0005351//GO:0005515	zinc ion binding//sugar:hydrogen symporter activity//protein binding	GO:0005789//GO:0016020//GO:0005622//GO:0016021	endoplasmic reticulum membrane//membrane//intracellular//integral to membrane	KOG4441	Proteins containing BTB/POZ and Kelch domains, involved in regulatory/signal transduction processes
comp39177_c0	190.754	25.8304	2.8846	2.8684e-10	2402	8.22832e-42	hypothetical protein RO3G_13515 [Rhizopus delemar RA 99-880]	300707463	XM_002995892.1	196	1.22808e-96	Nosema ceranae BRL01 hypothetical protein (NCER_101040) mRNA, complete cds	K13781	SLC7A8, LAT2	solute carrier family 7 (L-type amino acid transporter), member 8	http://www.genome.jp/dbget-bin/www_bget?ko:K13781	P62747	343	1.98687e-38	Rho-related GTP-binding protein RhoB OS=Rattus norvegicus GN=Rhob PE=1 SV=1	PF00324	Amino acid permease	GO:0006810//GO:0055085	transport//transmembrane transport	--	--	GO:0016020	membrane	KOG1287	Amino acid transporters
comp39178_c0	283.833	0.202682	10.452	1.3759e-36	236	1.86585e-20	60S ribosomal protein L26 [Oxyrrhis marina]	223587767	FM212914.1	176	2.62936e-85	Cotesia congregata P74 region	--	--	--	--	Q8TRT6	188	4.03125e-17	50S ribosomal protein L24P OS=Methanosarcina acetivorans (strain ATCC 35395 / DSM 2834 / JCM 12185 / C2A) GN=rpl24p PE=3 SV=1	--	--	--	--	--	--	--	--	--	--
comp39178_c1	4339.8	2.20698	10.941	0	1986	5.0741e-40	D030070L09Rik protein [Culex quinquefasciatus]	190702148	EF710632.1	39	4.03251e-09	Cotesia sesamiae Kitale bracovirus clone BAC 9L12, complete sequence	--	--	--	--	P32617	131	4.1933e-08	Chromatin-remodeling complex subunit IES6 OS=Saccharomyces cerevisiae (strain ATCC 204508 / S288c) GN=IES6 PE=1 SV=1	PF12464//PF09519	Maltose acetyltransferase//HindVP restriction endonuclease	GO:0009307//GO:0042967//GO:0006308	DNA restriction-modification system//acyl-carrier-protein biosynthetic process//DNA catabolic process	GO:0003677//GO:0009036//GO:0016407	DNA binding//Type II site-specific deoxyribonuclease activity//acetyltransferase activity	GO:0009359	Type II site-specific deoxyribonuclease complex	--	--
comp39183_c0	374.325	0.517964	9.4972	9.806e-54	3027	0	PREDICTED: similar to AGAP007169-PA [Tribolium castaneum]	380015634	XM_003691757.1	128	5.44775e-58	PREDICTED: Apis florea uncharacterized LOC100865656 (LOC100865656), mRNA	--	--	--	--	P58004	1087	1.06907e-132	Sestrin-2 OS=Homo sapiens GN=SESN2 PE=1 SV=1	PF00989//PF08447	PAS fold//PAS fold	GO:0006355	regulation of transcription, DNA-dependent	GO:0005515	protein binding	--	--	--	--
comp39193_c0	301.71	44.1848	2.7715	2.4814e-14	3764	6.19502e-43	hypothetical protein DAPPUDRAFT_302399 [Daphnia pulex]	54109804	AJ632321.1	229	4.42687e-115	Cotesia congregata virus complete genome, segment Circle19	K10356	MYO1	myosin I	http://www.genome.jp/dbget-bin/www_bget?ko:K10356	Q9HBU9	165	4.04466e-12	Popeye domain-containing protein 2 OS=Homo sapiens GN=POPDC2 PE=2 SV=2	PF00063//PF00437//PF06414//PF00612//PF06017	Myosin head (motor domain)//Type II/IV secretion system protein//Zeta toxin//IQ calmodulin-binding motif//Myosin tail	GO:0006810	transport	GO:0016301//GO:0005524//GO:0003774//GO:0005515	kinase activity//ATP binding//motor activity//protein binding	GO:0016459//GO:0005622	myosin complex//intracellular	KOG0164	Myosin class I heavy chain
comp39227_c0	110.35	17.6315	2.6459	6.5202e-05	879	9.18522e-23	GI12109 [Drosophila mojavensis]	328778747	XM_392690.4	34	1.17307e-06	PREDICTED: Apis mellifera e3 ubiquitin-protein ligase TRIM23-like (LOC409166), mRNA	--	--	--	--	O75594	187	1.27498e-16	Peptidoglycan recognition protein 1 OS=Homo sapiens GN=PGLYRP1 PE=1 SV=1	PF05808	Podoplanin	--	--	--	--	GO:0016021	integral to membrane	--	--
comp39308_c0	801.252	0.540484	10.534	8.3511e-102	3222	5.76621e-16	exinuclease ABC subunits B and C-containing protein [Micromonas sp. RCC299]	116096021	CP000414.1	49	2.18143e-15	Leuconostoc mesenteroides subsp. mesenteroides ATCC 8293, complete genome	--	--	--	--	C3PMP5	294	7.02124e-31	UvrABC system protein B OS=Rickettsia africae (strain ESF-5) GN=uvrB PE=3 SV=1	--	--	--	--	--	--	--	--	--	--
comp39327_c0	314.552	54.8078	2.5208	2.8885e-11	3562	1.33295e-06	Transcription elongation factor greA, partial [Ascaris suum]	340714212	XM_003395577.1	40	3.01071e-10	PREDICTED: Bombus terrestris hypothetical protein LOC100648629 (LOC100648629), mRNA	--	--	--	--	B4RH54	227	5.06929e-23	Transcription elongation factor GreA OS=Phenylobacterium zucineum (strain HLK1) GN=greA PE=3 SV=1	PF01433//PF00197	Peptidase family M1//Trypsin and protease inhibitor	--	--	GO:0008237//GO:0008270//GO:0004866	metallopeptidase activity//zinc ion binding//endopeptidase inhibitor activity	--	--	KOG1046	Puromycin-sensitive aminopeptidase and related aminopeptidases
comp39329_c1	18.8236	0.292762	6.0067	0.0019456	569	5.3903e-122	hypothetical protein AaeL_AAEL013070 [Aedes aegypti]	223588087	FM201563.4	106	4.20391e-47	Cotesia congregata mRNA for putative per os infectivity factor PIF-3 (pif-3 gene), isolated from pupal stage ovaries	--	--	--	--	Q09622	319	1.19454e-28	Pumilio domain-containing protein 12 OS=Caenorhabditis elegans GN=puf-12 PE=2 SV=1	--	--	--	--	--	--	--	--	--	--
comp39337_c0	198.906	1.43926	7.1106	7.46e-33	539	8.67221e-103	PREDICTED: zinc finger protein 91-like [Acyrthosiphon pisum]	328714399	XM_001943116.2	161	8.37909e-77	PREDICTED: Acyrthosiphon pisum zinc finger protein 91-like (LOC100168718), mRNA	--	--	--	--	Q8TC21	129	1.45535e-06	Zinc finger protein 596 OS=Homo sapiens GN=ZNF596 PE=2 SV=2	--	--	--	--	--	--	--	--	--	--
comp39385_c0	98.4871	16.8226	2.5495	0.00052788	2359	6.74134e-35	PREDICTED: CCAAT/enhancer-binding protein zeta-like [Nasonia vitripennis]	383854550	XM_003702736.1	144	9.65265e-67	PREDICTED: Megachile rotundata CLIP-associating protein 1-A-like, transcript variant 1 (LOC100880789), mRNA	--	--	--	--	O36021	134	6.73604e-09	Uncharacterized protein C4F10.09c OS=Schizosaccharomyces pombe (strain 972 / ATCC 24843) GN=SPAC4F10.09c PE=1 SV=1	PF08429//PF00558	PLU-1-like protein//Vpu protein	GO:0006812//GO:0032801//GO:0055114//GO:0019076	cation transport//receptor catabolic process//oxidation-reduction process//viral release from host cell	GO:0005261//GO:0016706	cation channel activity//oxidoreductase activity, acting on paired donors, with incorporation or reduction of molecular oxygen, 2-oxoglutarate as one donor, and incorporation of one atom each of oxygen into both donors	GO:0033644	host cell membrane	KOG2069	Golgi transport complex subunit
comp39449_c0	46.8358	5.90028	2.9888	0.0038583	1967	9.7707e-70	hypothetical protein SINV_13259 [Solenopsis invicta]	310616770	AC242896.1	34	5.20181e-06	Postia placenta clone ACWS17-K24, complete sequence	K01195	E3.2.1.31, GUSB, uidA	beta-glucuronidase	http://www.genome.jp/dbget-bin/www_bget?ko:K01195	Q90YM5	126	1.92213e-06	Organic solute transporter subunit alpha OS=Leucoraja erinacea GN=slc51a PE=1 SV=1	PF00703//PF00150//PF02836	domain//Cellulase (glycosyl hydrolase family 5)//Glycosyl hydrolases family 2, TIM barrel domain	GO:0005975	carbohydrate metabolic process	GO:0004553	hydrolase activity, hydrolyzing O-glycosyl compounds	--	--	KOG2024	Beta-Glucuronidase GUSB (glycosylhydrolase superfamily 2)
comp39564_c0	38.9655	0.315282	6.9494	8.135e-07	1500	1.52705e-09	PREDICTED: hypothetical protein LOC100162262 [Acyrthosiphon pisum]	313199440	FM864234.1	215	1.35085e-107	Cotesia vestalis bracovirus partial PTP delta gene for protein tyrosine phosphatase, clone 1	--	--	--	--	P23468	127	5.99238e-08	Receptor-type tyrosine-protein phosphatase delta OS=Homo sapiens GN=PTPRD PE=1 SV=2	PF08476	Viral D10 N-terminal	--	--	GO:0016791	phosphatase activity	--	--	--	--
comp39630_c1	65.3627	0.202682	8.3331	1.1252e-10	1118	3.49524e-90	extradenticle [Tribolium castaneum]	380030550	XM_003698861.1	72	2.77874e-27	PREDICTED: Apis florea homeobox protein extradenticle-like (LOC100864773), mRNA	--	--	--	--	B3DM47	695	6.43078e-84	Pre-B-cell leukemia transcription factor 2 OS=Xenopus tropicalis GN=pbx2 PE=2 SV=1	PF01395	PBP/GOBP family	--	--	GO:0005549	odorant binding	--	--	--	--
comp39654_c0	222.624	41.1239	2.4366	2.7528e-07	2348	7.23296e-13	GF10482 [Drosophila ananassae]	190702146	EF710630.1	78	2.72385e-31	Cotesia sesamiae Kitale bracovirus clone BAC 4C14, complete sequence	--	--	--	--	C1BJQ3	113	3.13648e-06	39S ribosomal protein L36, mitochondrial OS=Osmerus mordax GN=mrpl36 PE=2 SV=1	PF00023//PF01097//PF08671	Ankyrin repeat//Arthropod defensin//Anti-repressor SinI	GO:0006952//GO:0006355	defense response//regulation of transcription, DNA-dependent	GO:0046983//GO:0005515	protein dimerization activity//protein binding	--	--	--	--
comp39710_c0	118.161	0.0225202	12.357	8.5764e-12	1436	3.84529e-115	GI14627 [Drosophila mojavensis]	255683522	NM_001164022.1	94	8.42708e-40	Bos taurus CREB binding protein (CREBBP), mRNA	--	--	--	--	Q5TJG6	181	9.57762e-14	Bromodomain-containing protein 2 OS=Canis familiaris GN=BRD2 PE=3 SV=1	PF03094//PF05808//PF02535	Mlo family//Podoplanin//ZIP Zinc transporter	GO:0030001//GO:0055085//GO:0008219	metal ion transport//transmembrane transport//cell death	GO:0046873	metal ion transmembrane transporter activity	GO:0016020//GO:0016021	membrane//integral to membrane	--	--
comp39749_c0	177.981	5.22468	5.0902	3.4861e-25	3098	1.1484e-60	PREDICTED: phosphatidylinositol 4-kinase beta-like [Megachile rotundata]	290973407	XM_002669394.1	41	1.43512e-09	Naegleria gruberi predicted protein, mRNA	K04362	FGFR1	fibroblast growth factor receptor 1	http://www.genome.jp/dbget-bin/www_bget?ko:K04362	Q6GN16	1940	0	Phosphatidylinositol 4-kinase beta OS=Xenopus laevis GN=pi4kb PE=2 SV=1	PF07714//PF00069	Protein tyrosine kinase//Protein kinase domain	GO:0006468	protein phosphorylation	GO:0004672//GO:0005524	protein kinase activity//ATP binding	--	--	KOG0200	Fibroblast/platelet-derived growth factor receptor and related receptor tyrosine kinases
comp39762_c0	25.2792	0	5.6599	0.00026041	814	4.1074e-89	Phosphatidylserine decarboxylase proenzyme [Harpegnathos saltator]	190702146	EF710630.1	264	2.0344e-134	Cotesia sesamiae Kitale bracovirus clone BAC 4C14, complete sequence	--	--	--	--	B7V346	267	1.2743e-25	Phosphatidylserine decarboxylase proenzyme OS=Pseudomonas aeruginosa (strain LESB58) GN=psd PE=3 SV=1	--	--	--	--	--	--	--	--	--	--
comp39769_c0	41.8095	2.07186	4.3348	2.5987e-05	1570	2.47003e-51	protective antigen 4D8 [Ixodes scapularis]	357502156	XM_003621319.1	53	8.69447e-17	Medicago truncatula hypothetical protein (MTR_7g012520) mRNA, complete cds	--	--	--	--	Q99LF1	247	2.81151e-23	Akirin-1 OS=Mus musculus GN=Akirin1 PE=2 SV=1	--	--	--	--	--	--	--	--	--	--
comp39785_c0	85.3188	0	7.4148	2.7357e-14	1260	1.20555e-70	unknown [Dendroctonus ponderosae]	190702359	EF710649.1	64	2.83295e-23	Glyptapanteles flavicoxis clone BAC 16K15, complete sequence	--	--	--	--	O74339	371	2.90114e-40	Mitochondrial translocator assembly and maintenance protein 41 homolog OS=Schizosaccharomyces pombe (strain 972 / ATCC 24843) GN=tam41 PE=1 SV=3	--	--	--	--	--	--	--	--	--	--
comp39889_c0	21.3784	0.0450403	8.8907	0.0010576	1299	2.78106e-17	hypothetical protein TcasGA2_TC015610 [Tribolium castaneum]	345484556	XM_001606623.2	34	1.92368e-06	PREDICTED: Nasonia vitripennis ADP,ATP carrier protein 2-like (LOC100117058), mRNA	--	--	--	--	Q5U3U6	143	6.66563e-09	Protein aurora borealis OS=Danio rerio GN=bora PE=2 SV=1	--	--	--	--	--	--	--	--	--	--
comp40387_c0	20.4086	0.405363	5.6538	0.0014131	990	9.14359e-165	prohibitin protein WPH [Bombyx mori]	190702156	EF710640.1	223	6.01384e-112	Cotesia sesamiae Mombasa bracovirus clone BAC 6I18, complete sequence	--	--	--	--	P40961	814	4.00378e-106	Prohibitin-1 OS=Saccharomyces cerevisiae (strain ATCC 204508 / S288c) GN=PHB1 PE=1 SV=2	--	--	--	--	--	--	--	--	--	--
comp40440_c0	44.0106	4.32387	3.3475	0.00099634	638	0	PREDICTED: similar to NMDA-type glutamate receptor 1 [Tribolium castaneum]	334690602	JF812156.1	62	1.93509e-21	Xiphophorus nigrensis NMDA receptor mRNA, partial cds	--	--	--	--	B4JHV0	1483	0	Glutamate [NMDA] receptor subunit 1 OS=Drosophila grimshawi GN=Nmdar1 PE=3 SV=1	--	--	--	--	--	--	--	--	--	--
comp40481_c0	18.7329	0	5.2275	0.0036521	1517	2.1098e-14	PREDICTED: LOW QUALITY PROTEIN: probable saccharopine dehydrogenase-like [Xenopus (Silurana) tropicalis]	190702146	EF710630.1	255	9.06583e-130	Cotesia sesamiae Kitale bracovirus clone BAC 4C14, complete sequence	K04567	KARS, lysS	lysyl-tRNA synthetase, class II	http://www.genome.jp/dbget-bin/www_bget?ko:K04567	Q5R5C9	166	1.87375e-12	Saccharopine dehydrogenase-like oxidoreductase OS=Pongo abelii GN=SCCPDH PE=2 SV=1	PF01336//PF01409//PF00152//PF00587	OB-fold nucleic acid binding domain//tRNA synthetases class II core domain (F)//tRNA synthetases class II (D, K and N)//tRNA synthetase class II core domain (G, H, P, S and T)	GO:0043039//GO:0006418	tRNA aminoacylation//tRNA aminoacylation for protein translation	GO:0000166//GO:0005524//GO:0003676//GO:0000049//GO:0004812	nucleotide binding//ATP binding//nucleic acid binding//tRNA binding//aminoacyl-tRNA ligase activity	GO:0005737	cytoplasm	KOG1885	Lysyl-tRNA synthetase (class II)
comp40513_c0	13049.1	46.1245	8.1442	0	3261	2.46104e-37	putative mitochondrial ribosomal protein, L40 [Danaus plexippus]	325071192	HQ824710.1	62	1.87904e-20	Apis mellifera projectin short variant (PEVK) mRNA, partial cds, alternatively spliced	--	--	--	--	Q9NQ50	243	7.92027e-23	39S ribosomal protein L40, mitochondrial OS=Homo sapiens GN=MRPL40 PE=1 SV=1	PF07448//PF04098//PF03838	Secreted phosphoprotein 24 (Spp-24)//Rad52/22 family double-strand break repair protein//Recombination protein U	GO:0006281//GO:0046849//GO:0006310	DNA repair//bone remodeling//DNA recombination	--	--	GO:0005576//GO:0005737	extracellular region//cytoplasm	--	--
comp40635_c0	29.2509	0.0225202	10.343	0.00029211	1054	1.35169e-26	PREDICTED: SID1 transmembrane family member 2-like [Nasonia vitripennis]	340724477	XM_003400561.1	103	4.89901e-45	PREDICTED: Bombus terrestris aspartyl-tRNA synthetase, cytoplasmic-like, transcript variant 1 (LOC100645809), mRNA	--	--	--	--	Q6Q3F5	142	4.70724e-10	SID1 transmembrane family member 1 OS=Rattus norvegicus GN=Sidt1 PE=2 SV=2	--	--	--	--	--	--	--	--	--	--
comp40762_c0	167.857	37.3427	2.1683	0.00095856	2627	7.13894e-21	hypothetical protein TcasGA2_TC009732 [Tribolium castaneum]	195455091	XM_002074517.1	48	1.06256e-14	Drosophila willistoni GK23130 (Dwil\GK23130), mRNA	--	--	--	--	Q8QZV6	118	2.61982e-06	Protein FAM161A OS=Mus musculus GN=Fam161a PE=1 SV=1	PF01890//PF00642	Cobalamin synthesis G C-terminus//Zinc finger C-x8-C-x5-C-x3-H type (and similar)	GO:0009236	cobalamin biosynthetic process	GO:0008270//GO:0003676	zinc ion binding//nucleic acid binding	--	--	KOG1492	C3H1-type Zn-finger protein
comp40822_c0	97.148	16.9338	2.5203	0.00079153	2632	6.18392e-10	NMDA receptor-regulated protein 2 [Camponotus floridanus]	380019617	XR_142877.1	37	1.17004e-08	PREDICTED: Apis florea uncharacterized LOC100869986 (LOC100869986), miscRNA	K14209	SLC36A, PAT	solute carrier family 36 (proton-coupled amino acid transporter)	http://www.genome.jp/dbget-bin/www_bget?ko:K14209	Q8R3C1	719	2.51352e-89	Uncharacterized protein C2orf42 homolog OS=Mus musculus PE=2 SV=1	--	--	--	--	--	--	--	--	KOG1304	Amino acid transporters
comp40923_c0	58.5169	7.85954	2.8963	0.0015519	1370	1.1723e-40	GF16473 [Drosophila ananassae]	170285580	AM492679.1	582	0	Cotesia congregata partial mRNA for putative porin (por gene)	--	--	--	--	Q7RX59	114	4.96762e-06	Iron-sulfur clusters transporter atm-1, mitochondrial OS=Neurospora crassa (strain ATCC 24698 / 74-OR23-1A / CBS 708.71 / DSM 1257 / FGSC 987) GN=atm-1 PE=3 SV=1	PF01805//PF04277	Surp module//Oxaloacetate decarboxylase, gamma chain	GO:0006525//GO:0006814//GO:0071436//GO:0006560//GO:0006396//GO:0006090	arginine metabolic process//sodium ion transport//sodium ion export//proline metabolic process//RNA processing//pyruvate metabolic process	GO:0003723//GO:0008948//GO:0015081	RNA binding//oxaloacetate decarboxylase activity//sodium ion transmembrane transporter activity	GO:0016020	membrane	--	--
comp40986_c0	43.6628	0	6.4483	1.7295e-07	961	1.10093e-152	Nuclear distribution protein nudF, putative [Pediculus humanus corporis]	383848796	XM_003699986.1	216	2.0221e-107	PREDICTED: Megachile rotundata WW domain-binding protein 2-like (LOC100878132), mRNA	--	--	--	--	Q9DC22	228	8.35017e-18	DDB1- and CUL4-associated factor 6 OS=Mus musculus GN=Dcaf6 PE=1 SV=1	PF09507	DNA polymerase subunit Cdc27	GO:0006260	DNA replication	--	--	GO:0005634	nucleus	--	--
comp40998_c0	204.863	47.8328	2.0986	0.00064303	5556	1.41391e-152	proteasome subunit alpha type 6 [Culex quinquefasciatus]	223642294	FM992690.1	63	1.46746e-22	Candida dubliniensis CD36 chromosome 3, complete sequence	K01530	E3.6.3.1	phospholipid-translocating ATPase	http://www.genome.jp/dbget-bin/www_bget?ko:K01530	O48551	789	1.30782e-103	Proteasome subunit alpha type-6 OS=Glycine max GN=PAA1 PE=2 SV=2	PF00122//PF00702	E1-E2 ATPase//haloacid dehalogenase-like hydrolase	GO:0008152	metabolic process	GO:0000166//GO:0046872//GO:0003824	nucleotide binding//metal ion binding//catalytic activity	--	--	KOG0206	P-type ATPase
comp41041_c0	226.34	11.733	4.2698	4.807e-26	1790	4.90997e-07	hypothetical protein AaeL_AAEL010306 [Aedes aegypti]	56462269	AY829804.1	71	1.27411e-26	Lonomia obliqua troponin I 2 mRNA, complete cds	--	--	--	--	P23693	145	5.39692e-09	Troponin I, cardiac muscle OS=Rattus norvegicus GN=Tnni3 PE=1 SV=2	--	--	--	--	--	--	--	--	--	--
comp41117_c0	41.0587	1.62145	4.6623	1.1059e-05	1538	1.489e-19	PREDICTED: histidine protein methyltransferase 1 homolog [Bombus impatiens]	190702286	EF710646.1	80	5.32034e-32	Glyptapanteles flavicoxis clone BAC 3F13, complete sequence	K09183	GATA4_5_6	GATA-binding protein 4/5/6	http://www.genome.jp/dbget-bin/www_bget?ko:K09183	Q55DL2	180	5.43836e-16	Histidine protein methyltransferase 1 homolog OS=Dictyostelium discoideum GN=DDB_G0270580 PE=3 SV=1	PF01873//PF03839//PF00320//PF01215//PF08273//PF08271	Domain found in IF2B/IF5//Translocation protein Sec62//GATA zinc finger//Cytochrome c oxidase subunit Vb//Zinc-binding domain of primase-helicase//TFIIB zinc-binding	GO:0015031//GO:0006413//GO:0006123//GO:0006355//GO:0015992//GO:0006351//GO:0006269//GO:0006446	protein transport//translational initiation//mitochondrial electron transport, cytochrome c to oxygen//regulation of transcription, DNA-dependent//proton transport//transcription, DNA-dependent//DNA replication, synthesis of RNA primer//regulation of translational initiation	GO:0008565//GO:0008270//GO:0004129//GO:0003743//GO:0043565//GO:0004386//GO:0003896//GO:0003700	protein transporter activity//zinc ion binding//cytochrome-c oxidase activity//translation initiation factor activity//sequence-specific DNA binding//helicase activity//DNA primase activity//sequence-specific DNA binding transcription factor activity	GO:0016021//GO:0005667//GO:0005740//GO:0005840//GO:0005730//GO:0045277//GO:0005657	integral to membrane//transcription factor complex//mitochondrial envelope//ribosome//nucleolus//respiratory chain complex IV//replication fork	KOG1601	GATA-4/5/6 transcription factors
comp41306_c0	35.2621	0.0225202	10.613	7.0748e-05	1156	0	PREDICTED: threonine--tRNA ligase, cytoplasmic isoform 5 [Gorilla gorilla gorilla]	149244269	XM_001526628.1	39	5.53719e-09	Lodderomyces elongisporus NRRL YB-4239 threonyl-tRNA synthetase, mitochondrial precursor (LELG_01506) partial mRNA	--	--	--	--	P87144	1305	3.4156e-172	Threonine--tRNA ligase, cytoplasmic OS=Schizosaccharomyces pombe (strain 972 / ATCC 24843) GN=ths1 PE=2 SV=1	PF08540//PF08541//PF01154	Hydroxymethylglutaryl-coenzyme A synthase C terminal//3-Oxoacyl-[acyl-carrier-protein (ACP)] synthase III C terminal//Hydroxymethylglutaryl-coenzyme A synthase N terminal	GO:0006574//GO:0046950//GO:0008610//GO:0006550//GO:0008299//GO:0006552//GO:0006084	valine catabolic process//cellular ketone body metabolic process//lipid biosynthetic process//isoleucine catabolic process//isoprenoid biosynthetic process//leucine catabolic process//acetyl-CoA metabolic process	GO:0016747//GO:0004421	transferase activity, transferring acyl groups other than amino-acyl groups//hydroxymethylglutaryl-CoA synthase activity	--	--	KOG1393	Hydroxymethylglutaryl-CoA synthase
comp41356_c1	64.9424	0.0225202	11.494	1.2838e-07	826	0	PREDICTED: sorting nexin-6-like [Apis mellifera]	190356750	AM999887.1	84	7.50391e-35	Wolbachia endosymbiont of Culex quinquefasciatus Pel strain wPip complete genome	--	--	--	--	Q13596	194	6.44159e-15	Sorting nexin-1 OS=Homo sapiens GN=SNX1 PE=1 SV=3	--	--	--	--	--	--	--	--	--	--
comp41528_c1	127.726	0.382843	8.3821	2.4313e-20	696	1.24049e-28	hypothetical protein Phum_PHUM259320 [Pediculus humanus corporis]	190702154	EF710638.1	104	3.90513e-45	Cotesia sesamiae Mombasa bracovirus clone BAC 2A4, complete sequence	--	--	--	--	Q66H56	137	2.0807e-07	TELO2-interacting protein 2 OS=Rattus norvegicus GN=Tti2 PE=2 SV=1	PF01719	Plasmid replication protein	GO:0006260//GO:0006265	DNA replication//DNA topological change	GO:0003916//GO:0003677	DNA topoisomerase activity//DNA binding	GO:0005727	extrachromosomal circular DNA	--	--
comp41586_c0	434.725	114.977	1.9188	4.6131e-05	1466	2.2365e-49	GA23189 [Drosophila pseudoobscura pseudoobscura]	363742228	XM_001232076.2	71	1.30932e-26	PREDICTED: Gallus gallus sex comb on midleg homolog 1 (Drosophila) (SCMH1), mRNA	K02893	RP-L23Ae, RPL23A	large subunit ribosomal protein L23Ae	http://www.genome.jp/dbget-bin/www_bget?ko:K02893	Q16656	129	4.45911e-06	Nuclear respiratory factor 1 OS=Homo sapiens GN=NRF1 PE=1 SV=1	PF00276	Ribosomal protein L23	GO:0042254//GO:0006412	ribosome biogenesis//translation	GO:0003735	structural constituent of ribosome	GO:0005840	ribosome	KOG1751	60s ribosomal protein L23
comp41597_c2	247.905	31.3427	2.9836	2.2764e-14	762	1.03108e-86	Autophagy-specific gene 7, isoform A [Drosophila melanogaster]	42410857	AE017196.1	66	2.28143e-24	Wolbachia endosymbiont of Drosophila melanogaster, complete genome	--	--	--	--	P38862	568	4.59881e-66	Ubiquitin-like modifier-activating enzyme ATG7 OS=Saccharomyces cerevisiae (strain ATCC 204508 / S288c) GN=ATG7 PE=1 SV=1	--	--	--	--	--	--	--	--	--	--
comp41609_c0	1970.9	1.01341	10.925	1.1111e-237	3265	5.20411e-06	PREDICTED: LOW QUALITY PROTEIN: collagen alpha-1(IV) chain-like [Nasonia vitripennis]	225030997	FJ810198.1	166	4.48264e-79	Nilaparvata lugens chitin deacetylase 5 mRNA, partial cds	--	--	--	--	Q9QZS0	134	3.73769e-06	Collagen alpha-3(IV) chain OS=Mus musculus GN=Col4a3 PE=1 SV=2	PF01433	Peptidase family M1	--	--	GO:0008270//GO:0008237	zinc ion binding//metallopeptidase activity	--	--	KOG1046	Puromycin-sensitive aminopeptidase and related aminopeptidases
comp41699_c1	123.978	14.0751	3.1389	2.333e-08	2503	4.66721e-18	Adenylate cyclase type 6 [Acromyrmex echinatior]	196004635	XM_002112149.1	124	4.36354e-56	Trichoplax adhaerens conserved hypothetical protein, mRNA	K09049	ATF6B, CREBL1	cyclic AMP-dependent transcription factor ATF-6 beta	http://www.genome.jp/dbget-bin/www_bget?ko:K09049	P40146	229	1.53837e-17	Adenylate cyclase type 8 OS=Rattus norvegicus GN=Adcy8 PE=2 SV=1	PF01166//PF05478//PF00335//PF03131//PF00957//PF07716//PF00170	TSC-22/dip/bun family//Prominin//Tetraspanin family//bZIP Maf transcription factor//Synaptobrevin//Basic region leucine zipper//bZIP transcription factor	GO:0006355//GO:0016192	regulation of transcription, DNA-dependent//vesicle-mediated transport	GO:0003700//GO:0003677//GO:0046983//GO:0043565	sequence-specific DNA binding transcription factor activity//DNA binding//protein dimerization activity//sequence-specific DNA binding	GO:0005667//GO:0005634//GO:0016021	transcription factor complex//nucleus//integral to membrane	KOG4343	bZIP transcription factor ATF6
comp41702_c0	311.398	0.337803	9.8484	4.2295e-43	3769	6.16555e-12	conserved hypothetical protein [Pediculus humanus corporis]	190356750	AM999887.1	218	2.48021e-109	Wolbachia endosymbiont of Culex quinquefasciatus Pel strain wPip complete genome	--	--	--	--	A6MGY1	145	1.19839e-10	Protease inhibitor vestiginin-7 OS=Demansia vestigiata PE=1 SV=1	PF05180//PF00388	DNL zinc finger//Phosphatidylinositol-specific phospholipase C, X domain	GO:0009395//GO:0006629//GO:0035556	phospholipid catabolic process//lipid metabolic process//intracellular signal transduction	GO:0008270//GO:0004629	zinc ion binding//phospholipase C activity	--	--	KOG4306	Glycosylphosphatidylinositol-specific phospholipase C
comp41875_c0	41.1037	4.52655	3.1828	0.0033696	2572	9.10463e-07	PREDICTED: hypothetical protein LOC100678597 [Nasonia vitripennis]	328779833	XM_396951.4	38	1.31447e-08	PREDICTED: Apis mellifera repressor splicing factor 1 (Rsf1), mRNA	K14072	NEPYR	neuropeptide Y receptor	http://www.genome.jp/dbget-bin/www_bget?ko:K14072	O88845	134	1.84949e-08	A-kinase anchor protein 10, mitochondrial OS=Mus musculus GN=Akap10 PE=1 SV=3	PF00001	7 transmembrane receptor (rhodopsin family)	GO:0007186	G-protein coupled receptor signaling pathway	--	--	GO:0016021	integral to membrane	KOG3656	FOG: 7 transmembrane receptor
comp41994_c0	35.7452	2.54478	3.8121	0.00071493	1328	0	PREDICTED: anaphase-promoting complex subunit 2-like [Nasonia vitripennis]	340721919	XM_003399313.1	225	4.62131e-112	PREDICTED: Bombus terrestris anaphase-promoting complex subunit 2-like (LOC100650613), mRNA	K07374	TUBA	tubulin alpha	http://www.genome.jp/dbget-bin/www_bget?ko:K07374	Q17392	146	4.72892e-08	Cullin-4 OS=Caenorhabditis elegans GN=cul-4 PE=1 SV=3	PF03953//PF00091	Tubulin C-terminal domain//Tubulin/FtsZ family, GTPase domain	GO:0051258//GO:0007018//GO:0006184	protein polymerization//microtubule-based movement//GTP catabolic process	GO:0005525//GO:0005198//GO:0003924	GTP binding//structural molecule activity//GTPase activity	GO:0043234//GO:0005737//GO:0005874	protein complex//cytoplasm//microtubule	KOG1376	Alpha tubulin
comp42078_c0	58.6779	0.405363	7.1775	5.1927e-10	878	4.80703e-14	PREDICTED: disco-interacting protein 2-like isoform 2 [Acyrthosiphon pisum]	37287386	AY388462.1	631	0	Paracentrotus lividus neural alfa2 tubulin (Talfa2) mRNA, complete cds	--	--	--	--	Q7TXK5	239	8.30926e-19	Long-chain-fatty-acid--AMP ligase FadD29 OS=Mycobacterium bovis (strain ATCC BAA-935 / AF2122/97) GN=fadD29 PE=3 SV=1	--	--	--	--	--	--	--	--	--	--
comp42117_c0	99.6679	17.0703	2.5456	0.00049994	5398	0	Muscle-specific protein 300, isoform L [Drosophila melanogaster]	340709091	XM_003393100.1	792	0	PREDICTED: Bombus terrestris hypothetical protein LOC100648310 (LOC100648310), mRNA	--	--	--	--	P11533	140	3.2952e-06	Dystrophin OS=Gallus gallus GN=DMD PE=2 SV=1	PF12361//PF00041//PF00028	Duffy-antigen binding protein//Fibronectin type III domain//Cadherin domain	GO:0007156	homophilic cell adhesion	GO:0005515//GO:0005509	protein binding//calcium ion binding	GO:0016020	membrane	KOG3594	FOG: Cadherin repeats
comp42123_c3	250.106	51.7065	2.2741	2.1584e-06	2442	3.16946e-06	PREDICTED: LIM/homeobox protein Lhx1-like [Takifugu rubripes]	221102542	XM_002169106.1	67	5.58775e-24	PREDICTED: Hydra magnipapillata similar to kinesin heavy chain (LOC100200551), partial mRNA	K14709	SLC39A1_2_3, ZIP1_2_3	solute carrier family 39 (zinc transporter), member 1/2/3	http://www.genome.jp/dbget-bin/www_bget?ko:K14709	Q9UBR4	114	3.66756e-06	LIM/homeobox protein Lhx3 OS=Homo sapiens GN=LHX3 PE=1 SV=2	PF09514//PF02674//PF02535	SSXRD motif//Colicin V production protein//ZIP Zinc transporter	GO:0009403//GO:0055085//GO:0006355//GO:0030001	toxin biosynthetic process//transmembrane transport//regulation of transcription, DNA-dependent//metal ion transport	GO:0046873//GO:0003676	metal ion transmembrane transporter activity//nucleic acid binding	GO:0016020//GO:0005634	membrane//nucleus	KOG1558	Fe2+/Zn2+ regulated transporter
comp42160_c0	80.1379	1.30617	5.9391	6.6202e-13	2133	6.45284e-67	hypothetical protein AND_23237 [Anopheles darlingi]	340723888	XM_003400271.1	118	1.43993e-52	PREDICTED: Bombus terrestris protein tiptop-like (LOC100650416), mRNA	--	--	--	--	Q54UP5	206	1.68847e-16	Exportin-4 OS=Dictyostelium discoideum GN=xpo4 PE=3 SV=1	PF05405	Mitochondrial ATP synthase B chain precursor (ATP-synt_B)	GO:0015992//GO:0015986	proton transport//ATP synthesis coupled proton transport	GO:0015078	hydrogen ion transmembrane transporter activity	GO:0000276	mitochondrial proton-transporting ATP synthase complex, coupling factor F(o)	KOG3809	Microtubule-binding protein MIP-T3
comp42237_c0	28.1238	1.80161	3.9644	0.0024533	2312	8.78358e-33	hypothetical protein CGI_10012886 [Crassostrea gigas]	54109740	AJ632310.1	69	2.93083e-26	Cotesia congregata virus complete genome, segment Circle7	K14206	SLC15A1, PEPT1	solute carrier family 15 (oligopeptide transporter), member 1	http://www.genome.jp/dbget-bin/www_bget?ko:K14206	Q24523	400	6.92293e-41	Protein bunched, class 2/F/G isoform OS=Drosophila melanogaster GN=bun PE=2 SV=4	PF00854	POT family	GO:0006857//GO:0006810	oligopeptide transport//transport	GO:0005215	transporter activity	GO:0016020	membrane	KOG1237	H+/oligopeptide symporter
comp42252_c0	205.65	12.9243	3.992	1.8894e-21	1542	4.39949e-174	PREDICTED: similar to GA20484-PA isoform 2 [Tribolium castaneum]	383866254	XM_003708538.1	312	1.04221e-160	PREDICTED: Megachile rotundata 26S proteasome non-ATPase regulatory subunit 4-like (LOC100878276), mRNA	--	--	--	--	P38886	517	9.3199e-60	26S proteasome regulatory subunit RPN10 OS=Saccharomyces cerevisiae (strain ATCC 204508 / S288c) GN=RPN10 PE=1 SV=3	PF01073//PF00106//PF01370	3-beta hydroxysteroid dehydrogenase/isomerase family//short chain dehydrogenase//NAD dependent epimerase/dehydratase family	GO:0008207//GO:0008209//GO:0008210//GO:0008152//GO:0044237//GO:0006694//GO:0055114	C21-steroid hormone metabolic process//androgen metabolic process//estrogen metabolic process//metabolic process//cellular metabolic process//steroid biosynthetic process//oxidation-reduction process	GO:0050662//GO:0003854//GO:0016616//GO:0003824//GO:0016491	coenzyme binding//3-beta-hydroxy-delta5-steroid dehydrogenase activity//oxidoreductase activity, acting on the CH-OH group of donors, NAD or NADP as acceptor//catalytic activity//oxidoreductase activity	--	--	KOG1205	Predicted dehydrogenase
comp42270_c0	17.7652	0.0450403	8.6236	0.0032083	1177	4.66516e-46	hypothetical protein DAPPUDRAFT_302879 [Daphnia pulex]	10945675	AY007550.1	1427	0	Wolbachia sp. Dcris16SWol 16S ribosomal RNA gene, partial sequence	K00789	E2.5.1.6, metK	S-adenosylmethionine synthetase	http://www.genome.jp/dbget-bin/www_bget?ko:K00789	B7U179	128	3.3722e-08	ARMADILLO BTB ARABIDOPSIS PROTEIN 1 OS=Arabidopsis thaliana GN=ABAP1 PE=1 SV=1	PF02772//PF02773//PF00438	S-adenosylmethionine synthetase, central domain//S-adenosylmethionine synthetase, C-terminal domain//S-adenosylmethionine synthetase, N-terminal domain	GO:0006555	methionine metabolic process	GO:0004478	methionine adenosyltransferase activity	--	--	KOG1506	S-adenosylmethionine synthetase
comp42282_c1	107.503	0.427883	7.9729	1.426e-17	1145	5.74018e-29	Soluble guanylate cyclase 88E [Harpegnathos saltator]	190702157	EF710641.1	40	1.72948e-09	Cotesia sesamiae Mombasa bracovirus clone BAC 6L7, complete sequence	--	--	--	--	Q86C56	131	8.04282e-09	Soluble guanylate cyclase gcy-31 OS=Caenorhabditis elegans GN=gcy-31 PE=2 SV=2	--	--	--	--	--	--	--	--	--	--
comp42304_c0	19.107	0	5.256	0.0031352	944	1.24447e-114	GM13640p [Drosophila melanogaster]	225937045	FP102886.4	68	5.85139e-26	Zebrafish DNA sequence from clone ZFOS-2069A7 in linkage group 1, complete sequence	--	--	--	--	Q55BM5	451	3.10658e-47	DNA primase large subunit OS=Dictyostelium discoideum GN=prim2 PE=3 SV=1	PF00106	short chain dehydrogenase	GO:0008152	metabolic process	GO:0016491	oxidoreductase activity	--	--	KOG1201	Hydroxysteroid 17-beta dehydrogenase 11
comp42377_c1	167.377	29.6507	2.497	4.7234e-06	1504	2.07493e-171	PREDICTED: hypothetical protein LOC100118119 [Nasonia vitripennis]	350407465	XM_003488047.1	297	1.70831e-152	PREDICTED: Bombus impatiens mRNA export factor-like (LOC100743305), mRNA	K06497	CD63, MLA1	CD63 antigen	http://www.genome.jp/dbget-bin/www_bget?ko:K06497	B3M268	579	3.47961e-63	Molybdopterin synthase catalytic subunit OS=Drosophila ananassae GN=GF17098 PE=3 SV=1	PF00335//PF02687	Tetraspanin family//FtsX-like permease family	--	--	--	--	GO:0016021//GO:0016020	integral to membrane//membrane	KOG3882	Tetraspanin family integral membrane protein
comp42467_c3	29.8005	0	5.8973	4.2477e-05	251	8.15929e-17	PREDICTED: sodium-coupled monocarboxylate transporter 2-like [Megachile rotundata]	383863128	XM_003706987.1	113	1.30597e-50	PREDICTED: Megachile rotundata uncharacterized LOC100880392 (LOC100880392), mRNA	--	--	--	--	Q92911	113	2.21358e-06	Sodium/iodide cotransporter OS=Homo sapiens GN=SLC5A5 PE=1 SV=1	--	--	--	--	--	--	--	--	--	--
comp42497_c0	37.1406	0.180161	7.6876	1.8302e-06	2196	1.76815e-06	D40 domain-containing putative transcriptional repressor for RNA polymerase II [Encephalitozoon romaleae SJ-2008]	345491936	XM_001599719.2	215	2.18158e-106	PREDICTED: Nasonia vitripennis hypothetical protein LOC100114896 (LOC100114896), mRNA	--	--	--	--	Q08493	528	1.71188e-54	cAMP-specific 3&apos;,5&apos;-cyclic phosphodiesterase 4C OS=Homo sapiens GN=PDE4C PE=1 SV=2	PF03002	Somatostatin/Cortistatin family	GO:0007165	signal transduction	GO:0005179	hormone activity	GO:0005576	extracellular region	--	--
comp42503_c0	78.1129	0.0450403	10.76	5.318e-10	264	5.98868e-82	PREDICTED: endoplasmic reticulum-Golgi intermediate compartment protein 2-like [Nasonia vitripennis]	332139244	HQ009543.1	58	1.67494e-19	Cotesia vestalis bracovirus segment c20, complete sequence	--	--	--	--	Q4R8X1	291	7.38782e-28	Endoplasmic reticulum-Golgi intermediate compartment protein 3 OS=Macaca fascicularis GN=ERGIC3 PE=2 SV=1	--	--	--	--	--	--	--	--	--	--
comp42533_c0	58.6581	0.0450403	10.347	4.956e-08	2438	8.37803e-26	expressed protein [Oryza sativa Japonica Group]	118139781	EF067331.1	242	1.88409e-122	Cotesia plutellae polydnavirus segment S50, complete sequence	K11596	AGO1	argonaute	http://www.genome.jp/dbget-bin/www_bget?ko:K11596	Q9BSY9	138	4.86872e-10	Desumoylating isopeptidase 2 OS=Homo sapiens GN=DESI2 PE=2 SV=1	PF02171//PF02170	Piwi domain//PAZ domain	--	--	GO:0005515	protein binding	--	--	KOG1041	Translation initiation factor 2C (eIF-2C) and related proteins
comp42610_c0	19.4205	0	5.2795	0.0027649	2089	7.03655e-130	hypothetical protein [Amblyomma maculatum]	56462269	AY829804.1	71	1.27411e-26	Lonomia obliqua troponin I 2 mRNA, complete cds	--	--	--	--	Q54HG9	147	2.10969e-08	Dolichyl-diphosphooligosaccharide--protein glycosyltransferase subunit swp1 OS=Dictyostelium discoideum GN=swp1 PE=3 SV=1	PF00388//PF03490	Phosphatidylinositol-specific phospholipase C, X domain//Variant-surface-glycoprotein phospholipase C	GO:0006629//GO:0009395//GO:0035556//GO:0006650	lipid metabolic process//phospholipid catabolic process//intracellular signal transduction//glycerophospholipid metabolic process	GO:0047396//GO:0004629	glycosylphosphatidylinositol diacylglycerol-lyase activity//phospholipase C activity	--	--	KOG4306	Glycosylphosphatidylinositol-specific phospholipase C
comp42743_c0	17.3858	0.382843	5.505	0.0044645	574	3.78605e-39	PREDICTED: probable multidrug resistance-associated protein lethal(2)03659-like [Apis florea]	328784607	XM_393706.4	74	4.24618e-29	PREDICTED: Apis mellifera phosducin-like protein-like, transcript variant 1 (LOC410223), mRNA	--	--	--	--	Q8CG09	277	1.4383e-27	Multidrug resistance-associated protein 1 OS=Rattus norvegicus GN=Abcc1 PE=1 SV=2	--	--	--	--	--	--	--	--	--	--
comp42886_c2	73.4569	12.4537	2.5603	0.0037395	1329	1.0389e-22	PREDICTED: calpain-C-like [Acyrthosiphon pisum]	269847848	NR_031524.1	70	5.88801e-27	Apis mellifera microRNA mir-305 (Mir305), microRNA	K00729	ALG5	dolichyl-phosphate beta-glucosyltransferase	http://www.genome.jp/dbget-bin/www_bget?ko:K00729	Q9VXH6	180	6.00259e-15	Calpain-C OS=Drosophila melanogaster GN=CalpC PE=1 SV=4	--	--	--	--	--	--	--	--	KOG2977	Glycosyltransferase
comp42911_c0	203.566	15.9443	3.6744	1.8189e-18	3051	1.54911e-06	hypothetical protein EAG_15296 [Camponotus floridanus]	242024941	XM_002432840.1	67	6.30856e-25	Pediculus humanus corporis glutaredoxin, putative, mRNA	--	--	--	--	Q9C509	449	6.26378e-50	Sphingosine-1-phosphate lyase OS=Arabidopsis thaliana GN=At1g27980 PE=2 SV=1	--	--	--	--	--	--	--	--	--	--
comp42914_c1	192.16	0.517964	8.5352	4.1872e-30	1010	7.45516e-06	PHD finger protein rhinoceros [Camponotus floridanus]	242022465	XM_002431616.1	33	3.77789e-06	Pediculus humanus corporis PHD finger protein, putative, mRNA	--	--	--	--	O08664	217	2.00362e-19	B-cell CLL/lymphoma 7 protein family member C OS=Mus musculus GN=Bcl7c PE=1 SV=1	--	--	--	--	--	--	--	--	--	--
comp42935_c1	656.719	2.29706	8.1593	1.0671e-104	7265	7.77084e-26	unknown [Dendroctonus ponderosae]	198433125	XM_002127089.1	87	1.74209e-35	PREDICTED: Ciona intestinalis similar to mCG17917 (LOC100186080), mRNA	K16489	SFI1	protein SFI1	http://www.genome.jp/dbget-bin/www_bget?ko:K16489	Q9CWG9	104	3.81732e-06	Biogenesis of lysosome-related organelles complex 1 subunit 2 OS=Mus musculus GN=Bloc1s2 PE=1 SV=1	PF00078//PF00665//PF00098	Reverse transcriptase (RNA-dependent DNA polymerase)//Integrase core domain//Zinc knuckle	GO:0006278//GO:0015074	RNA-dependent DNA replication//DNA integration	GO:0003723//GO:0003676//GO:0008270//GO:0003964	RNA binding//nucleic acid binding//zinc ion binding//RNA-directed DNA polymerase activity	--	--	KOG0017	FOG: Transposon-encoded proteins with TYA, reverse transcriptase, integrase domains in various combinations
comp42976_c0	849.738	3.44176	7.9477	6.8041e-137	1811	1.7051e-89	PREDICTED: similar to conserved hypothetical protein [Tribolium castaneum]	134285538	EF103587.1	371	0	Nosema bombycis Sec61beta (Sec61beta) gene, complete cds; and unknown genes	--	--	--	--	A6NKF1	196	8.29425e-16	SAC3 domain-containing protein 1 OS=Homo sapiens GN=SAC3D1 PE=1 SV=2	--	--	--	--	--	--	--	--	--	--
comp43027_c0	19.6974	0	5.2999	0.0024767	1860	0	CG42260, isoform A [Drosophila melanogaster]	383847065	XM_003699128.1	163	2.03389e-77	PREDICTED: Megachile rotundata uncharacterized LOC100874874 (LOC100874874), mRNA	K01895	ACSS, acs	acetyl-CoA synthetase	http://www.genome.jp/dbget-bin/www_bget?ko:K01895	Q16280	1066	5.58865e-127	Cyclic nucleotide-gated olfactory channel OS=Homo sapiens GN=CNGA2 PE=2 SV=2	PF00501	AMP-binding enzyme	GO:0008152	metabolic process	GO:0003824	catalytic activity	--	--	KOG1175	Acyl-CoA synthetase
comp43052_c0	18590.4	3588.62	2.3731	0	8443	1.18447e-14	hypothetical protein EAG_03325 [Camponotus floridanus]	345481061	XM_001604795.2	753	0	PREDICTED: Nasonia vitripennis tyrosine-protein phosphatase Lar-like (LOC100121249), mRNA	--	--	--	--	Q754Q7	157	6.94767e-10	Oligosaccharide translocation protein RFT1 OS=Ashbya gossypii (strain ATCC 10895 / CBS 109.51 / FGSC 9923 / NRRL Y-1056) GN=RFT1 PE=3 SV=1	PF05891//PF00528	AdoMet dependent proline di-methyltransferase//Binding-protein-dependent transport system inner membrane component	GO:0006810	transport	GO:0005215//GO:0008168	transporter activity//methyltransferase activity	GO:0016020	membrane	--	--
comp43052_c1	1751.69	0.743166	11.203	4.3421e-203	1189	4.28759e-06	PREDICTED: zinc finger protein 697 [Sarcophilus harrisii]	340709651	XM_003393369.1	47	5.8083e-14	PREDICTED: Bombus terrestris uncharacterized protein C21orf59-like, transcript variant 1 (LOC100642393), mRNA	--	--	--	--	P08970	111	6.1033e-06	Protein suppressor of hairy wing OS=Drosophila melanogaster GN=su(Hw) PE=1 SV=2	--	--	--	--	--	--	--	--	--	--
comp43092_c0	50.5585	5.6976	3.1495	0.00098313	977	4.88685e-28	Cytosolic endo-beta-N-acetylglucosaminidase [Harpegnathos saltator]	190356750	AM999887.1	192	6.40348e-95	Wolbachia endosymbiont of Culex quinquefasciatus Pel strain wPip complete genome	--	--	--	--	Q8BX80	132	2.45816e-08	Cytosolic endo-beta-N-acetylglucosaminidase OS=Mus musculus GN=Engase PE=2 SV=1	--	--	--	--	--	--	--	--	--	--
comp43102_c0	52.8127	0.472924	6.8031	4.8494e-09	1728	8.50898e-119	PREDICTED: serine/threonine-protein kinase RIO2-like [Acyrthosiphon pisum]	328779326	XM_003249582.1	85	1.61813e-34	PREDICTED: Apis mellifera 15-hydroxyprostaglandin dehydrogenase [NAD+]-like (LOC100577149), mRNA	--	--	--	--	O30245	235	7.22627e-22	RIO-type serine/threonine-protein kinase Rio2 OS=Archaeoglobus fulgidus (strain ATCC 49558 / VC-16 / DSM 4304 / JCM 9628 / NBRC 100126) GN=rio2 PE=1 SV=1	PF10729	Cell division activator CedA	GO:0051301	cell division	GO:0003677	DNA binding	--	--	--	--
comp43116_c1	20.8159	0	5.3796	0.0015804	664	2.57158e-73	PREDICTED: ferritin-1, chloroplastic-like [Bombus impatiens]	54109821	AJ632325.1	151	6.52719e-72	Cotesia congregata virus complete genome, segment Circle23	--	--	--	--	P17663	117	6.44326e-06	Ferritin heavy chain B OS=Xenopus laevis GN=fth1-b PE=2 SV=2	--	--	--	--	--	--	--	--	--	--
comp43138_c0	342.26	37.3765	3.1949	3.9035e-23	4061	0	PREDICTED: eukaryotic translation initiation factor 3 subunit A [Nasonia vitripennis]	345485149	XM_003425155.1	125	1.47386e-56	PREDICTED: Nasonia vitripennis collagen type IV alpha-3-binding protein-like (LOC100678288), mRNA	K01231	MAN2	alpha-mannosidase II	http://www.genome.jp/dbget-bin/www_bget?ko:K01231	B4I3P3	2534	0	Eukaryotic translation initiation factor 3 subunit A OS=Drosophila sechellia GN=eIF3-S10 PE=3 SV=2	PF01074//PF07748//PF09261	Glycosyl hydrolases family 38 N-terminal domain//Glycosyl hydrolases family 38 C-terminal domain//Alpha mannosidase, middle domain	GO:0006013//GO:0005975	mannose metabolic process//carbohydrate metabolic process	GO:0004553//GO:0004559//GO:0008270//GO:0015923//GO:0030246	hydrolase activity, hydrolyzing O-glycosyl compounds//alpha-mannosidase activity//zinc ion binding//mannosidase activity//carbohydrate binding	--	--	KOG1959	Glycosyl hydrolase, family 38 - alpha-mannosidase
comp43194_c0	85.3285	5.83272	3.8708	9.4156e-09	2061	3.13443e-06	hypothetical protein VICG_01646 [Vittaforma corneae ATCC 50505]	387512392	HE806318.1	35	4.07e-07	Tetrapisispora blattae CBS 6284 chromosome 3, complete genome	K09487	HSP90B, TRA1	heat shock protein 90kDa beta	http://www.genome.jp/dbget-bin/www_bget?ko:K09487	A7S6M8	142	1.13458e-10	Ragulator complex protein LAMTOR4 homolog OS=Nematostella vectensis GN=v1g232793 PE=3 SV=1	PF02518//PF00183	Histidine kinase-, DNA gyrase B-, and HSP90-like ATPase//Hsp90 protein	GO:0006457//GO:0006950	protein folding//response to stress	GO:0005524//GO:0051082	ATP binding//unfolded protein binding	--	--	KOG0019	Molecular chaperone (HSP90 family)
comp43217_c0	23.7319	0.945847	4.6491	0.0017231	1085	0	Pantothenate kinase 4 [Camponotus floridanus]	391348758	XM_003748562.1	131	3.0267e-60	PREDICTED: Metaseiulus occidentalis ras-related protein Rab-6A-like (LOC100908708), mRNA	--	--	--	--	Q8K4K6	463	1.48024e-47	Pantothenate kinase 1 OS=Mus musculus GN=Pank1 PE=1 SV=1	--	--	--	--	--	--	--	--	--	--
comp43298_c0	551.75	46.935	3.5553	1.885e-46	3951	1.28043e-47	hypothetical protein TcasGA2_TC007111 [Tribolium castaneum]	71023708	XM_756991.1	34	1.08106e-06	Ustilago maydis 521 hypothetical protein (UM05937.1) partial mRNA	K12311	MAN2B1, LAMAN	lysosomal alpha-mannosidase	http://www.genome.jp/dbget-bin/www_bget?ko:K12311	Q9R0I7	385	4.50629e-40	YLP motif-containing protein 1 OS=Mus musculus GN=Ylpm1 PE=2 SV=2	PF09261//PF01074//PF07748	Alpha mannosidase, middle domain//Glycosyl hydrolases family 38 N-terminal domain//Glycosyl hydrolases family 38 C-terminal domain	GO:0005975//GO:0006013	carbohydrate metabolic process//mannose metabolic process	GO:0004559//GO:0004553//GO:0008270//GO:0015923	alpha-mannosidase activity//hydrolase activity, hydrolyzing O-glycosyl compounds//zinc ion binding//mannosidase activity	--	--	KOG1959	Glycosyl hydrolase, family 38 - alpha-mannosidase
comp43308_c0	113.95	6.37321	4.1602	7.4154e-13	6239	3.91986e-13	PREDICTED: telomere length regulation protein TEL2 homolog [Strongylocentrotus purpuratus]	194440730	NR_002332.1	36	3.78238e-07	Homo sapiens ST7 overlapping transcript 3 (non-protein coding) (ST7-OT3), non-coding RNA gi|18157640|gb|AF400044.1| Homo sapiens clone IMAGE:1628386 ST7OT3 mRNA, non-coding transcript	K09373	LHX2_9	LIM homeobox protein 2/9	http://www.genome.jp/dbget-bin/www_bget?ko:K09373	Q7T006	152	3.86299e-09	Telomere length regulation protein TEL2 homolog OS=Danio rerio GN=telo2 PE=2 SV=2	PF00412//PF00046//PF05920	LIM domain//Homeobox domain//Homeobox KN domain	GO:0006355	regulation of transcription, DNA-dependent	GO:0008270//GO:0003677//GO:0003700//GO:0043565	zinc ion binding//DNA binding//sequence-specific DNA binding transcription factor activity//sequence-specific DNA binding	GO:0005667	transcription factor complex	KOG0490	Transcription factor, contains HOX domain
comp43350_c0	50.0551	5.40484	3.2112	0.00075279	1384	2.38703e-133	Fasciculation and elongation protein zeta, putative [Pediculus humanus corporis]	398649717	HE660029.1	433	0	Wolbachia endosymbiont of Onchocerca ochengi complete genome, strain wOo	--	--	--	--	Q99689	373	8.23739e-38	Fasciculation and elongation protein zeta-1 OS=Homo sapiens GN=FEZ1 PE=1 SV=1	--	--	--	--	--	--	--	--	--	--
comp43357_c0	81.608	14.9309	2.4504	0.0048095	3645	1.06041e-86	spase 22/23-subunit, isoform A [Drosophila melanogaster]	223587757	FM212912.1	73	1.48448e-28	Cotesia congregata LEF-8 and HzNVORF128-like region	K07520	ABLIM	actin-binding LIM protein	http://www.genome.jp/dbget-bin/www_bget?ko:K07520	Q12133	240	1.31856e-22	Signal peptidase complex subunit SPC3 OS=Saccharomyces cerevisiae (strain ATCC 204508 / S288c) GN=SPC3 PE=1 SV=1	PF05826//PF02146//PF00412//PF06951//PF07562//PF00851//PF08996	Phospholipase A2//Sir2 family//LIM domain//Group XII secretory phospholipase A2 precursor (PLA2G12)//Nine Cysteines Domain of family 3 GPCR//Helper component proteinase//DNA Polymerase alpha zinc finger	GO:0006508//GO:0006476//GO:0006260//GO:0007186//GO:0016042//GO:0009395	proteolysis//protein deacetylation//DNA replication//G-protein coupled receptor signaling pathway//lipid catabolic process//phospholipid catabolic process	GO:0001882//GO:0008270//GO:0003887//GO:0070403//GO:0004930//GO:0004623//GO:0004197//GO:0005509	nucleoside binding//zinc ion binding//DNA-directed DNA polymerase activity//NAD+ binding//G-protein coupled receptor activity//phospholipase A2 activity//cysteine-type endopeptidase activity//calcium ion binding	GO:0005576//GO:0042575	extracellular region//DNA polymerase complex	KOG1044	Actin-binding LIM Zn-finger protein Limatin involved in axon guidance
comp43365_c4	321.965	72.7865	2.1452	1.9655e-06	4113	1.86078e-73	ribosomal protein S23 [Chrysomela tremula]	90820005	DQ445522.1	132	2.61915e-61	Graphocephala atropunctata isolate WHGA0762 putative ribosomal protein S23e mRNA, complete cds	K08852	ERN1	serine/threonine-protein kinase/endoribonuclease IRE1	http://www.genome.jp/dbget-bin/www_bget?ko:K08852	P62298	539	8.45836e-70	40S ribosomal protein S23 OS=Chinchilla lanigera GN=RPS23 PE=2 SV=1	PF07714//PF06479//PF00069	Protein tyrosine kinase//Ribonuclease 2-5A//Protein kinase domain	GO:0006468//GO:0051252//GO:0006397	protein phosphorylation//regulation of RNA metabolic process//mRNA processing	GO:0016891//GO:0005524//GO:0004672	endoribonuclease activity, producing 5'-phosphomonoesters//ATP binding//protein kinase activity	--	--	KOG1027	Serine/threonine protein kinase and endoribonuclease ERN1/IRE1, sensor of the unfolded protein response pathway
comp43400_c0	36.3356	0.0450403	9.6559	1.4846e-05	3735	2.29598e-43	PREDICTED: serine/threonine-protein kinase 3-like isoform 1 [Apis mellifera]	345488116	XM_003425792.1	47	2.59877e-13	PREDICTED: Nasonia vitripennis hypothetical protein LOC100679896 (LOC100679896), mRNA	--	--	--	--	A4K2Q5	354	1.16439e-39	Serine/threonine-protein kinase 4 OS=Otolemur garnettii GN=STK4 PE=1 SV=1	PF04513//PF02346//PF05531//PF02737	Baculovirus polyhedron envelope protein, PEP, C terminus//Chordopoxvirus fusion protein//Nucleopolyhedrovirus P10 protein//3-hydroxyacyl-CoA dehydrogenase, NAD binding domain	GO:0006554//GO:0018874//GO:0006574//GO:0006550//GO:0006568//GO:0055114//GO:0006552//GO:0019064//GO:0006631//GO:0006633	lysine catabolic process//benzoate metabolic process//valine catabolic process//isoleucine catabolic process//tryptophan metabolic process//oxidation-reduction process//leucine catabolic process//viral entry into host cell via membrane fusion with the plasma membrane//fatty acid metabolic process//fatty acid biosynthetic process	GO:0005198//GO:0016491//GO:0003857	structural molecule activity//oxidoreductase activity//3-hydroxyacyl-CoA dehydrogenase activity	GO:0019031//GO:0019028	viral envelope//viral capsid	--	--
comp43411_c0	104.941	0.0675605	10.601	1.5539e-13	2831	1.55715e-13	hypothetical protein NEPG_01518 [Nematocida parisii ERTm1]	67043784	DQ062236.1	119	9.61207e-53	Lysiphlebus testaceipes delta-9 desaturase 3 mRNA, complete cds	--	--	--	--	Q8SVQ8	774	9.10709e-95	Uncharacterized LisH domain-containing protein ECU04_1490 OS=Encephalitozoon cuniculi (strain GB-M1) GN=ECU04_1490 PE=4 SV=1	PF01433	Peptidase family M1	--	--	GO:0008237//GO:0008270	metallopeptidase activity//zinc ion binding	--	--	KOG1046	Puromycin-sensitive aminopeptidase and related aminopeptidases
comp43453_c2	3454.97	1.93673	10.801	0	1262	1.26579e-74	PREDICTED: tyrosine-protein kinase PR2-like [Acyrthosiphon pisum]	190702142	EF710626.1	34	5.13696e-07	Cotesia sesamiae Kitale bracovirus clone BAC 1M18, complete sequence	--	--	--	--	Q99ML2	273	6.95215e-27	Non-receptor tyrosine-protein kinase TNK1 OS=Mus musculus GN=Tnk1 PE=1 SV=2	--	--	--	--	--	--	--	--	--	--
comp43472_c0	34.3948	0	6.1041	6.7342e-06	1857	3.0399e-30	isomerising glucosamine-fructose-6-phosphate aminotransferase [Wallemia sebi CBS 633.66]	350423977	XM_003493603.1	95	1.56308e-40	PREDICTED: Bombus impatiens N-alpha-acetyltransferase 38, NatC auxiliary subunit-like (LOC100745317), mRNA	--	--	--	--	P14742	267	7.44428e-27	Glutamine--fructose-6-phosphate aminotransferase [isomerizing] OS=Saccharomyces cerevisiae (strain ATCC 204508 / S288c) GN=GFA1 PE=1 SV=4	--	--	--	--	--	--	--	--	--	--
comp43483_c0	24.779	0	5.631	0.00031836	1187	2.0332e-41	hypothetical protein VCUG_02091 [Vavraia culicis &apos;floridensis&apos;]	190702155	EF710639.1	486	0	Cotesia sesamiae Mombasa bracovirus clone BAC 4B19, complete sequence	--	--	--	--	Q8ISP0	281	3.18018e-30	40S ribosomal protein S18 OS=Branchiostoma belcheri GN=RPS18 PE=2 SV=1	--	--	--	--	--	--	--	--	KOG2392	Serpin
comp43506_c0	54.5302	0.450403	6.9197	2.4695e-09	5465	6.95653e-21	teratocyte secreted protein [Microplitis croceipes]	190702155	EF710639.1	154	1.89395e-73	Cotesia sesamiae Mombasa bracovirus clone BAC 4B19, complete sequence	K16489	SFI1	protein SFI1	http://www.genome.jp/dbget-bin/www_bget?ko:K16489	Q6P7E4	113	9.40387e-06	PDZ and LIM domain protein 7 OS=Danio rerio GN=pdlim7 PE=2 SV=1	PF00098//PF00665//PF00078	Zinc knuckle//Integrase core domain//Reverse transcriptase (RNA-dependent DNA polymerase)	GO:0006278//GO:0015074	RNA-dependent DNA replication//DNA integration	GO:0003723//GO:0003676//GO:0008270//GO:0003964	RNA binding//nucleic acid binding//zinc ion binding//RNA-directed DNA polymerase activity	--	--	KOG0017	FOG: Transposon-encoded proteins with TYA, reverse transcriptase, integrase domains in various combinations
comp43552_c0	111.09	7.79198	3.8336	4.5683e-11	2091	0	PREDICTED: similar to pyruvate dehydrogenase [Tribolium castaneum]	213400624	FJ390145.1	98	1.21019e-41	Wolbachia endosymbiont of Armadillidium vulgare pyruvate dehydrogenase beta subunit (pdhB) gene, partial cds	K03231	EEF1A	elongation factor 1-alpha	http://www.genome.jp/dbget-bin/www_bget?ko:K03231	P32473	1092	2.12416e-142	Pyruvate dehydrogenase E1 component subunit beta, mitochondrial OS=Saccharomyces cerevisiae (strain ATCC 204508 / S288c) GN=PDB1 PE=1 SV=2	PF08477//PF04670//PF00735//PF03143//PF01793//PF00009//PF03144	Miro-like protein//Gtr1/RagA G protein conserved region//Septin//Elongation factor Tu C-terminal domain//Glycolipid 2-alpha-mannosyltransferase//Elongation factor Tu GTP binding domain//Elongation factor Tu domain 2	GO:0007049//GO:0006486//GO:0007264	cell cycle//protein glycosylation//small GTPase mediated signal transduction	GO:0005525//GO:0000030//GO:0003924	GTP binding//mannosyltransferase activity//GTPase activity	GO:0005622//GO:0016020//GO:0005737//GO:0005634//GO:0000136	intracellular//membrane//cytoplasm//nucleus//alpha-1,6-mannosyltransferase complex	KOG0052	Translation elongation factor EF-1 alpha/Tu
comp43575_c2	145.494	28.3979	2.3571	0.00019507	836	2.50114e-136	GG22486 [Drosophila erecta]	379698897	NM_001256991.1	134	1.04506e-61	Bombyx mori DRK protein (DRK), mRNA gi|326632040|gb|HQ540305.1| Bombyx mori strain Dazao DRK (DRK) mRNA, complete cds	K13800	CMPK1, UMPK	UMP-CMP kinase	http://www.genome.jp/dbget-bin/www_bget?ko:K13800	Q66II3	695	5.647e-86	Growth factor receptor-bound protein 2 OS=Xenopus tropicalis GN=grb2 PE=2 SV=1	PF01443//PF00406//PF01712//PF00004//PF06414	Viral (Superfamily 1) RNA helicase//Adenylate kinase//Deoxynucleoside kinase//ATPase family associated with various cellular activities (AAA)//Zeta toxin	GO:0006139	nucleobase-containing compound metabolic process	GO:0004386//GO:0016301//GO:0019205//GO:0016773//GO:0005524	helicase activity//kinase activity//nucleobase-containing compound kinase activity//phosphotransferase activity, alcohol group as acceptor//ATP binding	--	--	KOG3079	Uridylate kinase/adenylate kinase
comp43584_c1	311.346	64.1899	2.2781	6.9435e-08	1314	2.39829e-63	40S ribosomal protein S4 [Scheffersomyces stipitis CBS 6054]	255098782	FJ593480.1	389	0	Nosema bombycis 40S ribosomal protein S4 gene, partial cds gi|326559167|gb|HQ291370.1| Nosema bombycis clone NBO_13g0033 40S ribosomal protein S4 mRNA, complete cds	--	--	--	--	Q9P4W9	470	2.23738e-55	40S ribosomal protein S4-C OS=Schizosaccharomyces pombe (strain 972 / ATCC 24843) GN=rps4c PE=1 SV=1	--	--	--	--	--	--	--	--	--	--
comp43603_c0	695.214	166.174	2.0648	3.1696e-11	1840	4.85611e-25	PREDICTED: phenylalanyl-tRNA synthetase alpha chain A-like [Acyrthosiphon pisum]	226374265	FJ233151.1	152	5.72731e-72	Cotesia sesamiae clone B1_142 microsatellite sequence	--	--	--	--	Q54KS8	195	4.86571e-16	Phenylalanine--tRNA ligase alpha subunit OS=Dictyostelium discoideum GN=phesA PE=3 SV=1	--	--	--	--	--	--	--	--	--	--
comp43603_c6	264.469	54.8463	2.2696	1.1127e-06	1043	3.64485e-08	hypothetical protein Phum_PHUM401000 [Pediculus humanus corporis]	242023695	XM_002432222.1	574	0	Pediculus humanus corporis Kinesin heavy chain, putative, mRNA	--	--	--	--	Q9R1B9	112	3.56245e-06	Slit homolog 2 protein OS=Mus musculus GN=Slit2 PE=2 SV=2	--	--	--	--	--	--	--	--	--	--
comp43605_c0	35.7989	0	6.1618	3.8524e-06	4288	4.72797e-28	PREDICTED: pterin-4-alpha-carbinolamine dehydratase 2-like [Apis florea]	398649717	HE660029.1	324	1.06771e-167	Wolbachia endosymbiont of Onchocerca ochengi complete genome, strain wOo	--	--	--	--	P61459	80	2.68263e-22	Pterin-4-alpha-carbinolamine dehydratase OS=Rattus norvegicus GN=Pcbd1 PE=1 SV=2	--	--	--	--	--	--	--	--	--	--
comp43630_c0	2074.26	1.95925	10.048	5.6314e-280	3239	1.04477e-33	PREDICTED: villin-1-like [Bombus impatiens]	34576298	BX085195.5	43	5.04999e-12	Zebrafish DNA sequence from clone DKEY-226A5 in linkage group 3, complete sequence	--	--	--	--	O81645	119	7.40284e-07	Villin-3 OS=Arabidopsis thaliana GN=VLN3 PE=1 SV=2	--	--	--	--	--	--	--	--	--	--
comp43630_c1	28.0278	0.0900807	8.2814	7.027e-05	912	1.4545e-10	conserved hypothetical protein [Pediculus humanus corporis]	121543885	EF070541.1	65	8.81828e-24	Maconellicoccus hirsutus clone WHMH4136 dolichyl-diphosphooligosaccharide--protein glycosyltransferase subunit DAD1-like protein mRNA, complete cds	--	--	--	--	Q28BX9	318	1.16081e-33	Uncharacterized protein KIAA0528 homolog OS=Xenopus tropicalis GN=TGas115n11.1 PE=2 SV=1	PF07074	Translocon-associated protein, gamma subunit (TRAP-gamma)	GO:0006613	cotranslational protein targeting to membrane	--	--	GO:0030176//GO:0005784	integral to endoplasmic reticulum membrane//Sec61 translocon complex	--	--
comp43639_c0	26.299	1.73405	3.9228	0.0041455	1725	1.57876e-113	peroxiredoxin 1-like protein [Coptotermes formosanus]	291226150	XM_002733011.1	86	3.26237e-35	PREDICTED: Saccoglossus kowalevskii peroxiredoxin-like (LOC100372514), mRNA	--	--	--	--	Q2PFZ3	737	4.52968e-95	Peroxiredoxin-2 OS=Macaca fascicularis GN=PRDX2 PE=2 SV=3	PF03219	TLC ATP/ADP transporter	GO:0006810	transport	GO:0005524//GO:0005471	ATP binding//ATP:ADP antiporter activity	GO:0016021	integral to membrane	--	--
comp43660_c5	201.563	2.6844	6.2305	1.7238e-32	2956	1.73983e-07	hypothetical protein EAG_08914 [Camponotus floridanus]	58418577	AE017321.1	252	5.86841e-128	Wolbachia endosymbiont strain TRS of Brugia malayi, complete genome	K05039	SLC6A6S	solute carrier family 6 (neurotransmitter transporter, GABA) member 6/8/11/12/13	http://www.genome.jp/dbget-bin/www_bget?ko:K05039	B9G2A8	238	7.62878e-19	Auxin transport protein BIG OS=Oryza sativa subsp. japonica GN=Os09g0247700 PE=2 SV=1	PF00209//PF01788	Sodium:neurotransmitter symporter family//PsbJ	GO:0015979//GO:0006812//GO:0006836	photosynthesis//cation transport//neurotransmitter transport	GO:0005328	neurotransmitter:sodium symporter activity	GO:0009523//GO:0016020//GO:0016021//GO:0009539	photosystem II//membrane//integral to membrane//photosystem II reaction center	KOG3660	Sodium-neurotransmitter symporter
comp43694_c0	28.3026	0.180161	7.2955	4.3824e-05	2665	5.14446e-06	hypothetical protein Eint_050480 [Encephalitozoon intestinalis ATCC 50506]	383860577	XM_003705718.1	79	1.93326e-31	PREDICTED: Megachile rotundata ornithine decarboxylase-like (LOC100884005), mRNA	--	--	--	--	Q90625	121	6.95493e-07	Zinc finger and BTB domain-containing protein 17 (Fragment) OS=Gallus gallus GN=ZBTB17 PE=2 SV=1	--	--	--	--	--	--	--	--	--	--
comp43739_c0	428.225	125.773	1.7675	0.0037395	7856	2.55124e-75	conserved hypothetical protein [Pediculus humanus corporis]	190356750	AM999887.1	132	2.25349e-61	Wolbachia endosymbiont of Culex quinquefasciatus Pel strain wPip complete genome	--	--	--	--	Q9UJD0	170	7.7522e-12	Regulating synaptic membrane exocytosis protein 3 OS=Homo sapiens GN=RIMS3 PE=1 SV=1	--	--	--	--	--	--	--	--	KOG1893	Uncharacterized conserved protein
comp43745_c1	28.0471	1.5084	4.2168	0.0013125	692	2.29143e-08	venom protein Ci-48a [Chelonus inanitus]	380029186	XM_003698215.1	474	0	PREDICTED: Apis florea E3 ubiquitin-protein ligase HUWE1-like (LOC100866786), mRNA	--	--	--	--	Q66H50	779	1.72876e-92	Fatty acyl-CoA reductase 1 OS=Rattus norvegicus GN=Far1 PE=2 SV=1	--	--	--	--	--	--	--	--	--	--
comp43745_c2	70.1486	11.6972	2.5843	0.0041235	743	8.96999e-07	hypothetical protein SINV_00287 [Solenopsis invicta]	378443384	JN881811.1	257	3.54565e-130	Calisto arcas voucher NW149-16 glyceraldhyde-3-phosphate dehydrogenase (GAPDH) gene, partial cds	--	--	--	--	P00356	1247	7.71454e-169	Glyceraldehyde-3-phosphate dehydrogenase OS=Gallus gallus GN=GAPDH PE=2 SV=3	--	--	--	--	--	--	--	--	--	--
comp43774_c0	27.2608	0	5.7688	0.0001176	1611	4.37044e-58	PREDICTED: nipped-B-like protein-like [Nasonia vitripennis]	345492217	XM_001603598.2	74	1.74459e-28	PREDICTED: Nasonia vitripennis TATA-box-binding protein-like (LOC100119958), mRNA	--	--	--	--	Q00333	133	3.581e-08	Protein rad9 OS=Coprinopsis cinerea (strain Okayama-7 / 130 / ATCC MYA-4618 / FGSC 9003) GN=rad9 PE=2 SV=2	PF00632	HECT-domain (ubiquitin-transferase)	GO:0006464	cellular protein modification process	GO:0016881	acid-amino acid ligase activity	GO:0005622	intracellular	KOG0939	E3 ubiquitin-protein ligase/Putative upstream regulatory element binding protein
comp43810_c2	149.422	32.6549	2.194	0.0015345	2463	5.44017e-46	hypothetical protein EDEG_01436 [Edhazardia aedis USNM 41457]	190343063	EU001267.1	221	5.54658e-110	Glyptapanteles flavicoxis bracovirus segment 10, complete sequence	K15122	SLC41A	solute carrier family 41	http://www.genome.jp/dbget-bin/www_bget?ko:K15122	P39467	137	1.18252e-09	30S ribosomal protein S4 OS=Sulfolobus acidocaldarius (strain ATCC 33909 / DSM 639 / JCM 8929 / NBRC 15157 / NCIMB 11770) GN=rps4 PE=3 SV=3	PF01769	Divalent cation transporter	GO:0006812	cation transport	GO:0008324	cation transmembrane transporter activity	--	--	KOG3788	Predicted divalent cation transporter
comp43822_c0	245.746	6.9513	5.1437	5.5574e-35	3524	2.04282e-28	PREDICTED: GTPase-activating protein and VPS9 domain-containing protein 1-like isoform 1 [Apis mellifera]	237861293	FJ416149.1	318	1.60216e-164	Nosema bombycis 60S ribosomal protein L35 gene, complete cds gi|326575357|gb|HQ291424.1| Nosema bombycis clone NBO_16g0038 60S ribosomal protein L35 mRNA, complete cds	--	--	--	--	Q9VZ08	115	1.61786e-06	Receptor-mediated endocytosis protein 6 homolog OS=Drosophila melanogaster GN=CG1657 PE=1 SV=2	--	--	--	--	--	--	--	--	--	--
comp43828_c0	25.4805	0.247722	6.6845	0.00013008	1348	9.62618e-09	hypothetical protein EHEL_070760 [Encephalitozoon hellem ATCC 50504]	328710922	XM_001943698.2	48	1.38301e-14	PREDICTED: Acyrthosiphon pisum two pore calcium channel protein 1-like (LOC100168826), mRNA	--	--	--	--	Q9ULQ1	199	4.42557e-17	Two pore calcium channel protein 1 OS=Homo sapiens GN=TPCN1 PE=1 SV=3	--	--	--	--	--	--	--	--	--	--
comp43841_c0	19.319	0	5.272	0.0028805	1549	9.45867e-165	PREDICTED: dmX-like protein 2-like isoform 3 [Acyrthosiphon pisum]	383855484	XM_003703193.1	345	5.38418e-179	PREDICTED: Megachile rotundata dmX-like protein 2-like (LOC100875342), mRNA	K15335	NSUN2	tRNA (cytosine34-C5)-methyltransferase	http://www.genome.jp/dbget-bin/www_bget?ko:K15335	Q9Y485	557	4.6988e-59	DmX-like protein 1 OS=Homo sapiens GN=DMXL1 PE=1 SV=3	PF01728	FtsJ-like methyltransferase	GO:0032259	methylation	GO:0003676//GO:0008168	nucleic acid binding//methyltransferase activity	--	--	KOG2198	tRNA cytosine-5-methylases and related enzymes of the NOL1/NOP2/sun superfamily
comp43879_c0	133.487	0.0675605	10.948	2.4969e-16	697	5.80076e-49	hypothetical protein Phum_PHUM562640 [Pediculus humanus corporis]	345488796	XM_001605907.2	130	1.0809e-59	PREDICTED: Nasonia vitripennis hypothetical protein LOC100122353 (LOC100122353), mRNA	--	--	--	--	Q59MQ0	113	3.44505e-06	Myosin-5 OS=Candida albicans (strain SC5314 / ATCC MYA-2876) GN=MYO5 PE=1 SV=1	--	--	--	--	--	--	--	--	--	--
comp43888_c0	39.1265	0.0900807	8.7627	2.0475e-06	6656	4.03123e-23	hypothetical protein EAG_10643 [Camponotus floridanus]	294460318	BT122354.1	64	9.08655e-23	Picea sitchensis clone WS0444_C01 unknown mRNA	K16489	SFI1	protein SFI1	http://www.genome.jp/dbget-bin/www_bget?ko:K16489	Q8SQP2	1088	2.83566e-140	T-complex protein 1 subunit beta OS=Encephalitozoon cuniculi (strain GB-M1) GN=CCT2 PE=1 SV=1	PF06112//PF00078//PF03951//PF02184	Gammaherpesvirus capsid protein//Reverse transcriptase (RNA-dependent DNA polymerase)//Glutamine synthetase, beta-Grasp domain//HAT (Half-A-TPR) repeat	GO:0009252//GO:0006542//GO:0006278//GO:0006807//GO:0006396	peptidoglycan biosynthetic process//glutamine biosynthetic process//RNA-dependent DNA replication//nitrogen compound metabolic process//RNA processing	GO:0003723//GO:0003964//GO:0004356	RNA binding//RNA-directed DNA polymerase activity//glutamate-ammonia ligase activity	GO:0005622//GO:0019028	intracellular//viral capsid	KOG0017	FOG: Transposon-encoded proteins with TYA, reverse transcriptase, integrase domains in various combinations
comp43896_c0	39.953	1.53768	4.6995	1.3698e-05	1285	3.30327e-178	GTP-binding protein 128up [Harpegnathos saltator]	300706842	XM_002995611.1	515	0	Nosema ceranae BRL01 hypothetical protein (NCER_101380) mRNA, complete cds	--	--	--	--	Q9CAI1	1035	5.49513e-137	Developmentally regulated G-protein 2 OS=Arabidopsis thaliana GN=DRG2 PE=2 SV=1	PF01625	Peptide methionine sulfoxide reductase	GO:0055114//GO:0019538	oxidation-reduction process//protein metabolic process	GO:0016671	oxidoreductase activity, acting on a sulfur group of donors, disulfide as acceptor	--	--	--	--
comp43919_c2	139.599	9.2371	3.9177	2.8307e-14	2064	7.76117e-17	hypothetical protein EAG_13443 [Camponotus floridanus]	350398199	XM_003485069.1	362	0	PREDICTED: Bombus impatiens hypothetical protein LOC100747792 (LOC100747792), mRNA	K03283	HSPA1_8	heat shock 70kDa protein 1/8	http://www.genome.jp/dbget-bin/www_bget?ko:K03283	A8XEN7	123	1.74145e-06	DDB1- and CUL4-associated factor 11 homolog OS=Caenorhabditis briggsae GN=wdr-23 PE=3 SV=2	PF06723//PF01968//PF02782//PF02491	MreB/Mbl protein//Hydantoinase/oxoprolinase//FGGY family of carbohydrate kinases, C-terminal domain//Cell division protein FtsA	GO:0000902//GO:0005975//GO:0007049	cell morphogenesis//carbohydrate metabolic process//cell cycle	GO:0016787//GO:0005515//GO:0016773	hydrolase activity//protein binding//phosphotransferase activity, alcohol group as acceptor	--	--	KOG0101	Molecular chaperones HSP70/HSC70, HSP70 superfamily
comp43920_c0	84.1037	13.2419	2.6671	0.00060026	2454	0	PREDICTED: non-specific lipid-transfer protein-like [Megachile rotundata]	432885329	XM_004074620.1	39	1.08452e-08	PREDICTED: Oryzias latipes homeobox protein slou-like (LOC101162695), mRNA	--	--	--	--	P0C7L3	183	5.88331e-13	Beta-ketoadipyl-CoA thiolase OS=Escherichia coli GN=paaJ PE=3 SV=1	PF05326//PF02170//PF02171	Seminal vesicle autoantigen (SVA)//PAZ domain//Piwi domain	--	--	GO:0005515	protein binding	GO:0005576	extracellular region	KOG1041	Translation initiation factor 2C (eIF-2C) and related proteins
comp43947_c1	524.445	152.667	1.7804	0.00064207	4485	2.16087e-75	hypothetical protein SINV_08525 [Solenopsis invicta]	383849937	XM_003700542.1	679	0	PREDICTED: Megachile rotundata uncharacterized LOC100876041 (LOC100876041), mRNA	--	--	--	--	Q9HDW1	204	3.45955e-17	CDP-diacylglycerol--glycerol-3-phosphate 3-phosphatidyltransferase OS=Schizosaccharomyces pombe (strain 972 / ATCC 24843) GN=pgs1 PE=2 SV=2	--	--	--	--	--	--	--	--	--	--
comp43962_c0	25.5895	0.0225202	10.15	0.00071969	2383	5.95148e-45	GH10774p [Drosophila melanogaster]	190702148	EF710632.1	330	2.67106e-171	Cotesia sesamiae Kitale bracovirus clone BAC 9L12, complete sequence	--	--	--	--	Q3URJ8	291	7.02896e-28	Sodium/potassium-transporting ATPase subunit beta-1-interacting protein 3 OS=Mus musculus GN=Nkain3 PE=2 SV=1	PF08476//PF03854	Viral D10 N-terminal//P-11 zinc finger	--	--	GO:0008270//GO:0003723//GO:0016791	zinc ion binding//RNA binding//phosphatase activity	--	--	--	--
comp44018_c1	580.375	1.44062	8.6542	1.1718e-89	3365	2.5671e-74	NF-kappa-B-repressing factor [Camponotus floridanus]	190343025	EU001244.1	88	7.39746e-37	Glyptapanteles indiensis bracovirus segment 11, complete sequence	--	--	--	--	Q8BY02	240	1.83993e-20	NF-kappa-B-repressing factor OS=Mus musculus GN=Nkrf PE=2 SV=3	PF05274	Occlusion-derived virus envelope protein E25	--	--	--	--	GO:0019031//GO:0042025	viral envelope//host cell nucleus	--	--
comp44024_c3	161.06	9.8001	4.0387	3.3572e-17	2456	1.20016e-61	PREDICTED: similar to Activating molecule in BECN1-regulated autophagy protein 1 [Tribolium castaneum]	222825026	AB478515.1	715	0	Wolbachia endosymbiont of Cadra cautella DNA, genome fragment 1 containing phage WOcauB2	--	--	--	--	Q8N136	127	4.90223e-06	Outer row dynein assembly protein 16 homolog OS=Homo sapiens GN=WDR69 PE=1 SV=1	--	--	--	--	--	--	--	--	--	--
comp44025_c2	97.3428	17.8952	2.4435	0.0016798	2389	4.90543e-07	GM13834 [Drosophila sechellia]	340726312	XM_003401456.1	197	1.22773e-96	PREDICTED: Bombus terrestris ribonucleoside-diphosphate reductase subunit M2-like, transcript variant 1 (LOC100646244), mRNA	K09591	DET2	probable steroid reductase DET2	http://www.genome.jp/dbget-bin/www_bget?ko:K09591	P98159	138	5.46062e-09	Serine protease nudel OS=Drosophila melanogaster GN=ndl PE=1 SV=2	PF02544//PF00556	3-oxo-5-alpha-steroid 4-dehydrogenase//Antenna complex alpha/beta subunit	GO:0019684//GO:0006629//GO:0006118	photosynthesis, light reaction//lipid metabolic process//electron transport	GO:0016627//GO:0045156	oxidoreductase activity, acting on the CH-CH group of donors//electron transporter, transferring electrons within the cyclic electron transport pathway of photosynthesis activity	GO:0030077//GO:0016021//GO:0005737	plasma membrane light-harvesting complex//integral to membrane//cytoplasm	KOG1640	Predicted steroid reductase
comp44029_c3	704.905	114.246	2.6253	4.6078e-28	2131	4.15901e-53	PREDICTED: microtubule-associated protein 1 light chain 3 alpha-like [Saccoglossus kowalevskii]	328786235	XM_395337.4	140	2.5409e-65	PREDICTED: Apis mellifera microtubule-associated proteins 1A/1B light chain 3A-like (LOC411870), mRNA	K10380	ANK	ankyrin	http://www.genome.jp/dbget-bin/www_bget?ko:K10380	Q23536	361	1.15439e-40	Protein lgg-2 OS=Caenorhabditis elegans GN=lgg-2 PE=1 SV=1	PF00023	Ankyrin repeat	--	--	GO:0005515	protein binding	--	--	KOG4177	Ankyrin
comp44032_c1	140.029	3.2429	5.4323	5.2611e-21	2346	0	conserved hypothetical protein [Pediculus humanus corporis]	190702144	EF710628.1	53	8.22545e-17	Cotesia sesamiae Kitale bracovirus clone BAC 3E4, complete sequence	--	--	--	--	Q5U2Y3	819	4.78864e-94	MAGUK p55 subfamily member 7 OS=Rattus norvegicus GN=Mpp7 PE=2 SV=2	PF05413	Putative closterovirus papain-like endopeptidase	GO:0019079//GO:0006144	viral genome replication//purine nucleobase metabolic process	GO:0003968//GO:0005524//GO:0003723	RNA-directed RNA polymerase activity//ATP binding//RNA binding	GO:0031379	RNA-directed RNA polymerase complex	--	--
comp44037_c1	40.6293	2.9051	3.8059	0.0002542	2558	8.66675e-21	Protein DUT-1 [Caenorhabditis elegans]	398649717	HE660029.1	181	1.52553e-88	Wolbachia endosymbiont of Onchocerca ochengi complete genome, strain wOo	K03234	EEF2	elongation factor 2	http://www.genome.jp/dbget-bin/www_bget?ko:K03234	Q2LWT5	357	3.61796e-42	Deoxyuridine 5&apos;-triphosphate nucleotidohydrolase OS=Syntrophus aciditrophicus (strain SB) GN=dut PE=3 SV=1	PF00009//PF03144//PF05209//PF10662//PF01926//PF03764//PF00679	Elongation factor Tu GTP binding domain//Elongation factor Tu domain 2//Septum formation inhibitor MinC, N-terminal domain//Ethanolamine utilisation - propanediol utilisation//GTPase of unknown function//Elongation factor G, domain IV//Elongation factor G C-terminus	GO:0051302//GO:0006576	regulation of cell division//cellular biogenic amine metabolic process	GO:0005524//GO:0005525//GO:0003924	ATP binding//GTP binding//GTPase activity	--	--	KOG0469	Elongation factor 2
comp44046_c1	73.2819	6.68511	3.4544	3.1022e-06	1234	1.45622e-34	hypothetical protein EAI_09425 [Harpegnathos saltator]	380017224	XM_003692512.1	55	3.83296e-18	PREDICTED: Apis florea merlin-like (LOC100866414), mRNA	--	--	--	--	Q24564	199	4.09354e-16	Moesin/ezrin/radixin homolog 2 OS=Drosophila melanogaster GN=Mer PE=1 SV=1	--	--	--	--	--	--	--	--	--	--
comp44103_c0	1193	92.5354	3.6884	1.852e-107	2058	4.86628e-91	PREDICTED: probable maltase H-like [Megachile rotundata]	326560074	HQ291383.1	315	5.88633e-163	Nosema bombycis clone NBO_3g0051 40S ribosomal protein S23 mRNA, partial cds	--	--	--	--	Q99040	202	6.03777e-16	Glucan 1,6-alpha-glucosidase OS=Streptococcus mutans serotype c (strain ATCC 700610 / UA159) GN=dexB PE=1 SV=2	--	--	--	--	--	--	--	--	--	--
comp44103_c1	403.513	52.5411	2.9411	2.7742e-22	1893	2.45924e-10	hypothetical protein AaeL_AAEL011526 [Aedes aegypti]	190356750	AM999887.1	214	4.06149e-107	Wolbachia endosymbiont of Culex quinquefasciatus Pel strain wPip complete genome	--	--	--	--	Q9VGG8	136	1.4657e-09	Probable G-protein coupled receptor Mth-like 5 OS=Drosophila melanogaster GN=mthl5 PE=2 SV=2	--	--	--	--	--	--	--	--	--	--
comp44122_c2	40.6293	0.788206	5.6878	1.2227e-06	5853	2.03125e-15	reverse transcriptase [Lymantria dispar]	195353452	XM_002043183.1	35	7.73205e-07	Drosophila sechellia GM17513 (Dsec\GM17513), mRNA	--	--	--	--	P21328	125	6.96284e-08	RNA-directed DNA polymerase from mobile element jockey OS=Drosophila melanogaster GN=pol PE=1 SV=1	PF00078//PF00665	Reverse transcriptase (RNA-dependent DNA polymerase)//Integrase core domain	GO:0006278//GO:0015074	RNA-dependent DNA replication//DNA integration	GO:0003723//GO:0003964	RNA binding//RNA-directed DNA polymerase activity	--	--	KOG0017	FOG: Transposon-encoded proteins with TYA, reverse transcriptase, integrase domains in various combinations
comp44189_c0	71.3744	2.63486	4.7596	1.0102e-09	2813	2.05684e-74	PREDICTED: hypothetical protein LOC100679716 isoform 2 [Nasonia vitripennis]	190702156	EF710640.1	131	3.85979e-60	Cotesia sesamiae Mombasa bracovirus clone BAC 6I18, complete sequence	--	--	--	--	P33173	165	3.067e-11	Kinesin-like protein KIF1A OS=Mus musculus GN=Kif1a PE=1 SV=2	--	--	--	--	--	--	--	--	--	--
comp44204_c0	284.611	12.7906	4.4758	8.7137e-35	2766	5.05278e-32	hypothetical protein EAI_12167 [Harpegnathos saltator]	328786254	XM_395596.4	187	1.09862e-91	PREDICTED: Apis mellifera serine/threonine-protein kinase Genghis Khan (gek), mRNA	--	--	--	--	Q80UW5	216	1.26424e-18	Serine/threonine-protein kinase MRCK gamma OS=Mus musculus GN=Cdc42bpg PE=2 SV=2	PF01155	Hydrogenase expression/synthesis hypA family	GO:0006464	cellular protein modification process	GO:0016151	nickel cation binding	--	--	--	--
comp44209_c4	23.3465	1.23681	4.2385	0.0041365	4171	5.19449e-77	GF15798 [Drosophila ananassae]	345486875	XM_003425528.1	232	8.64059e-116	PREDICTED: Nasonia vitripennis FCH domain only protein 2-like, transcript variant 2 (LOC100123907), mRNA	K08592	SENP1	sentrin-specific protease 1	http://www.genome.jp/dbget-bin/www_bget?ko:K08592	Q5UR03	171	1.67054e-13	Uncharacterized protein L905 OS=Acanthamoeba polyphaga mimivirus GN=MIMI_L905 PE=4 SV=1	PF09074//PF02902//PF01498//PF03184	Mer2//Ulp1 protease family, C-terminal catalytic domain//Transposase//DDE superfamily endonuclease	GO:0007131//GO:0006508//GO:0006313//GO:0015074	reciprocal meiotic recombination//proteolysis//transposition, DNA-mediated//DNA integration	GO:0008234//GO:0004803//GO:0003676//GO:0003677	cysteine-type peptidase activity//transposase activity//nucleic acid binding//DNA binding	GO:0000794	condensed nuclear chromosome	KOG0778	Protease, Ulp1 family
comp44212_c2	552.383	64.3525	3.1016	1.1827e-34	2266	0	DNA polymerase theta, putative [Pediculus humanus corporis]	158301735	XM_321391.4	381	0	Anopheles gambiae str. PEST AGAP001700-PA (AgaP_AGAP001700) mRNA, complete cds	K09429	ELF3_5	E74-like factor 3/5	http://www.genome.jp/dbget-bin/www_bget?ko:K09429	P80194	587	1.48783e-60	DNA polymerase I, thermostable OS=Thermus caldophilus GN=polA PE=1 SV=2	PF00178//PF02198	Ets-domain//Sterile alpha motif (SAM)/Pointed domain	GO:0006355	regulation of transcription, DNA-dependent	GO:0003700//GO:0043565	sequence-specific DNA binding transcription factor activity//sequence-specific DNA binding	GO:0005667//GO:0005634	transcription factor complex//nucleus	KOG3804	Transcription factor NERF and related proteins, contain ETS domain
comp44218_c1	95.8572	1.98177	5.596	8.0076e-15	4245	4.30328e-68	AGAP001321-PA [Anopheles gambiae str. PEST]	328715037	XM_003245467.1	59	9.51555e-21	PREDICTED: Acyrthosiphon pisum putative U5 small nuclear ribonucleoprotein 200 kDa helicase-like, transcript variant 2 (LOC100166665), mRNA	--	--	--	--	O07548	132	1.49466e-07	Uncharacterized protein YheG OS=Bacillus subtilis (strain 168) GN=yheG PE=4 SV=1	--	--	--	--	--	--	--	--	--	--
comp44222_c0	51.2015	1.43724	5.1548	1.1277e-07	1442	1.35887e-117	PREDICTED: coagulation factor IX-like [Acyrthosiphon pisum]	326578182	HQ291482.1	280	1.41132e-143	Nosema bombycis clone NBO_80g0021 60S ribosomal protein L44 mRNA, complete cds	--	--	--	--	Q9ER10	108	4.47084e-35	Brain-specific serine protease 4 OS=Mus musculus GN=Prss22 PE=2 SV=1	--	--	--	--	--	--	--	--	--	--
comp44223_c1	5246.69	38.2922	7.0982	0	8238	1.35247e-06	PREDICTED: apoptotic protease-activating factor 1-like [Megachile rotundata]	78217452	CP000112.1	44	7.61713e-12	Desulfovibrio alaskensis G20, complete genome	--	--	--	--	P23223	298	1.85794e-26	Leishmanolysin OS=Leishmania donovani GN=gp63 PE=3 SV=1	PF06247//PF00228//PF08300//PF07127//PF01218	Plasmodium ookinete surface protein Pvs28//Bowman-Birk serine protease inhibitor family//Hepatitis C virus non-structural 5a zinc finger domain//Late nodulin protein//Coproporphyrinogen III oxidase	GO:0055114//GO:0009878//GO:0015994//GO:0006779	oxidation-reduction process//nodule morphogenesis//chlorophyll metabolic process//porphyrin-containing compound biosynthetic process	GO:0008270//GO:0046872//GO:0004867//GO:0004109	zinc ion binding//metal ion binding//serine-type endopeptidase inhibitor activity//coproporphyrinogen oxidase activity	GO:0016020//GO:0005576//GO:0009986	membrane//extracellular region//cell surface	--	--
comp44233_c0	18829.4	2954.85	2.6718	0	7626	6.46268e-28	PREDICTED: leucine-rich repeat-containing protein 50-like [Amphimedon queenslandica]	380026030	XM_003696717.1	317	1.22726e-163	PREDICTED: Apis florea protein FAM50 homolog (LOC100866540), mRNA	--	--	--	--	Q29KL8	257	2.87964e-25	Dynein assembly factor 1, axonemal homolog OS=Drosophila pseudoobscura pseudoobscura GN=dtr PE=3 SV=2	PF00732	GMC oxidoreductase	GO:0055114	oxidation-reduction process	GO:0050660//GO:0016614	flavin adenine dinucleotide binding//oxidoreductase activity, acting on CH-OH group of donors	--	--	--	--
comp44241_c1	320.767	85.194	1.9127	0.00082573	5247	5.47746e-172	AGAP002466-PA [Anopheles gambiae str. PEST]	345493209	XM_003426976.1	165	5.71831e-79	PREDICTED: Nasonia vitripennis zinc finger and SCAN domain-containing protein 21-like (LOC100679980), mRNA	K05673	ABCC4	ATP-binding cassette, subfamily C (CFTR/MRP), member 4	http://www.genome.jp/dbget-bin/www_bget?ko:K05673	Q8R5I0	670	7.57549e-80	Potassium channel subfamily K member 15 OS=Rattus norvegicus GN=Kcnk15 PE=2 SV=1	PF00664//PF03193//PF08477//PF00350//PF00005	ABC transporter transmembrane region//Protein of unknown function, DUF258//Miro-like protein//Dynamin family//ABC transporter	GO:0007264//GO:0006810//GO:0055085	small GTPase mediated signal transduction//transport//transmembrane transport	GO:0042626//GO:0003924//GO:0005525//GO:0005524//GO:0016887	ATPase activity, coupled to transmembrane movement of substances//GTPase activity//GTP binding//ATP binding//ATPase activity	GO:0016021//GO:0005622	integral to membrane//intracellular	KOG0054	Multidrug resistance-associated protein/mitoxantrone resistance protein, ABC superfamily
comp44242_c2	99.8289	8.51285	3.5517	9.3618e-09	4592	8.08858e-09	PREDICTED: neprilysin-2-like [Bombus impatiens]	340727003	XM_003401793.1	79	7.87225e-31	PREDICTED: Bombus terrestris hypothetical protein LOC100648841 (LOC100648841), mRNA	K05673	ABCC4	ATP-binding cassette, subfamily C (CFTR/MRP), member 4	http://www.genome.jp/dbget-bin/www_bget?ko:K05673	P0C656	154	2.2748e-08	Mediator of RNA polymerase II transcription subunit 12 OS=Caenorhabditis briggsae GN=dpy-22 PE=3 SV=2	PF08477//PF00350//PF00005//PF03193//PF00664	Miro-like protein//Dynamin family//ABC transporter//Protein of unknown function, DUF258//ABC transporter transmembrane region	GO:0007264//GO:0055085//GO:0006810	small GTPase mediated signal transduction//transmembrane transport//transport	GO:0005524//GO:0005525//GO:0003924//GO:0042626//GO:0016887	ATP binding//GTP binding//GTPase activity//ATPase activity, coupled to transmembrane movement of substances//ATPase activity	GO:0016021//GO:0005622	integral to membrane//intracellular	KOG0054	Multidrug resistance-associated protein/mitoxantrone resistance protein, ABC superfamily
comp44251_c1	21.7906	0.0225202	9.9183	0.0018888	290	4.62258e-35	PREDICTED: hypothetical protein LOC100576213, partial [Apis mellifera]	27641716	BX068435.1	89	8.51994e-37	Single read from an extremity of a full-length cDNA clone made from Anopheles gambiae total adult females. 5-PRIME end of clone FK0AAC52CG02 of strain 6-9 of Anopheles gambiae (African malaria mosquito)	--	--	--	--	Q9QZE2	127	4.10437e-06	Cytokine-dependent hematopoietic cell linker OS=Mus musculus GN=Clnk PE=1 SV=1	--	--	--	--	--	--	--	--	--	--
comp44267_c1	142.831	6.94432	4.3623	4.4437e-17	4318	4.46546e-14	hypothetical protein EDEG_00406 [Edhazardia aedis USNM 41457]	158298904	XM_319042.4	338	6.01237e-175	Anopheles gambiae str. PEST AGAP009923-PA (AgaP_AGAP009923) mRNA, complete cds	--	--	--	--	Q92547	114	5.32499e-06	DNA topoisomerase 2-binding protein 1 OS=Homo sapiens GN=TOPBP1 PE=1 SV=3	PF04977//PF00078//PF01025//PF00923	Septum formation initiator//Reverse transcriptase (RNA-dependent DNA polymerase)//GrpE//Transaldolase	GO:0007049//GO:0006278//GO:0005975//GO:0006457	cell cycle//RNA-dependent DNA replication//carbohydrate metabolic process//protein folding	GO:0003723//GO:0000774//GO:0042803//GO:0051087//GO:0003964	RNA binding//adenyl-nucleotide exchange factor activity//protein homodimerization activity//chaperone binding//RNA-directed DNA polymerase activity	--	--	KOG0017	FOG: Transposon-encoded proteins with TYA, reverse transcriptase, integrase domains in various combinations
comp44285_c0	190.032	19.5921	3.2779	8.4834e-14	2136	4.66986e-11	hypothetical protein TcasGA2_TC009782 [Tribolium castaneum]	380019202	XM_003693455.1	327	9.47329e-169	PREDICTED: Apis florea transcriptional repressor p66-beta-like (LOC100872456), mRNA	--	--	--	--	Q8CHY6	303	4.65162e-27	Transcriptional repressor p66 alpha OS=Mus musculus GN=Gatad2a PE=1 SV=2	--	--	--	--	--	--	--	--	--	--
comp44301_c0	83.7199	2.96568	4.8191	1.8329e-11	2389	2.58966e-13	PREDICTED: hyccin-like [Apis florea]	380699442	JQ742865.1	185	5.5769e-90	Stenamma sp. mgb102 voucher UCDC PSW12980-2 CASENT0194009 ultrabithorax (Ubx) gene, partial cds	--	--	--	--	P29556	272	5.84127e-26	Homeobox protein abdominal-A homolog (Fragment) OS=Schistocerca gregaria GN=ABD-A PE=3 SV=1	--	--	--	--	--	--	--	--	--	--
comp44302_c0	19.2144	0.337803	5.8299	0.0018822	957	1.13503e-17	GM18165 [Drosophila sechellia]	190702578	EF710659.1	217	1.29223e-108	Glyptapanteles indiensis clone BAC 9I20, complete sequence	--	--	--	--	Q0MQF9	111	5.61409e-06	NADH dehydrogenase [ubiquinone] 1 subunit C2 OS=Pan troglodytes GN=NDUFC2 PE=3 SV=1	--	--	--	--	--	--	--	--	--	--
comp44309_c0	53828.9	26.4614	10.99	0	408	1.30066e-96	PREDICTED: similar to peroxidasin [Tribolium castaneum]	291387956	XM_002710472.1	40	5.47175e-09	PREDICTED: Oryctolagus cuniculus peroxidasin-like (LOC100350152), mRNA	--	--	--	--	P09933	1233	2.10712e-146	Thyroid peroxidase OS=Sus scrofa GN=TPO PE=1 SV=1	--	--	--	--	--	--	--	--	--	--
comp44310_c0	31756.4	1149.54	4.7879	0	1376	1.08658e-64	Myosin light chain alkali [Harpegnathos saltator]	190702286	EF710646.1	905	0	Glyptapanteles flavicoxis clone BAC 3F13, complete sequence	--	--	--	--	A0JNJ5	268	7.1388e-26	Myosin light chain 1/3, skeletal muscle isoform OS=Bos taurus GN=MYL1 PE=2 SV=1	--	--	--	--	--	--	--	--	--	--
comp44311_c0	8895.37	1415.18	2.6521	0	916	5.85569e-23	hypothetical protein AND_29384 [Anopheles darlingi]	383859380	XM_003705125.1	163	6.30344e-78	PREDICTED: Megachile rotundata homeotic protein female sterile-like (LOC100879748), mRNA	--	--	--	--	Q96EL3	125	6.59385e-07	39S ribosomal protein L53, mitochondrial OS=Homo sapiens GN=MRPL53 PE=1 SV=1	--	--	--	--	--	--	--	--	--	--
comp44312_c0	9787.91	2.9051	11.718	0	716	8.97055e-140	hypothetical protein AND_12693 [Anopheles darlingi]	54109754	AJ632313.1	103	2.1807e-45	Cotesia congregata virus complete genome, segment Circle10	--	--	--	--	P08908	634	9.67171e-72	5-hydroxytryptamine receptor 1A OS=Homo sapiens GN=HTR1A PE=1 SV=3	--	--	--	--	--	--	--	--	--	--
comp44313_c0	31720.8	11.733	11.401	0	1193	1.556e-15	GG14836 [Drosophila erecta]	189239027	XM_961943.2	86	5.81294e-35	PREDICTED: Tribolium castaneum similar to adenylosuccinate synthetase (LOC655403), mRNA	--	--	--	--	Q17QR5	112	3.49239e-06	Homeobox protein DBX2 OS=Bos taurus GN=DBX2 PE=2 SV=1	--	--	--	--	--	--	--	--	--	--
comp44320_c0	839.222	0.247722	11.726	5.3524e-90	373	3.68006e-06	PREDICTED: similar to bruchpilot CG34146-PB [Tribolium castaneum]	301611452	XM_002935209.1	113	2.00291e-49	PREDICTED: Xenopus (Silurana) tropicalis myosin-4-like (LOC100495802), mRNA	--	--	--	--	Q24167	115	4.78983e-06	Protein similar OS=Drosophila melanogaster GN=sima PE=2 SV=2	--	--	--	--	--	--	--	--	--	--
comp44329_c0	1708.94	90.4784	4.2394	3.1373e-193	550	4.55454e-14	PREDICTED: uncharacterized protein LOC100875329 [Megachile rotundata]	345493728	XM_003427094.1	178	1.40755e-86	PREDICTED: Nasonia vitripennis probable uridine-cytidine kinase-like, transcript variant 2 (LOC100121526), mRNA	--	--	--	--	Q99PM9	520	1.13724e-63	Uridine-cytidine kinase 2 OS=Mus musculus GN=Uck2 PE=1 SV=1	--	--	--	--	--	--	--	--	--	--
comp44330_c0	1199.79	31.6408	5.2449	5.3168e-173	526	5.32e-110	ubiquitin domain-containing protein 1 [Culex quinquefasciatus]	68072514	XM_673079.1	45	4.41434e-12	Plasmodium berghei strain ANKA cytochrome c oxidase assembly protein (PB000935.00.0) partial mRNA	--	--	--	--	Q91WB7	525	6.02433e-64	Ubiquitin domain-containing protein 1 OS=Mus musculus GN=Ubtd1 PE=2 SV=1	--	--	--	--	--	--	--	--	--	--
comp44332_c0	1720.9	1.10349	10.607	1.2902e-216	1080	4.06033e-61	AGAP009997-PA [Anopheles gambiae str. PEST]	372461164	HE650821.1	101	1.63534e-43	Kazachstania africana CBS 2517 chromosome 1, complete genome	--	--	--	--	Q6IQC7	317	3.27452e-33	Thioredoxin-related transmembrane protein 2-B OS=Danio rerio GN=tmx2b PE=2 SV=1	PF00093	von Willebrand factor type C domain	--	--	GO:0005515	protein binding	--	--	--	--
comp44334_c0	730.896	157.342	2.2158	5.5276e-16	1054	5.19449e-77	GF15798 [Drosophila ananassae]	345486875	XM_003425528.1	232	8.64059e-116	PREDICTED: Nasonia vitripennis FCH domain only protein 2-like, transcript variant 2 (LOC100123907), mRNA	--	--	--	--	Q5UR03	171	1.67054e-13	Uncharacterized protein L905 OS=Acanthamoeba polyphaga mimivirus GN=MIMI_L905 PE=4 SV=1	PF02067	Metallothionein family 5	--	--	GO:0046872	metal ion binding	--	--	--	--
comp44335_c0	215.813	0.157641	10.419	5.1884e-28	226	3.51958e-11	hypothetical protein KGM_08570 [Danaus plexippus]	380029186	XM_003698215.1	474	0	PREDICTED: Apis florea E3 ubiquitin-protein ligase HUWE1-like (LOC100866786), mRNA	--	--	--	--	Q66H50	779	1.72876e-92	Fatty acyl-CoA reductase 1 OS=Rattus norvegicus GN=Far1 PE=2 SV=1	PF03973	Triabin	GO:0030682	evasion or tolerance of host defense response	--	--	--	--	--	--
comp44339_c0	656.921	167.23	1.9739	1.4472e-08	416	2.42169e-119	PREDICTED: similar to proclotting enzyme [Tribolium castaneum]	340807448	CP002912.1	42	1.74398e-11	Rickettsia heilongjiangensis 054, complete genome	--	--	--	--	P08419	344	1.90834e-35	Chymotrypsin-like elastase family member 2A OS=Sus scrofa GN=CELA2A PE=1 SV=1	--	--	--	--	--	--	--	--	--	--
comp44368_c0	406.244	83.6854	2.2793	3.7682e-10	485	2.10094e-16	RIBOSOMAL PROTEIN L18A [Anncaliia algerae]	345492796	XM_001601924.2	297	1.50402e-152	PREDICTED: Nasonia vitripennis dolichyl-diphosphooligosaccharide--protein glycosyltransferase subunit STT3A-like (LOC100117843), mRNA	K02922	RP-L37e, RPL37	large subunit ribosomal protein L37e	http://www.genome.jp/dbget-bin/www_bget?ko:K02922	P62718	111	1.46822e-06	60S ribosomal protein L18a OS=Rattus norvegicus GN=Rpl18a PE=2 SV=1	PF04060//PF01907	Putative Fe-S cluster//Ribosomal protein L37e	GO:0006412//GO:0042254	translation//ribosome biogenesis	GO:0003735//GO:0051536	structural constituent of ribosome//iron-sulfur cluster binding	GO:0005622//GO:0005840	intracellular//ribosome	KOG3475	60S ribosomal protein L37
comp44371_c0	537.712	164.116	1.7121	0.0041459	1088	8.34963e-85	PREDICTED: similar to CG5946 CG5946-PB [Tribolium castaneum]	74829910	CR932128.1	93	1.50589e-39	Paramecium tetraurelia macronuclear, alpha-tubulin-related protein gene	K02973	RP-S23e, RPS23	small subunit ribosomal protein S23e	http://www.genome.jp/dbget-bin/www_bget?ko:K02973	Q9UHQ9	236	9.96168e-74	NADH-cytochrome b5 reductase 1 OS=Homo sapiens GN=CYB5R1 PE=1 SV=1	PF00164//PF09445	Ribosomal protein S12//RNA cap guanine-N2 methyltransferase	GO:0042254//GO:0009452//GO:0006412//GO:0001510	ribosome biogenesis//7-methylguanosine RNA capping//translation//RNA methylation	GO:0008168//GO:0003735	methyltransferase activity//structural constituent of ribosome	GO:0005840//GO:0005622	ribosome//intracellular	KOG1749	40S ribosomal protein S23
comp44375_c0	316.718	59.4983	2.4123	8.1617e-10	364	0	alpha-glucosidase [Culex quinquefasciatus]	92790145	AJ965258.1	75	1.60165e-29	Dasytricha ruminantium partial mRNA for Polyubiquitin 2 (polyubiquitin 2 gene)	K02924	RP-L39e, RPL39	large subunit ribosomal protein L39e	http://www.genome.jp/dbget-bin/www_bget?ko:K02924	Q14697	156	2.45839e-09	Neutral alpha-glucosidase AB OS=Homo sapiens GN=GANAB PE=1 SV=3	PF00832	Ribosomal L39 protein	GO:0006412//GO:0042254	translation//ribosome biogenesis	GO:0003735	structural constituent of ribosome	GO:0005622//GO:0005840	intracellular//ribosome	KOG0002	60s ribosomal protein L39
comp44377_c0	330.87	83.9777	1.9782	0.00013044	431	3.00285e-11	ankyrin repeat protein [Trichomonas vaginalis G3]	156547829	XM_001601076.1	49	1.57438e-14	PREDICTED: Nasonia vitripennis hypothetical protein LOC100119306 (LOC100119306), mRNA	K02921	RP-L37Ae, RPL37A	large subunit ribosomal protein L37Ae	http://www.genome.jp/dbget-bin/www_bget?ko:K02921	Q96JP0	144	3.4777e-08	Protein fem-1 homolog C OS=Homo sapiens GN=FEM1C PE=2 SV=1	PF02977//PF01780	Carboxypeptidase A inhibitor//Ribosomal L37ae protein family	GO:0042254//GO:0006412	ribosome biogenesis//translation	GO:0008191//GO:0003735	metalloendopeptidase inhibitor activity//structural constituent of ribosome	GO:0005840//GO:0005622	ribosome//intracellular	KOG0402	60S ribosomal protein L37
comp44378_c0	352.728	76.3287	2.2083	7.2212e-08	441	9.71779e-15	hypothetical protein SINV_80168 [Solenopsis invicta]	380029719	XM_003698466.1	225	6.3519e-113	PREDICTED: Apis florea uncharacterized LOC100870597 (LOC100870597), mRNA	K02923	RP-L38e, RPL38	large subunit ribosomal protein L38e	http://www.genome.jp/dbget-bin/www_bget?ko:K02923	Q9V8Y2	121	2.84645e-07	General odorant-binding protein 56a OS=Drosophila melanogaster GN=Obp56a PE=1 SV=1	PF01781	Ribosomal L38e protein family	GO:0006412//GO:0042254	translation//ribosome biogenesis	GO:0003735	structural constituent of ribosome	GO:0005622//GO:0005840	intracellular//ribosome	KOG3499	60S ribosomal protein L38
comp44383_c0	401.777	110.115	1.8674	0.00043286	621	1.08494e-29	PREDICTED: 2-aminoethanethiol dioxygenase-like [Acyrthosiphon pisum]	328718937	XM_001943126.2	54	5.44376e-17	PREDICTED: Acyrthosiphon pisum dolichyl-diphosphooligosaccharide--protein glycosyltransferase subunit STT3A-like, transcript variant 1 (LOC100168884), mRNA	K02901	RP-L27e, RPL27	large subunit ribosomal protein L27e	http://www.genome.jp/dbget-bin/www_bget?ko:K02901	Q556I2	154	2.56626e-11	Probable 2-aminoethanethiol dioxygenase OS=Dictyostelium discoideum GN=ado-1 PE=3 SV=2	PF01777	Ribosomal L27e protein family	GO:0042254//GO:0006412	ribosome biogenesis//translation	GO:0003735	structural constituent of ribosome	GO:0005840//GO:0005622	ribosome//intracellular	KOG3418	60S ribosomal protein L27
comp44389_c0	371.821	96.4539	1.9467	9.7996e-05	493	2.52644e-09	PREDICTED: hypothetical protein LOC100648584 [Bombus terrestris]	303749	D12548.1	59	4.5179e-20	Pisum sativum mRNA for GTP-binding protein, complete cds, clone:pra9A	K02976	RP-S26e, RPS26	small subunit ribosomal protein S26e	http://www.genome.jp/dbget-bin/www_bget?ko:K02976	Q9UBN4	283	3.02536e-28	Short transient receptor potential channel 4 OS=Homo sapiens GN=TRPC4 PE=1 SV=1	PF01283	Ribosomal protein S26e	GO:0042254//GO:0006412	ribosome biogenesis//translation	GO:0003735	structural constituent of ribosome	GO:0005840//GO:0005622	ribosome//intracellular	KOG1768	40s ribosomal protein S26
comp44392_c0	277.471	0.337803	9.6819	3.8414e-39	312	7.27718e-34	PREDICTED: 60S ribosomal protein L13-like isoform 1 [Nasonia vitripennis]	345494116	XM_003427174.1	73	4.4143e-28	PREDICTED: Nasonia vitripennis hypothetical protein LOC100679761 (LOC100679761), mRNA	--	--	--	--	Q9Z313	223	1.09474e-21	60S ribosomal protein L13 OS=Cricetulus griseus GN=RPL13 PE=2 SV=3	--	--	--	--	--	--	--	--	--	--
comp44397_c0	427.121	101.656	2.0709	3.4561e-07	557	2.06279e-52	hypothetical protein EAG_08501 [Camponotus floridanus]	190702146	EF710630.1	143	1.45562e-67	Cotesia sesamiae Kitale bracovirus clone BAC 4C14, complete sequence	K02983	RP-S30e, RPS30	small subunit ribosomal protein S30e	http://www.genome.jp/dbget-bin/www_bget?ko:K02983	O74994	215	2.97368e-16	Ring assembly protein 3 OS=Schizosaccharomyces pombe (strain 972 / ATCC 24843) GN=rng3 PE=2 SV=1	PF00240//PF04758	Ubiquitin family//Ribosomal protein S30	GO:0006412//GO:0042254	translation//ribosome biogenesis	GO:0003735//GO:0005515	structural constituent of ribosome//protein binding	GO:0005622//GO:0005840	intracellular//ribosome	KOG0009	Ubiquitin-like/40S ribosomal S30 protein fusion
comp44401_c0	549.094	130.414	2.074	3.7265e-09	986	0	Huntingtin-interacting protein 1 [Camponotus floridanus]	328792677	XM_394258.4	506	0	PREDICTED: Apis mellifera huntingtin interacting protein 1 (Hip1), mRNA	K02995	RP-S8e, RPS8	small subunit ribosomal protein S8e	http://www.genome.jp/dbget-bin/www_bget?ko:K02995	P0CE95	221	1.84398e-16	Talin-A OS=Dictyostelium discoideum GN=talA PE=1 SV=1	--	--	--	--	--	--	--	--	KOG3283	40S ribosomal protein S8
comp44402_c0	328.128	77.7376	2.0776	1.0238e-05	485	0	PREDICTED: serine/threonine-protein kinase GA29083-like [Nasonia vitripennis]	185049927	AP008992.1	40	8.36761e-10	Bombyx mori genomic DNA, chromosome 27, BAC clone:001D20, complete sequence	K02920	RP-L36e, RPL36	large subunit ribosomal protein L36e	http://www.genome.jp/dbget-bin/www_bget?ko:K02920	O08875	898	2.42168e-106	Serine/threonine-protein kinase DCLK1 OS=Rattus norvegicus GN=Dclk1 PE=2 SV=1	PF01158	Ribosomal protein L36e	GO:0006412//GO:0042254	translation//ribosome biogenesis	GO:0003735	structural constituent of ribosome	GO:0005622//GO:0005840	intracellular//ribosome	KOG3452	60S ribosomal protein L36
comp44416_c0	511.854	145.298	1.8167	0.00024705	775	1.21606e-17	hypothetical protein NCER_101980 [Nosema ceranae BRL01]	264667368	GU120420.1	73	2.98379e-28	Chrysomela tremulae ribosomal protein S20 (RpS20) mRNA, complete cds	K02866	RP-L10e, RPL10	large subunit ribosomal protein L10e	http://www.genome.jp/dbget-bin/www_bget?ko:K02866	O74893	426	9.37968e-52	40S ribosomal protein S20 OS=Schizosaccharomyces pombe (strain 972 / ATCC 24843) GN=rps20 PE=1 SV=1	PF05240//PF00252	APOBEC-like C-terminal domain//Ribosomal protein L16p/L10e	GO:0042254//GO:0006412//GO:0006807	ribosome biogenesis//translation//nitrogen compound metabolic process	GO:0016814//GO:0003735//GO:0008270	hydrolase activity, acting on carbon-nitrogen (but not peptide) bonds, in cyclic amidines//structural constituent of ribosome//zinc ion binding	GO:0005840	ribosome	KOG0857	60s ribosomal protein L10
comp44430_c0	513.581	127.12	2.0144	1.6322e-07	956	4.37624e-68	hypothetical protein SINV_05072 [Solenopsis invicta]	302202623	HM182104.1	88	2.88075e-36	Antheraea pernyi myosin light chain 2 mRNA, complete cds	K02985	RP-S3e, RPS3	small subunit ribosomal protein S3e	http://www.genome.jp/dbget-bin/www_bget?ko:K02985	P41691	302	7.19004e-31	Myosin light chain 5 OS=Felis catus GN=MYL5 PE=2 SV=2	PF07650//PF00189	KH domain//Ribosomal protein S3, C-terminal domain	GO:0042254//GO:0006412	ribosome biogenesis//translation	GO:0003723//GO:0003735	RNA binding//structural constituent of ribosome	GO:0005840//GO:0005622	ribosome//intracellular	KOG3181	40S ribosomal protein S3
comp44432_c0	381.124	87.0772	2.1299	2.6663e-07	581	0	Myosin-XVIIIa [Camponotus floridanus]	356509319	XM_003523350.1	41	8.17393e-11	PREDICTED: Glycine max vacuolar protein sorting-associated protein 45 homolog (LOC100782786), mRNA	K02960	RP-S16e, RPS16	small subunit ribosomal protein S16e	http://www.genome.jp/dbget-bin/www_bget?ko:K02960	Q27991	377	3.12219e-35	Myosin-10 OS=Bos taurus GN=MYH10 PE=2 SV=2	PF00380	Ribosomal protein S9/S16	GO:0006412//GO:0042254	translation//ribosome biogenesis	GO:0003735	structural constituent of ribosome	GO:0005622//GO:0005840	intracellular//ribosome	KOG1753	40S ribosomal protein S16
comp44440_c0	433.266	123.818	1.807	0.0012433	804	0	hypothetical protein TcasGA2_TC000973 [Tribolium castaneum]	190702146	EF710630.1	133	4.63599e-62	Cotesia sesamiae Kitale bracovirus clone BAC 4C14, complete sequence	K02873	RP-L13e, RPL13	large subunit ribosomal protein L13e	http://www.genome.jp/dbget-bin/www_bget?ko:K02873	Q54PL2	497	2.37429e-51	Integrator complex subunit 7 homolog OS=Dictyostelium discoideum GN=ints7 PE=3 SV=1	PF01294//PF00804	Ribosomal protein L13e//Syntaxin	GO:0006412//GO:0042254	translation//ribosome biogenesis	GO:0003735	structural constituent of ribosome	GO:0005622//GO:0016020//GO:0005840	intracellular//membrane//ribosome	KOG3295	60S Ribosomal protein L13
comp44446_c0	655.608	161.645	2.02	1.4169e-09	988	0	conserved hypothetical protein [Pediculus humanus corporis]	449437811	XM_004136636.1	155	2.30373e-73	PREDICTED: Cucumis sativus ruvB-like 1-like (LOC101210899), mRNA gi|449494693|ref|XM_004159573.1| PREDICTED: Cucumis sativus ruvB-like 1-like (LOC101210899), mRNA	K02936	RP-L7Ae, RPL7A	large subunit ribosomal protein L7Ae	http://www.genome.jp/dbget-bin/www_bget?ko:K02936	Q5BBV9	1683	0	RuvB-like helicase 1 OS=Emericella nidulans (strain FGSC A4 / ATCC 38163 / CBS 112.46 / NRRL 194 / M139) GN=rvb1 PE=3 SV=3	--	--	--	--	--	--	--	--	KOG3166	60S ribosomal protein L7A
comp44448_c0	258.109	68.5282	1.9132	0.003597	660	1.64715e-09	longitudinals lacking, isoform G [Drosophila melanogaster]	328787289	XM_624993.3	259	1.61826e-131	PREDICTED: Apis mellifera homeobox protein onecut (onecut), mRNA	K02962	RP-S17e, RPS17	small subunit ribosomal protein S17e	http://www.genome.jp/dbget-bin/www_bget?ko:K02962	Q867Z4	140	1.18077e-09	Longitudinals lacking protein, isoforms F/I/K/T OS=Drosophila melanogaster GN=lola PE=1 SV=1	PF00833	Ribosomal S17	GO:0042254//GO:0006412	ribosome biogenesis//translation	GO:0003735	structural constituent of ribosome	GO:0005840//GO:0005622	ribosome//intracellular	KOG0187	40S ribosomal protein S17
comp44474_c0	337.244	83.8561	2.0078	4.9951e-05	589	7.06288e-10	hypothetical protein EAI_08271 [Harpegnathos saltator]	264667368	GU120420.1	73	3.04784e-28	Chrysomela tremulae ribosomal protein S20 (RpS20) mRNA, complete cds	K02891	RP-L22e, RPL22	large subunit ribosomal protein L22e	http://www.genome.jp/dbget-bin/www_bget?ko:K02891	Q63789	949	4.74455e-119	Phosphatidylinositol 3-kinase regulatory subunit gamma OS=Rattus norvegicus GN=Pik3r3 PE=2 SV=1	PF01776	Ribosomal L22e protein family	GO:0006412//GO:0042254	translation//ribosome biogenesis	GO:0003735	structural constituent of ribosome	GO:0005622//GO:0005840	intracellular//ribosome	KOG3434	60S ribosomal protein L22
comp44475_c0	404.29	102.57	1.9788	1.5671e-05	802	0	hypothetical protein SINV_12884 [Solenopsis invicta]	300709318	XM_002996779.1	86	1.46073e-35	Nosema ceranae BRL01 hypothetical protein (NCER_100012) mRNA, complete cds	K02883	RP-L18e, RPL18	large subunit ribosomal protein L18e	http://www.genome.jp/dbget-bin/www_bget?ko:K02883	B4M891	1795	0	Regulator of telomere elongation helicase 1 homolog OS=Drosophila virilis GN=GJ16649 PE=3 SV=1	--	--	--	--	--	--	--	--	KOG1714	60s ribosomal protein L18
comp44491_c0	251.699	21.8997	3.5227	5.3133e-21	491	1.59348e-33	NADH dehydrogenase subunit 5, partial (mitochondrion) [Lymantria dispar]	351630338	JN410833.1	149	1.74529e-70	Apis mellifera haplotype 1 NADH dehydrogenase subunit 5 (ND5) gene, partial cds; mitochondrial	--	--	--	--	Q9ZYM7	250	3.85066e-23	NADH-ubiquinone oxidoreductase chain 5 OS=Rhipicephalus sanguineus GN=ND5 PE=3 SV=1	--	--	--	--	--	--	--	--	--	--
comp44531_c0	152.211	3.33298	5.5131	4.8603e-23	588	5.38892e-117	derlin-2 [Danio rerio]	345491269	XM_003426513.1	442	0	PREDICTED: Nasonia vitripennis potassium/sodium hyperpolarization-activated cyclic nucleotide-gated channel 4-like (LOC100113722), mRNA	--	--	--	--	Q4G2J3	532	3.81874e-61	Derlin-2.2 OS=Zea mays GN=DER2.2 PE=2 SV=1	--	--	--	--	--	--	--	--	--	--
comp44544_c0	56.8182	0.675605	6.394	1.4466e-09	759	9.95252e-07	AGAP006701-PB [Anopheles gambiae str. PEST]	194759024	XM_001961714.1	63	7.36431e-22	Drosophila ananassae GF14772 (Dana\GF14772), mRNA	--	--	--	--	P08046	111	4.51059e-06	Early growth response protein 1 OS=Mus musculus GN=Egr1 PE=1 SV=2	PF12317//PF02932//PF03286//PF05955//PF07851//PF04514	Intraflagellar transport complex B protein 46 C terminal//Neurotransmitter-gated ion-channel transmembrane region//Pox virus Ag35 surface protein//Equine herpesvirus glycoprotein gp2//TMPIT-like protein//Bluetongue virus non-structural protein NS2	GO:0016032//GO:0006811//GO:0042073	viral process//ion transport//intraflagellar transport	GO:0003723	RNA binding	GO:0019031//GO:0016020//GO:0016021	viral envelope//membrane//integral to membrane	--	--
comp44545_c0	190.444	17.1378	3.4741	1.4166e-15	478	0	PREDICTED: tubulin alpha-1 chain-like [Nasonia vitripennis]	56282462	CR685211.2	470	0	Tetraodon nigroviridis full-length cDNA	K12946	SPCS1	signal peptidase complex subunit 1	http://www.genome.jp/dbget-bin/www_bget?ko:K12946	P68370	2271	0	Tubulin alpha-1A chain OS=Rattus norvegicus GN=Tuba1a PE=1 SV=1	PF06645	Microsomal signal peptidase 12 kDa subunit (SPC12)	GO:0006465	signal peptide processing	GO:0008233	peptidase activity	GO:0016021//GO:0005787	integral to membrane//signal peptidase complex	KOG4112	Signal peptidase subunit
comp44549_c0	130.818	27.8361	2.2325	0.0022999	745	4.00142e-29	Pyruvate kinase, partial [Trachipleistophora hominis]	134285538	EF103587.1	210	9.35513e-105	Nosema bombycis Sec61beta (Sec61beta) gene, complete cds; and unknown genes	--	--	--	--	P31865	272	9.59389e-28	Pyruvate kinase OS=Hypocrea jecorina GN=pki1 PE=3 SV=1	--	--	--	--	--	--	--	--	--	--
comp44572_c0	113.976	6.71101	4.0861	1.5793e-12	313	3.99608e-11	mevalonate kinase-like protein [Antonospora locustae]	380020481	XM_003694064.1	409	0	PREDICTED: Apis florea coronin-1C-like (LOC100865390), mRNA	--	--	--	--	Q54VQ6	150	9.79382e-11	O-phosphoseryl-tRNA(Sec) selenium transferase OS=Dictyostelium discoideum GN=sepsecs PE=3 SV=1	--	--	--	--	--	--	--	--	--	--
comp44611_c0	236.168	22.2947	3.405	1.8931e-18	891	4.06005e-07	PREDICTED: nucleoporin GLE1-like [Nasonia vitripennis]	223587757	FM212912.1	73	1.48448e-28	Cotesia congregata LEF-8 and HzNVORF128-like region	K12948	SPCS3, SPC3	signal peptidase complex subunit 3	http://www.genome.jp/dbget-bin/www_bget?ko:K12948	Q9Z1T6	199	1.53753e-15	1-phosphatidylinositol 3-phosphate 5-kinase OS=Mus musculus GN=Pikfyve PE=1 SV=3	PF04573	Signal peptidase subunit	GO:0006465	signal peptide processing	GO:0008233	peptidase activity	GO:0016021//GO:0005787	integral to membrane//signal peptidase complex	KOG3372	Signal peptidase complex subunit
comp44620_c0	139.814	10.8772	3.6841	6.8771e-13	586	0	PREDICTED: ubiquitin carboxyl-terminal hydrolase 36-like isoform 3 [Nasonia vitripennis]	345485736	XM_003425279.1	165	7.34772e-79	PREDICTED: Nasonia vitripennis ubiquitin carboxyl-terminal hydrolase 36-like, transcript variant 2 (LOC100121209), mRNA	--	--	--	--	B4MLR8	1076	2.48195e-129	Ubiquitin carboxyl-terminal hydrolase 36 OS=Drosophila willistoni GN=Usp36 PE=3 SV=1	--	--	--	--	--	--	--	--	--	--
comp44679_c0	236.251	33.1873	2.8316	5.2919e-12	1559	0	AGAP004774-PA [Anopheles gambiae str. PEST]	195402322	XM_002059720.1	84	6.95022e-34	Drosophila virilis GJ16393 (Dvir\GJ16393), mRNA	K12669	OST3, OST6	oligosaccharyltransferase complex subunit gamma	http://www.genome.jp/dbget-bin/www_bget?ko:K12669	Q9BQ90	159	3.16333e-10	Kelch domain-containing protein 3 OS=Homo sapiens GN=KLHDC3 PE=2 SV=1	PF01040//PF04893//PF00085	UbiA prenyltransferase family//Yip1 domain//Thioredoxin	GO:0045454	cell redox homeostasis	GO:0004659	prenyltransferase activity	GO:0016020//GO:0016021	membrane//integral to membrane	KOG2603	Oligosaccharyltransferase, gamma subunit
comp44698_c0	187.335	31.5499	2.5699	2.4705e-07	1387	3.78385e-39	hypothetical protein TcasGA2_TC005661 [Tribolium castaneum]	389615841	AK405619.1	127	2.95187e-58	Papilio polytes mRNA, putative 3&apos;UTR of hypothetical protein, sequence id: Pp-1281, expressed in epidermis	--	--	--	--	Q96QS3	253	4.17903e-25	Homeobox protein ARX OS=Homo sapiens GN=ARX PE=1 SV=1	--	--	--	--	--	--	--	--	--	--
comp44708_c0	84.3178	0.0225202	11.87	3.215e-09	873	0	hypothetical protein SINV_15415 [Solenopsis invicta]	340711617	XM_003394323.1	42	1.85771e-10	PREDICTED: Bombus terrestris A disintegrin and metalloproteinase with thrombospondin motifs 14-like (LOC100642399), partial mRNA	--	--	--	--	P98164	177	7.23122e-11	Low-density lipoprotein receptor-related protein 2 OS=Homo sapiens GN=LRP2 PE=1 SV=3	PF00093	von Willebrand factor type C domain	--	--	GO:0005515	protein binding	--	--	--	--
comp44774_c0	409.748	5.60752	6.1912	1.327e-65	1834	3.23529e-17	GE23244 [Drosophila yakuba]	332247891	XR_122426.1	182	4.25418e-88	PREDICTED: Nomascus leucogenys serine/threonine-protein phosphatase 2A 56 kDa regulatory subunit alpha isoform-like (LOC100605694), miscRNA	K15045	RSAD2	radical S-adenosyl methionine domain-containing protein 2	http://www.genome.jp/dbget-bin/www_bget?ko:K15045	Q2TAP8	161	2.7955e-13	Coiled-coil-helix-coiled-coil-helix domain-containing protein 7 OS=Xenopus laevis GN=chchd7 PE=3 SV=1	PF00539//PF04055	Transactivating regulatory protein (Tat)//Radical SAM superfamily	GO:0006355	regulation of transcription, DNA-dependent	GO:0003824//GO:0003700//GO:0051536	catalytic activity//sequence-specific DNA binding transcription factor activity//iron-sulfur cluster binding	GO:0005667//GO:0042025	transcription factor complex//host cell nucleus	--	--
comp44860_c0	138.379	19.6376	2.8169	3.8113e-07	1188	1.91473e-12	GJ22025 [Drosophila virilis]	332139177	HQ009532.1	257	6.99719e-130	Cotesia vestalis bracovirus segment c9, complete sequence	--	--	--	--	Q9Y496	454	1.98456e-51	Kinesin-like protein KIF3A OS=Homo sapiens GN=KIF3A PE=1 SV=4	--	--	--	--	--	--	--	--	KOG3491	Predicted membrane protein
comp44871_c0	140.299	18.9989	2.8845	1.0915e-07	1180	6.68087e-91	UDP-glucose:glycoprotein glucosyltransferase [Acromyrmex echinatior]	330831779	XM_003291886.1	38	1.53432e-08	Dictyostelium purpureum hypothetical protein, mRNA	--	--	--	--	Q0WL80	512	1.39577e-55	UDP-glucose:glycoprotein glucosyltransferase OS=Arabidopsis thaliana GN=UGGT PE=1 SV=1	--	--	--	--	--	--	--	--	--	--
comp44883_c0	110.026	21.7669	2.3376	0.002177	1175	1.26655e-26	hypothetical protein NCER_100855 [Nosema ceranae BRL01]	20521737	AB028951.2	154	3.45083e-73	Homo sapiens mRNA for KIAA1028 protein, partial cds	K04571	SSR4	translocon-associated protein subunit delta	http://www.genome.jp/dbget-bin/www_bget?ko:K04571	P0C661	840	6.60648e-107	Cyclin-dependent kinase 8 OS=Caenorhabditis briggsae GN=cdk-8 PE=3 SV=2	PF04934//PF05404	MED6 mediator sub complex component//Translocon-associated protein, delta subunit precursor (TRAP-delta)	GO:0006357	regulation of transcription from RNA polymerase II promoter	GO:0001104	RNA polymerase II transcription cofactor activity	GO:0016021//GO:0005783//GO:0016592	integral to membrane//endoplasmic reticulum//mediator complex	KOG4088	Translocon-associated complex TRAP, delta subunit
comp44929_c0	50.9492	0.900807	5.8217	2.6333e-08	274	2.53192e-176	conserved hypothetical protein [Pediculus humanus corporis]	383860129	XM_003705496.1	86	5.91742e-35	PREDICTED: Megachile rotundata protein TAPT1 homolog (LOC100875531), mRNA	--	--	--	--	P40085	392	2.59006e-39	Protein TAPT1 homolog OS=Saccharomyces cerevisiae (strain ATCC 204508 / S288c) GN=YER140W PE=1 SV=1	PF01528//PF08704	Herpesvirus glycoprotein M//tRNA methyltransferase complex GCD14 subunit	GO:0030488//GO:0008033//GO:0009451	tRNA methylation//tRNA processing//RNA modification	GO:0016429	tRNA (adenine-N1-)-methyltransferase activity	GO:0016020//GO:0031515	membrane//tRNA (m1A) methyltransferase complex	--	--
comp44952_c0	106.617	11.0175	3.2746	6.0072e-08	623	0	RNA-binding protein 39 [Acromyrmex echinatior]	328790275	XM_394596.4	568	0	PREDICTED: Apis mellifera splicing factor 1-like (LOC411122), mRNA	K12668	OST2, DAD1	oligosaccharyltransferase complex subunit epsilon	http://www.genome.jp/dbget-bin/www_bget?ko:K12668	Q5R469	219	1.00562e-16	Poly(U)-binding-splicing factor PUF60 OS=Pongo abelii GN=PUF60 PE=2 SV=1	PF02109//PF06699	DAD family//GPI biosynthesis protein family Pig-F	GO:0006506	GPI anchor biosynthetic process	--	--	GO:0016021//GO:0005789	integral to membrane//endoplasmic reticulum membrane	KOG1746	Defender against cell death protein/oligosaccharyltransferase, epsilon subunit
comp45044_c0	146.685	32.6542	2.1674	0.0024717	1371	1.95416e-83	PREDICTED: hypothetical protein LOC100679431 [Nasonia vitripennis]	190356750	AM999887.1	141	1.99274e-66	Wolbachia endosymbiont of Culex quinquefasciatus Pel strain wPip complete genome	K00683	E2.3.2.5	glutaminyl-peptide cyclotransferase	http://www.genome.jp/dbget-bin/www_bget?ko:K00683	Q08929	138	2.34653e-07	Glycerol uptake protein 2 OS=Saccharomyces cerevisiae (strain ATCC 204508 / S288c) GN=GUP2 PE=2 SV=1	PF05450//PF04389	Nicastrin//Peptidase family M28	GO:0006508//GO:0016485	proteolysis//protein processing	GO:0008233	peptidase activity	GO:0016021	integral to membrane	KOG3946	Glutaminyl cyclase
comp45121_c0	50.5585	1.37373	5.2018	1.2178e-07	728	2.66531e-47	conserved hypothetical protein [Glyptapanteles flavicoxis]	190702156	EF710640.1	131	3.85979e-60	Cotesia sesamiae Mombasa bracovirus clone BAC 6I18, complete sequence	--	--	--	--	P08161	1082	2.55728e-131	Early 94 kDa protein OS=Autographa californica nuclear polyhedrosis virus PE=4 SV=2	--	--	--	--	--	--	--	--	--	--
comp45154_c0	57.0565	4.23379	3.7524	9.9358e-06	757	0	Integrin-linked protein kinase, putative [Pediculus humanus corporis]	350402927	XM_003486599.1	434	0	PREDICTED: Bombus impatiens integrin-linked protein kinase-like (LOC100740129), mRNA	--	--	--	--	Q2MHE4	276	1.24362e-24	Serine/threonine-protein kinase HT1 OS=Arabidopsis thaliana GN=HT1 PE=1 SV=1	PF02096//PF06363	60Kd inner membrane protein//Picornaviridae P3A protein	GO:0051205	protein insertion into membrane	--	--	GO:0016021//GO:0019012	integral to membrane//virion	--	--
comp45234_c0	313.399	64.5288	2.28	5.8728e-08	6095	1.81778e-11	PREDICTED: dr1-associated corepressor-like [Glycine max]	326559171	HQ291372.1	309	2.34134e-159	Nosema bombycis clone NBO_13g0045 40S ribosomal protein S13 mRNA, partial cds	--	--	--	--	Q8LCG7	106	4.54303e-06	Nuclear transcription factor Y subunit C-2 OS=Arabidopsis thaliana GN=NFYC2 PE=2 SV=2	PF00961//PF02297	LAGLIDADG endonuclease//Cytochrome oxidase c subunit VIb	GO:0006314//GO:0015992//GO:0006123	intron homing//proton transport//mitochondrial electron transport, cytochrome c to oxygen	GO:0003677//GO:0004519//GO:0004129	DNA binding//endonuclease activity//cytochrome-c oxidase activity	GO:0005739//GO:0045277	mitochondrion//respiratory chain complex IV	--	--
comp45274_c0	54.5302	7.74851	2.8151	0.0040379	687	1.67616e-39	hypothetical protein TcasGA2_TC004127 [Tribolium castaneum]	380024450	XM_003695961.1	41	2.70059e-10	PREDICTED: Apis florea uncharacterized LOC100866111 (LOC100866111), mRNA	--	--	--	--	O73874	141	1.30307e-08	Ephrin-B2a OS=Danio rerio GN=efnb2a PE=2 SV=1	--	--	--	--	--	--	--	--	KOG4452	Predicted membrane protein
comp45346_c0	46.1311	0.923327	5.6428	1.9519e-07	583	1.60172e-09	Vitellogenin-6 [Acromyrmex echinatior]	340726312	XM_003401456.1	197	1.22773e-96	PREDICTED: Bombus terrestris ribonucleoside-diphosphate reductase subunit M2-like, transcript variant 1 (LOC100646244), mRNA	--	--	--	--	Q54DI8	244	2.31328e-24	Down syndrome critical region protein 3 homolog OS=Dictyostelium discoideum GN=DDB_G0292212 PE=3 SV=1	--	--	--	--	--	--	--	--	--	--
comp45496_c0	55.5424	4.34099	3.6775	2.072e-05	1037	8.533e-25	hypothetical protein SINV_15482 [Solenopsis invicta]	117188188	EF051510.1	43	3.11886e-11	Glyptapanteles indiensis bracovirus segment 6, complete sequence	--	--	--	--	Q8K057	352	2.651e-37	Intraflagellar transport protein 80 homolog OS=Mus musculus GN=Ift80 PE=2 SV=1	--	--	--	--	--	--	--	--	--	--
comp45984_c0	26.1917	0.180161	7.1837	9.499e-05	457	3.59633e-15	ribosomal protein S27 [Papilio xuthus]	239505104	FJ588150.1	33	9.46392e-06	Rimicaris exoculata U2 small nuclear auxiliary factor 1 mRNA, partial cds	--	--	--	--	P35997	143	3.07771e-11	40S ribosomal protein S27-A OS=Saccharomyces cerevisiae (strain ATCC 204508 / S288c) GN=RPS27A PE=1 SV=1	PF03142	Chitin synthase	--	--	GO:0016758	transferase activity, transferring hexosyl groups	--	--	--	--
comp46010_c0	40.2536	4.00859	3.328	0.0020325	599	2.20182e-39	ATP-binding cassette protein C12, variant A [Mus musculus]	395828008	XM_003787131.1	34	1.42807e-06	PREDICTED: Otolemur garnettii ventral anterior homeobox 1 (VAX1), mRNA	--	--	--	--	Q9LZJ5	322	2.26346e-29	ABC transporter C family member 14 OS=Arabidopsis thaliana GN=ABCC14 PE=1 SV=1	--	--	--	--	--	--	--	--	--	--
comp46078_c0	34.5644	0	6.1112	6.3009e-06	344	3.59598e-42	ribosomal protein S21 [Euphydryas aurinia]	340711340	XM_003394187.1	77	1.7257e-30	PREDICTED: Bombus terrestris acyl carrier protein, mitochondrial-like (LOC100645904), mRNA	--	--	--	--	Q4GXP3	357	7.41597e-42	40S ribosomal protein S21 OS=Agriotes lineatus GN=RpS21 PE=3 SV=1	PF10717//PF06645	Occlusion-derived virus envelope protein ODV-E18//Microsomal signal peptidase 12 kDa subunit (SPC12)	GO:0006465	signal peptide processing	GO:0008233	peptidase activity	GO:0005787//GO:0019031//GO:0016021	signal peptidase complex//viral envelope//integral to membrane	--	--
comp47952_c0	41.7564	0	6.3839	3.6571e-07	866	1.41015e-18	odorant receptor 87 [Nasonia vitripennis]	259016056	GQ265630.1	66	3.24969e-24	Hydropsyche phalerata voucher NCSU:BMW DTOL-810 sans fille (SNF) mRNA, partial cds	--	--	--	--	Q9V589	117	1.56417e-06	Putative odorant receptor 45b OS=Drosophila melanogaster GN=Or45b PE=3 SV=1	--	--	--	--	--	--	--	--	--	--
comp48287_c0	37.087	0.0225202	10.685	4.6626e-05	1272	2.9748e-36	Bub1 [Danaus plexippus]	345486186	XM_001602930.2	273	1.58018e-138	PREDICTED: Nasonia vitripennis phosphoinositide 3-kinase regulatory subunit 4-like (LOC100119152), mRNA	K01229	LCT	lactase-phlorizin hydrolase	http://www.genome.jp/dbget-bin/www_bget?ko:K01229	O94751	177	1.41779e-14	Checkpoint serine/threonine-protein kinase bub1 OS=Schizosaccharomyces pombe (strain 972 / ATCC 24843) GN=bub1 PE=1 SV=1	PF00232	Glycosyl hydrolase family 1	GO:0005975	carbohydrate metabolic process	GO:0004553	hydrolase activity, hydrolyzing O-glycosyl compounds	--	--	--	--
comp49323_c0	25.977	0	5.6992	0.00019641	554	1.0752e-35	deoxyhypusine synthase [Enterocytozoon bieneusi H348]	150013142	CP000743.1	40	3.67188e-10	Methanococcus aeolicus Nankai-3, complete genome	--	--	--	--	P49366	306	1.08334e-32	Deoxyhypusine synthase OS=Homo sapiens GN=DHPS PE=1 SV=1	--	--	--	--	--	--	--	--	--	--
