# Supplementary material for: Protein Discovery: Combined Transcriptomic and Proteomic Analyses of Venom from the Endoparasitoid Cotesia chilonis (Hymenoptera: Braconidae)
Source: Toxins (Basel). 2017 Apr 12;9(4):135. doi: 10.3390/toxins9040135 (PMC5408209; doi:10.3390/toxins9040135)
Supplement: Supplementary file 1 [file toxins-09-00135-s001.zip › Supplementary table 2 .xlsx]

## Sheet: Sheet1
Supplementary table 2. 922 proteins matched venom gland or female carcass cDNA libraries
Common annotion
Unigenes RPKM>0.3, both in venom gland and female carcass
Reference	PepCount	UniquePepCount	CoverPercent	female_adult_Read_count	female_adult_RPKM	venom_gland_Read_count	venom_gland_RPKM	Gene Length	NR GI	NR ID	NR Score	NR Evalue	NR Description	NT GI	NT ID	NT Score	NT Evalue	NT Description	KO ID	KO Name	KO Description	Http Link	Swissprot ID	Swissprot Score	Swissprot Evalue	Swissprot Description	PFAM ID	PFAM description	Gene Ontology Biological Pathway	BP Description	Gene Ontology Molecular Function	MF Description	Gene Ontology Cellular Component	CC Description	KOG ID	KOG Description
comp35414_c0	16	6	0.435	99	5.03926	79	3.83934	699	383860126	XP_003705542.1	128	7.48629e-07	PREDICTED: protein Gawky-like [Megachile rotundata]	345496792	XM_003427768.1	35	1.7125e-07	PREDICTED: Nasonia vitripennis hypothetical protein LOC100678054 (LOC100678054), mRNA	K03232	EEF1B	elongation factor 1-beta	http://www.genome.jp/dbget-bin/www_bget?ko:K03232	A6ZM04	119	1.45611e-06	DNA repair and recombination protein PIF1 OS=Saccharomyces cerevisiae (strain YJM789) GN=PIF1 PE=3 SV=1	PF00736	EF-1 guanine nucleotide exchange domain	GO:0006414//GO:0006448	translational elongation//regulation of translational elongation	GO:0003746	translation elongation factor activity	GO:0005853//GO:0005840	eukaryotic translation elongation factor 1 complex//ribosome	KOG1668	Elongation factor 1 beta/delta chain
comp44316_c0	305	27	0.623	346.05	8.69529	248447	5960.41	1416	126364471	BAF47974.1	2925	0	chitin synthase 1 [Plutella xylostella]	190702142	EF710626.1	82	1.55355e-33	Cotesia sesamiae Kitale bracovirus clone BAC 1M18, complete sequence	--	--	--	--	P30573	204	1.58755e-14	Chitin synthase 3 OS=Candida albicans GN=CHS3 PE=3 SV=1	--	--	--	--	--	--	--	--	--	--
comp40210_c0	15	6	0.1629	534		189	2.0064	3200	114051175	NP_001040389.1	484	1.40534e-59	signal recognition particle 19 kDa protein [Bombyx mori]	383859339	XM_003705105.1	192	2.86421e-94	PREDICTED: Megachile rotundata DnaJ (Hsp40) homolog, subfamily C, member 13 (Dnajc13), mRNA	K08660	CNDP2	cytosolic nonspecific dipeptidase	http://www.genome.jp/dbget-bin/www_bget?ko:K08660	P41922	128	6.23157e-08	Signal recognition particle SEC65 subunit OS=Yarrowia lipolytica (strain CLIB 122 / E 150) GN=SEC65 PE=3 SV=1	PF04389//PF01120//PF01546//PF07687	Peptidase family M28//Alpha-L-fucosidase//Peptidase family M20/M25/M40//Peptidase dimerisation domain	GO:0008152//GO:0005975//GO:0006508	metabolic process//carbohydrate metabolic process//proteolysis	GO:0016787//GO:0008233//GO:0004560	hydrolase activity//peptidase activity//alpha-L-fucosidase activity	--	--	KOG2276	Metalloexopeptidases
comp26052_c0	14	6	0.1695	81		168	3.45885	1650	291243067	XP_002741428.1	1427	0	PREDICTED: RNA binding motif protein 22-like [Saccoglossus kowalevskii]	242011909	XM_002426641.1	184	1.16303e-89	Pediculus humanus corporis splicing factor SLT11, putative, mRNA	K10950	ERO1L	ERO1-like protein alpha	http://www.genome.jp/dbget-bin/www_bget?ko:K10950	Q6NZZ9	1363	0	Pre-mRNA-splicing factor RBM22 OS=Danio rerio GN=rbm22 PE=2 SV=1	PF04137	Endoplasmic Reticulum Oxidoreductin 1 (ERO1)	GO:0055114	oxidation-reduction process	GO:0016671//GO:0050660	oxidoreductase activity, acting on a sulfur group of donors, disulfide as acceptor//flavin adenine dinucleotide binding	GO:0005789	endoplasmic reticulum membrane	KOG2608	Endoplasmic reticulum membrane-associated oxidoreductin involved in disulfide bond formation
comp32086_c0	13	6	0.2473	434		1957.23	67.3645	987	270005074	EFA01522.1	2027	0	hypothetical protein TcasGA2_TC007082 [Tribolium castaneum]	380023448	XM_003695487.1	378	0	PREDICTED: Apis florea uncharacterized LOC100872185 (LOC100872185), mRNA	K09586	ERP29	endoplasmic reticulum protein 29	http://www.genome.jp/dbget-bin/www_bget?ko:K09586	Q9VUC6	260	7.79449e-22	Formin-like protein CG32138 OS=Drosophila melanogaster GN=CG32138 PE=1 SV=3	PF07749//PF07912	Endoplasmic reticulum protein ERp29, C-terminal domain//ERp29, N-terminal domain	GO:0009306	protein secretion	--	--	GO:0005788//GO:0005783	endoplasmic reticulum lumen//endoplasmic reticulum	--	--
comp11748_c0	13	6	0.3031	95		26	1.02464	862	357608693	EHJ66096.1	571	5.37588e-71	hypothetical protein KGM_13753 [Danaus plexippus]	190702146	EF710630.1	501	0	Cotesia sesamiae Kitale bracovirus clone BAC 4C14, complete sequence	K07511	ECHS1	enoyl-CoA hydratase	http://www.genome.jp/dbget-bin/www_bget?ko:K07511	Q5ZHV7	485	8.73232e-60	SPRY domain-containing protein 7 OS=Gallus gallus GN=SPRYD7 PE=2 SV=1	PF01343//PF00378	Peptidase family S49//Enoyl-CoA hydratase/isomerase family	GO:0006508//GO:0008152	proteolysis//metabolic process	GO:0003824//GO:0008233	catalytic activity//peptidase activity	--	--	KOG1680	Enoyl-CoA hydratase
comp44618_c0	13	6	0.3351	3827.31		1483	54.2875	928	242005075	XP_002423400.1	359	5.95572e-37	hypothetical protein Phum_PHUM055770 [Pediculus humanus corporis]	111572542	DQ832254.1	105	9.75545e-46	Litopenaeus vannamei laminin receptor mRNA, complete cds	K00939	E2.7.4.3, adk	adenylate kinase	http://www.genome.jp/dbget-bin/www_bget?ko:K00939	Q5RG45	145	7.57568e-10	Centrosomal protein of 135 kDa OS=Danio rerio GN=cep135 PE=2 SV=2	PF00004//PF00910//PF00406	ATPase family associated with various cellular activities (AAA)//RNA helicase//Adenylate kinase	GO:0006139//GO:0016310//GO:0044209	nucleobase-containing compound metabolic process//phosphorylation//AMP salvage	GO:0005524//GO:0019205//GO:0003724//GO:0003723	ATP binding//nucleobase-containing compound kinase activity//RNA helicase activity//RNA binding	GO:0005737	cytoplasm	KOG3079	Uridylate kinase/adenylate kinase
comp39494_c0	11	6	0.165	974	20.3614	21	0.419147	1702	340718830	XP_003397866.1	602	2.7797e-66	PREDICTED: hypothetical protein LOC100645332 isoform 1 [Bombus terrestris]	383857870	XM_003704379.1	801	0	PREDICTED: Megachile rotundata zinc finger protein 256-like (LOC100878526), mRNA	K01176	E3.2.1.1, amyA, malS	alpha-amylase	http://www.genome.jp/dbget-bin/www_bget?ko:K01176	Q3UHI4	372	1.34517e-37	Protein TMED8 OS=Mus musculus GN=Tmed8 PE=1 SV=1	PF02806//PF00128//PF00446	Alpha amylase, C-terminal all-beta domain//Alpha amylase, catalytic domain//Gonadotropin-releasing hormone	GO:0007275//GO:0007165//GO:0005975	multicellular organismal development//signal transduction//carbohydrate metabolic process	GO:0003824//GO:0043169//GO:0005179	catalytic activity//cation binding//hormone activity	GO:0005576	extracellular region	--	--
comp22850_c0	10	6	0.2259	23340	704.361	141	4.06267	1179	195331586	XP_002032482.1	129	3.54937e-07	GM26583 [Drosophila sechellia]	350413131	XM_003489841.1	39	4.03676e-09	PREDICTED: Bombus impatiens hypothetical protein LOC100748731 (LOC100748731), mRNA	--	--	--	--	Q90X67	158	6.5568e-12	Suppressor of cytokine signaling 3 OS=Gallus gallus GN=SOCS3 PE=2 SV=1	--	--	--	--	--	--	--	--	--	--
comp40821_c3	9	6	0.0905	4390.94	36.9339	1451.64	11.658	4230	300707864	XP_002996125.1	499	6.43506e-54	hypothetical protein NCER_100828 [Nosema ceranae BRL01]	255683522	NM_001164022.1	94	8.42708e-40	Bos taurus CREB binding protein (CREBBP), mRNA	K15979	SND1	staphylococcal nuclease domain-containing protein 1	http://www.genome.jp/dbget-bin/www_bget?ko:K15979	Q5TJG6	181	9.57762e-14	Bromodomain-containing protein 2 OS=Canis familiaris GN=BRD2 PE=3 SV=1	PF00565//PF05465	Staphylococcal nuclease homologue//Halobacterial gas vesicle protein C (GVPC) repeat	GO:0031412	gas vesicle organization	GO:0016788//GO:0003676	hydrolase activity, acting on ester bonds//nucleic acid binding	GO:0031411	gas vesicle	KOG2039	Transcriptional coactivator p100
comp43455_c0	200	78	0.2935	18150.1	59.8226	208	0.654556	10795	345487568	XP_003425719.1	256	8.53281e-20	PREDICTED: hypothetical protein LOC100678765 [Nasonia vitripennis]	392900491	NM_001083189.4	264	1.06472e-133	Caenorhabditis elegans Protein TAX-6, isoform c (tax-6) mRNA, complete cds	--	--	--	--	Q6IN01	214	5.52455e-17	Protein phosphatase 1 regulatory subunit 3B OS=Rattus norvegicus GN=Ppp1r3b PE=1 SV=1	PF01576//PF09172//PF04513//PF01442//PF01347//PF06448//PF07464	Myosin tail//Domain of unknown function (DUF1943)//Baculovirus polyhedron envelope protein, PEP, C terminus//Apolipoprotein A1/A4/E domain//Lipoprotein amino terminal region//Domain of Unknown Function (DUF1081)//Apolipophorin-III precursor (apoLp-III)	GO:0006869//GO:0042157	lipid transport//lipoprotein metabolic process	GO:0005319//GO:0005198//GO:0003774//GO:0008289	lipid transporter activity//structural molecule activity//motor activity//lipid binding	GO:0019031//GO:0016459//GO:0005576//GO:0019028	viral envelope//myosin complex//extracellular region//viral capsid	KOG4338	Predicted lipoprotein
comp11129_c0	9	6	0.1057	9744.18	120.298	2599.57	30.6418	2882	307184775	EFN71089.1	446	1.12638e-168	ATP-binding cassette sub-family G member 1 [Camponotus floridanus]	190702142	EF710626.1	94	7.23937e-40	Cotesia sesamiae Kitale bracovirus clone BAC 1M18, complete sequence	K13525	VCP, CDC48	transitional endoplasmic reticulum ATPase	http://www.genome.jp/dbget-bin/www_bget?ko:K13525	P45843	444	4.55905e-45	Protein scarlet OS=Drosophila melanogaster GN=st PE=1 SV=3	PF07728//PF04679//PF01202//PF07726//PF07724//PF02562//PF00006//PF01078//PF01443//PF04851//PF00437//PF00004//PF01637//PF00158//PF06414//PF06068//PF01057//PF00910//PF05496//PF01695//PF00931//PF03266	AAA domain (dynein-related subfamily)//ATP dependent DNA ligase C terminal region//Shikimate kinase//ATPase family associated with various cellular activities (AAA)//AAA domain (Cdc48 subfamily)//PhoH-like protein//ATP synthase alpha/beta family, nucleotide-binding domain//Magnesium chelatase, subunit ChlI//Viral (Superfamily 1) RNA helicase//Type III restriction enzyme, res subunit//Type II/IV s…	GO:0006355//GO:0006571//GO:0015979//GO:0006260//GO:0015994//GO:0000162//GO:0009094//GO:0019079//GO:0006281//GO:0015995//GO:0006310//GO:0006810	regulation of transcription, DNA-dependent//tyrosine biosynthetic process//photosynthesis//DNA replication//chlorophyll metabolic process//tryptophan biosynthetic process//L-phenylalanine biosynthetic process//viral genome replication//DNA repair//chlorophyll biosynthetic process//DNA recombination//transport	GO:0009378//GO:0003677//GO:0016740//GO:0004765//GO:0005524//GO:0003724//GO:0016787//GO:0016887//GO:0016301//GO:0016851//GO:0017111//GO:0043531//GO:0003723//GO:0008134//GO:0003910//GO:0019204//GO:0003678//GO:0004386	four-way junction helicase activity//DNA binding//transferase activity//shikimate kinase activity//ATP binding//RNA helicase activity//hydrolase activity//ATPase activity//kinase activity//magnesium chelatase activity//nucleoside-triphosphatase activity//ADP binding//RNA binding//transcription factor binding//DNA ligase (ATP) activity//nucleotide phosphatase activity//DNA helicase activity//helic…	GO:0005667//GO:0005657//GO:0005622//GO:0009379//GO:0010007	transcription factor complex//replication fork//intracellular//Holliday junction helicase complex//magnesium chelatase complex	KOG0730	AAA+-type ATPase
comp43296_c0	330	23	0.6325	108347	1201.68	13306	140.903	3208	47228217	CAG07612.1	131	3.11793e-07	unnamed protein product [Tetraodon nigroviridis]	190702462	EF710655.1	316	2.09457e-163	Glyptapanteles indiensis clone BAC 11D13, complete sequence	K05692	ACTB_G1	actin beta/gamma 1	http://www.genome.jp/dbget-bin/www_bget?ko:K05692	Q96K83	124	1.60239e-07	Zinc finger protein 521 OS=Homo sapiens GN=ZNF521 PE=1 SV=1	--	--	--	--	GO:0005524	ATP binding	GO:0005856//GO:0005737	cytoskeleton//cytoplasm	KOG0676	Actin and related proteins
comp41372_c1	9	6	0.2356	4375.08	51.4599	1104	12.398	3025	189238869	XP_973372.2	145	1.05504e-06	PREDICTED: similar to conserved hypothetical protein [Tribolium castaneum]	345489756	XM_003426176.1	39	1.21091e-08	PREDICTED: Nasonia vitripennis hypothetical protein LOC100679295, transcript variant 1 (LOC100679295), mRNA	K01785	E5.1.3.3, galM	aldose 1-epimerase	http://www.genome.jp/dbget-bin/www_bget?ko:K01785	B7ZRM8	144	8.8873e-08	MDS1 and EVI1 complex locus protein EVI1-B OS=Xenopus laevis GN=mecom-b PE=2 SV=1	PF01263//PF01633//PF06293	Aldose 1-epimerase//Choline/ethanolamine kinase//Lipopolysaccharide kinase (Kdo/WaaP) family	GO:0005975//GO:0009103	carbohydrate metabolic process//lipopolysaccharide biosynthetic process	GO:0016853//GO:0016773//GO:0005524	isomerase activity//phosphotransferase activity, alcohol group as acceptor//ATP binding	GO:0016020	membrane	KOG2686	Choline kinase
comp10886_c0	41	5	0.347	1366.61	31.9057	558.98	12.46	1524	270003392	EEZ99839.1	697	4.00393e-87	hypothetical protein TcasGA2_TC002620 [Tribolium castaneum]	345488174	XM_001605152.2	309	3.26482e-159	PREDICTED: Nasonia vitripennis zinc finger protein 135-like (LOC100121593), mRNA	K01802	E5.2.1.8	peptidylprolyl isomerase	http://www.genome.jp/dbget-bin/www_bget?ko:K01802	B2RUI1	127	1.44246e-06	Zinc finger protein 551 OS=Mus musculus GN=Znf551 PE=2 SV=2	PF00160	Cyclophilin type peptidyl-prolyl cis-trans isomerase/CLD	GO:0006457	protein folding	GO:0003755	peptidyl-prolyl cis-trans isomerase activity	--	--	KOG0865	Cyclophilin type peptidyl-prolyl cis-trans isomerase
comp24813_c0	24	5	0.4183	394	18.1119	104	4.56456	774	307212269	EFN88077.1	584	1.48534e-66	Protein-cysteine N-palmitoyltransferase Rasp [Harpegnathos saltator]	345487622	XM_001602965.2	118	1.27621e-52	PREDICTED: Nasonia vitripennis hypothetical protein LOC100118354, transcript variant 1 (LOC100118354), mRNA	K05765	CFL	cofilin	http://www.genome.jp/dbget-bin/www_bget?ko:K05765	Q08929	138	4.78472e-07	Glycerol uptake protein 2 OS=Saccharomyces cerevisiae (strain ATCC 204508 / S288c) GN=GUP2 PE=2 SV=1	PF00241	Cofilin/tropomyosin-type actin-binding protein	--	--	GO:0003779	actin binding	GO:0005622	intracellular	KOG1735	Actin depolymerizing factor
comp44327_c0	23	5	0.2971	22899.7	943.027	47372.8	1862.61	864	429965924	ELA47921.1	275	3.36492e-27	hypothetical protein VCUG_00641 [Vavraia culicis &apos;floridensis&apos;]	159149470	EU046589.1	250	6.57766e-127	Nosema bombycis serine/threonine protein kinase, mitochondrial frataxin, WD-repeat protein, and CDC48/PAS1/SEC28 family ATPase genes, complete cds	--	--	--	--	P87060	120	5.53389e-07	WD repeat-containing protein pop1 OS=Schizosaccharomyces pombe (strain 972 / ATCC 24843) GN=pop1 PE=1 SV=1	--	--	--	--	--	--	--	--	--	--
comp31814_c0	18	5	0.3505	354.33	13.1736	227	8.05787	957	378754882	EHY64910.1	128	5.44989e-07	hypothetical protein NERG_01966 [Nematocida sp. 1 ERTm2]	448525563	XM_003869098.1	186	8.57074e-91	Candida orthopsilosis Co 90-125 Act1 actin (CORT_0D01620), mRNA	K11187	PRDX5	peroxiredoxin 5, atypical 2-Cys peroxiredoxin	http://www.genome.jp/dbget-bin/www_bget?ko:K11187	P16320	140	3.80325e-32	120.7 kDa protein in NOF-FB transposable element OS=Drosophila melanogaster GN=NOF PE=4 SV=2	PF08534//PF00578	Redoxin//AhpC/TSA family	GO:0055114	oxidation-reduction process	GO:0016491//GO:0016209	oxidoreductase activity//antioxidant activity	--	--	KOG0541	Alkyl hydroperoxide reductase/peroxiredoxin
comp11159_c0	18	5	0.2157	4817.97	104.083	236	4.86771	1647	332027274	EGI67358.1	128	1.39529e-06	hypothetical protein G5I_04001 [Acromyrmex echinatior]	340720792	XM_003398766.1	298	4.64688e-153	PREDICTED: Bombus terrestris uncharacterized protein C17orf39-like (LOC100642891), mRNA	--	--	--	--	Q5M9G9	154	1.28009e-10	Protein TBRG4 OS=Rattus norvegicus GN=Tbrg4 PE=2 SV=1	--	--	--	--	--	--	--	--	--	--
comp39662_c0	15	5	0.1248	2063.58	32.1888	393	5.85293	2281	328723215	XP_003247794.1	165	1.39917e-12	PREDICTED: hypothetical protein LOC100570308 [Acyrthosiphon pisum]	190702155	EF710639.1	486	0	Cotesia sesamiae Mombasa bracovirus clone BAC 4B19, complete sequence	K00814	GPT, ALT	alanine transaminase	http://www.genome.jp/dbget-bin/www_bget?ko:K00814	Q9EQV8	400	1.38293e-81	Carboxypeptidase N catalytic chain OS=Rattus norvegicus GN=Cpn1 PE=2 SV=1	PF01212//PF00155	Beta-eliminating lyase//Aminotransferase class I and II	GO:0006520//GO:0009058	cellular amino acid metabolic process//biosynthetic process	GO:0016829//GO:0016740//GO:0030170	lyase activity//transferase activity//pyridoxal phosphate binding	--	--	KOG0258	Alanine aminotransferase
comp32155_c0	13	5	0.1397	15838.9	309.644	2151.84	40.1647	1820	156554962	XP_001602275.1	363	2.04147e-38	PREDICTED: transmembrane protein 104 homolog [Nasonia vitripennis]	380020281	XR_142903.1	84	7.05285e-35	PREDICTED: Apis florea uncharacterized LOC100873046 (LOC100873046), miscRNA	K00927	PGK, pgk	phosphoglycerate kinase	http://www.genome.jp/dbget-bin/www_bget?ko:K00927	Q610N4	190	8.42002e-16	Transmembrane protein 104 homolog OS=Caenorhabditis briggsae GN=CBG17386 PE=3 SV=2	PF00162	Phosphoglycerate kinase	GO:0006094//GO:0015976//GO:0016310//GO:0006096	gluconeogenesis//carbon utilization//phosphorylation//glycolysis	GO:0004618	phosphoglycerate kinase activity	--	--	KOG1367	3-phosphoglycerate kinase
comp40206_c1	12	5	0.255	1050.83	36.0895	526.99	17.2802	1036	307208335	EFN85742.1	545	7.39716e-66	Myosin light chain alkali [Harpegnathos saltator]	190702148	EF710632.1	168	1.70289e-81	Cotesia sesamiae Kitale bracovirus clone BAC 9L12, complete sequence	K00357	QDPR	dihydropteridine reductase	http://www.genome.jp/dbget-bin/www_bget?ko:K00357	A0JNJ5	268	3.41051e-26	Myosin light chain 1/3, skeletal muscle isoform OS=Bos taurus GN=MYL1 PE=2 SV=1	PF01370//PF00106	NAD dependent epimerase/dehydratase family//short chain dehydrogenase	GO:0008152//GO:0044237	metabolic process//cellular metabolic process	GO:0003824//GO:0050662//GO:0016491	catalytic activity//coenzyme binding//oxidoreductase activity	--	--	--	--
comp35805_c0	12	5	0.2265	5413.3	125.722	1937.02	42.9518	1532	307212734	EFN88410.1	777	3.21255e-96	Histidine decarboxylase [Harpegnathos saltator]	350397189	XM_003484752.1	56	3.13214e-19	PREDICTED: Bombus impatiens cadherin-89D-like (LOC100750061), mRNA	--	--	--	--	P27718	580	1.5137e-70	Aromatic-L-amino-acid decarboxylase OS=Bos taurus GN=DDC PE=2 SV=2	PF07850//PF03284	Renin receptor-like protein//Phenazine biosynthesis protein A/B	GO:0017000//GO:0007165	antibiotic biosynthetic process//signal transduction	GO:0004872	receptor activity	GO:0016021	integral to membrane	KOG4737	ATPase membrane sector associated protein
comp39999_c0	119	23	0.3629	209	2.46724	402.82	4.54019	3014	307212662	EFN88365.1	372	9.98623e-39	Serine proteinase stubble [Harpegnathos saltator]	380026642	XM_003697007.1	235	9.22615e-118	PREDICTED: Apis florea uncharacterized LOC100866703 (LOC100866703), mRNA	K09486	HYOU1	hypoxia up-regulated 1	http://www.genome.jp/dbget-bin/www_bget?ko:K09486	A4PES0	983	4.30439e-122	Wee1-like protein kinase 2 OS=Sus scrofa GN=WEE2 PE=1 SV=2	PF06723//PF02491//PF03874	MreB/Mbl protein//Cell division protein FtsA//RNA polymerase Rpb4	GO:0006351//GO:0006206//GO:0000902//GO:0007049//GO:0006144	transcription, DNA-dependent//pyrimidine nucleobase metabolic process//cell morphogenesis//cell cycle//purine nucleobase metabolic process	GO:0005515//GO:0003899	protein binding//DNA-directed RNA polymerase activity	GO:0005730	nucleolus	KOG0104	Molecular chaperones GRP170/SIL1, HSP70 superfamily
comp44601_c0	11	5	0.2478	10167.4	233.543	2170.99	47.6116	1549	24655093	NP_612094.2	1301	8.65903e-174	CG9149 [Drosophila melanogaster]	300707258	XM_002995799.1	94	1.22681e-39	Nosema ceranae BRL01 hypothetical protein (NCER_101152) mRNA, complete cds	K00025	MDH1	malate dehydrogenase	http://www.genome.jp/dbget-bin/www_bget?ko:K00025	P45359	1057	4.26286e-138	Acetyl-CoA acetyltransferase OS=Clostridium acetobutylicum (strain ATCC 824 / DSM 792 / JCM 1419 / LMG 5710 / VKM B-1787) GN=thlA PE=1 SV=1	PF02866//PF00056	lactate/malate dehydrogenase, alpha/beta C-terminal domain//lactate/malate dehydrogenase, NAD binding domain	GO:0055114	oxidation-reduction process	GO:0016491//GO:0016616	oxidoreductase activity//oxidoreductase activity, acting on the CH-OH group of donors, NAD or NADP as acceptor	--	--	KOG1495	Lactate dehydrogenase
comp41550_c0	11	5	0.1407	336.98	6.8907	219	4.27564	1740	322801996	EFZ22533.1	188	1.50678e-15	hypothetical protein SINV_04801 [Solenopsis invicta]	332139244	HQ009543.1	268	2.67914e-136	Cotesia vestalis bracovirus segment c20, complete sequence	K01875	SARS, serS	seryl-tRNA synthetase	http://www.genome.jp/dbget-bin/www_bget?ko:K01875	Q99JH8	191	1.05804e-16	ER lumen protein retaining receptor 1 OS=Mus musculus GN=Kdelr1 PE=2 SV=1	PF02318//PF00587//PF02403	Rabphilin-3A effector domain N-terminal//tRNA synthetase class II core domain (G, H, P, S and T)//Seryl-tRNA synthetase N-terminal domain	GO:0006418//GO:0006544//GO:0006566//GO:0006886//GO:0006563//GO:0006434	tRNA aminoacylation for protein translation//glycine metabolic process//threonine metabolic process//intracellular protein transport//L-serine metabolic process//seryl-tRNA aminoacylation	GO:0008270//GO:0004812//GO:0017137//GO:0000166//GO:0004828//GO:0005524	zinc ion binding//aminoacyl-tRNA ligase activity//Rab GTPase binding//nucleotide binding//serine-tRNA ligase activity//ATP binding	GO:0005737	cytoplasm	KOG2509	Seryl-tRNA synthetase
comp37605_c1	11	5	0.3156	401	11.026	368.77	9.68116	1294	340727521	XP_003402090.1	520	2.25012e-63	PREDICTED: NADH dehydrogenase [ubiquinone] iron-sulfur protein 4, mitochondrial-like isoform 2 [Bombus terrestris]	268557675	XM_002636782.1	46	8.93263e-13	Caenorhabditis briggsae C. briggsae CBR-ACY-2 protein (Cbr-acy-2) mRNA, complete cds	K00072	SPR	sepiapterin reductase	http://www.genome.jp/dbget-bin/www_bget?ko:K00072	Q9FJW4	252	6.29124e-25	NADH dehydrogenase [ubiquinone] iron-sulfur protein 4, mitochondrial OS=Arabidopsis thaliana GN=FRO1 PE=2 SV=1	PF00106//PF02719	short chain dehydrogenase//Polysaccharide biosynthesis protein	GO:0009058//GO:0008152	biosynthetic process//metabolic process	GO:0016491	oxidoreductase activity	--	--	KOG1204	Predicted dehydrogenase
comp10692_c0	11	5	0.2134	2724.99	91.9012	718	23.1195	1055	170063459	XP_001867113.1	2680	0	cation chloride cotransporter [Culex quinquefasciatus]	383856389	XM_003703644.1	44	2.10854e-11	PREDICTED: Megachile rotundata protein kinase C-binding protein NELL1-like (LOC100879299), mRNA	K02731	PSMA7	20S proteasome subunit alpha 4	http://www.genome.jp/dbget-bin/www_bget?ko:K02731	P55013	561	1.96724e-58	Solute carrier family 12 member 2 OS=Squalus acanthias GN=SLC12A2 PE=1 SV=1	PF10584//PF00227	Proteasome subunit A N-terminal signature//Proteasome subunit	GO:0051603//GO:0006511	proteolysis involved in cellular protein catabolic process//ubiquitin-dependent protein catabolic process	GO:0004298//GO:0004175	threonine-type endopeptidase activity//endopeptidase activity	GO:0019773//GO:0005839	proteasome core complex, alpha-subunit complex//proteasome core complex	KOG0183	20S proteasome, regulatory subunit alpha type PSMA7/PRE6
comp23105_c0	10	5	0.1352	397	8.07624	232	4.50614	1749	345488604	XP_001602720.2	166	4.64044e-11	PREDICTED: spermatogenesis-associated protein 5-like [Nasonia vitripennis]	190702155	EF710639.1	486	0	Cotesia sesamiae Mombasa bracovirus clone BAC 4B19, complete sequence	--	--	--	--	C3MY47	297	2.17628e-30	Proteasome-activating nucleotidase OS=Sulfolobus islandicus (strain M.14.25 / Kamchatka #1) GN=pan PE=3 SV=1	PF07088//PF00928	GvpD gas vesicle protein//Adaptor complexes medium subunit family	GO:0016192//GO:0006886	vesicle-mediated transport//intracellular protein transport	GO:0005524//GO:0005515	ATP binding//protein binding	GO:0030131	clathrin adaptor complex	KOG2635	Medium subunit of clathrin adaptor complex
comp20075_c0	9	5	0.2424	245	7.67355	144	4.30616	1136	328709288	XP_003243921.1	1672	0	PREDICTED: synaptic vesicular amine transporter-like isoform 2 [Acyrthosiphon pisum]	340725697	XM_003401155.1	235	8.56849e-118	PREDICTED: Bombus terrestris synaptic vesicular amine transporter-like, transcript variant 1 (LOC100649552), mRNA	K03521	fixA, etfB	electron transfer flavoprotein beta subunit	http://www.genome.jp/dbget-bin/www_bget?ko:K03521	Q91514	696	1.11525e-81	Vesicular acetylcholine transporter OS=Torpedo torpedo PE=2 SV=1	--	--	--	--	--	--	--	--	KOG3180	Electron transfer flavoprotein, beta subunit
comp43414_c0	8	5	0.193	5843.09	57.7977	863.51	8.15517	3597	322790737	EFZ15481.1	187	8.42525e-16	hypothetical protein SINV_09158 [Solenopsis invicta]	348572287	XM_003471877.1	88	2.51217e-36	PREDICTED: Cavia porcellus RNA polymerase-associated protein LEO1-like (LOC100722638), mRNA	--	--	--	--	P20645	122	5.25565e-06	Cation-dependent mannose-6-phosphate receptor OS=Homo sapiens GN=M6PR PE=1 SV=1	PF01370//PF02826//PF07475//PF08131//PF00106	NAD dependent epimerase/dehydratase family//D-isomer specific 2-hydroxyacid dehydrogenase, NAD binding domain//HPr Serine kinase C-terminal domain//Defensin-like peptide family//short chain dehydrogenase	GO:0000160//GO:0006109//GO:0016310//GO:0055114//GO:0044237//GO:0008152	phosphorelay signal transduction system//regulation of carbohydrate metabolic process//phosphorylation//oxidation-reduction process//cellular metabolic process//metabolic process	GO:0048037//GO:0004672//GO:0005524//GO:0003824//GO:0000155//GO:0050662//GO:0016491//GO:0016616	cofactor binding//protein kinase activity//ATP binding//catalytic activity//phosphorelay sensor kinase activity//coenzyme binding//oxidoreductase activity//oxidoreductase activity, acting on the CH-OH group of donors, NAD or NADP as acceptor	GO:0005576//GO:0009365	extracellular region//protein histidine kinase complex	KOG1516	Carboxylesterase and related proteins
comp43393_c0	7	5	0.1274	2424.95	18.4636	1013	7.3641	4673	31210023	XP_313978.1	1710	0	AGAP005102-PA [Anopheles gambiae str. PEST]	383853192	XM_003702059.1	194	3.46972e-95	PREDICTED: Megachile rotundata ribose-phosphate pyrophosphokinase 1-like, transcript variant 3 (LOC100879700), mRNA	K01464	E3.5.2.2, DPYS	dihydropyrimidinase	http://www.genome.jp/dbget-bin/www_bget?ko:K01464	Q09765	875	7.11419e-110	NEDD8-activating enzyme E1 catalytic subunit OS=Schizosaccharomyces pombe (strain 972 / ATCC 24843) GN=uba3 PE=1 SV=1	PF08416//PF04909//PF01979//PF00018//PF03118	Phosphotyrosine-binding domain//Amidohydrolase//Amidohydrolase family//SH3 domain//Bacterial RNA polymerase, alpha chain C terminal domain	GO:0006206//GO:0006351//GO:0008152//GO:0006144	pyrimidine nucleobase metabolic process//transcription, DNA-dependent//metabolic process//purine nucleobase metabolic process	GO:0005515//GO:0003899//GO:0016787//GO:0003677//GO:0003824	protein binding//DNA-directed RNA polymerase activity//hydrolase activity//DNA binding//catalytic activity	GO:0005730	nucleolus	KOG2584	Dihydroorotase and related enzymes
comp38556_c0	7	5	0.0636	7615.03	70.2292	1156.85	10.1864	3858	322794404	EFZ17498.1	1627	0	hypothetical protein SINV_14805 [Solenopsis invicta]	242015739	XM_002428460.1	84	1.03168e-33	Pediculus humanus corporis conserved hypothetical protein, mRNA	K03178	UBE1, UBA1	ubiquitin-activating enzyme E1	http://www.genome.jp/dbget-bin/www_bget?ko:K03178	Q6ZQF7	510	3.07009e-52	Protein Jade-2 OS=Mus musculus GN=Phf15 PE=2 SV=2	PF00070//PF00899//PF01006//PF02134	Pyridine nucleotide-disulphide oxidoreductase//ThiF family//Hepatitis C virus non-structural protein NS4a//Repeat in ubiquitin-activating (UBA) protein	GO:0016032//GO:0055114//GO:0006464	viral process//oxidation-reduction process//cellular protein modification process	GO:0008641//GO:0003824//GO:0016491//GO:0050660//GO:0005524	small protein activating enzyme activity//catalytic activity//oxidoreductase activity//flavin adenine dinucleotide binding//ATP binding	GO:0044423	virion part	KOG2012	Ubiquitin activating enzyme UBA1
comp12991_c0	7	5	0.1416	7581.86	144.801	299	5.45211	1863	195123871	XP_002006425.1	466	1.52843e-56	GI21036 [Drosophila mojavensis]	318037566	NM_001200902.1	89	3.96213e-37	Ictalurus punctatus ring-box protein 2 (rbx2), mRNA gi|308324085|gb|GU589227.1| Ictalurus punctatus clone CBZB11825 ring-box protein 2 (RBX2) mRNA, complete cds	K01340	E3.4.21.59	tryptase	http://www.genome.jp/dbget-bin/www_bget?ko:K01340	Q9NHX0	244	1.69475e-24	RING-box protein 1B OS=Drosophila melanogaster GN=Roc1b PE=2 SV=2	PF00089	Trypsin	GO:0006508	proteolysis	GO:0004252	serine-type endopeptidase activity	--	--	KOG3627	Trypsin
comp42879_c0	651	22	0.5785	18154.8	266.811	2111.52	29.6283	2421	322799549	EFZ20857.1	452	3.85858e-51	hypothetical protein SINV_15120 [Solenopsis invicta]	314955485	GU289701.1	122	7.25117e-55	Gryllus firmus retinoid X receptor (RXR-2) mRNA, complete cds	K05692	ACTB_G1	actin beta/gamma 1	http://www.genome.jp/dbget-bin/www_bget?ko:K05692	Q8MI17	380	6.03992e-42	Retinal dehydrogenase 1 OS=Oryctolagus cuniculus GN=ALDH1A1 PE=2 SV=1	--	--	--	--	GO:0005524	ATP binding	GO:0005856//GO:0005737	cytoskeleton//cytoplasm	KOG0676	Actin and related proteins
comp38320_c0	7	5	0.1577	4937.39	142.94	1565.43	43.2701	1229	118411099	YP_874493.1	223	2.06493e-21	50S ribosomal protein L19 [Thalassiosira pseudonana]	190356750	AM999887.1	194	8.73216e-96	Wolbachia endosymbiont of Culex quinquefasciatus Pel strain wPip complete genome	K00616	E2.2.1.2, talA, talB	transaldolase	http://www.genome.jp/dbget-bin/www_bget?ko:K00616	Q5ZYH7	315	2.75183e-36	50S ribosomal protein L19 OS=Legionella pneumophila subsp. pneumophila (strain Philadelphia 1 / ATCC 33152 / DSM 7513) GN=rplS PE=3 SV=1	PF00923	Transaldolase	GO:0005975	carbohydrate metabolic process	--	--	--	--	KOG2772	Transaldolase
comp25125_c0	6	5	0.1802	100	2.86015	881	24.0581	1244	238508580	XP_002385479.1	170	1.82261e-10	Pfs, NACHT and Ankyrin domain protein [Aspergillus flavus NRRL3357]	398649717	HE660029.1	57	1.82962e-19	Wolbachia endosymbiont of Onchocerca ochengi complete genome, strain wOo	--	--	--	--	Q07E15	210	1.50371e-16	Cortactin-binding protein 2 OS=Mustela putorius furo GN=CTTNBP2 PE=3 SV=1	--	--	--	--	--	--	--	--	--	--
comp32173_c0	14	4	0.2429	12514.9	178.756	15156.2	206.692	2491	307185299	EFN71399.1	138	1.53175e-08	Longitudinals lacking protein, isoforms A/B/D/L [Camponotus floridanus]	356871508	FO082055.1	83	4.71773e-33	Pichia sorbitophila strain CBS 7064 chromosome E complete sequence	--	--	--	--	Q8TF47	119	5.1008e-06	Zinc finger protein 90 homolog OS=Homo sapiens GN=ZFP90 PE=2 SV=2	PF03973//PF00114	Triabin//Pilin (bacterial filament)	GO:0030682//GO:0007155	evasion or tolerance of host defense response//cell adhesion	--	--	GO:0009289	pilus	KOG4824	Apolipoprotein D/Lipocalin
comp44404_c0	13	4	0.227	8362.02	452.162	661.98	34.1763	658	270016862	EFA13308.1	125	4.39514e-07	hypothetical protein TcasGA2_TC012934 [Tribolium castaneum]	300709293	XM_002996767.1	159	2.79726e-76	Nosema ceranae BRL01 hypothetical protein (NCER_100076) mRNA, complete cds	--	--	--	--	O70291	829	2.08594e-104	G protein-coupled receptor kinase 4 OS=Mus musculus GN=Grk4 PE=2 SV=2	PF01395	PBP/GOBP family	--	--	GO:0005549	odorant binding	--	--	--	--
comp10952_c0	13	4	0.2478	7562.57	214.405	332	8.98671	1255	321475534	EFX86496.1	361	4.15245e-39	hypothetical protein DAPPUDRAFT_312757 [Daphnia pulex]	383853428	XM_003702177.1	155	1.12099e-73	PREDICTED: Megachile rotundata ragulator complex protein LAMTOR1-like (LOC100883885), mRNA	K04565	SOD1	superoxide dismutase, Cu-Zn family	http://www.genome.jp/dbget-bin/www_bget?ko:K04565	Q7SYW7	228	2.83112e-21	Ragulator complex protein LAMTOR1 OS=Xenopus laevis GN=lamtor1 PE=2 SV=1	PF00080//PF05964	Copper/zinc superoxide dismutase (SODC)//F/Y-rich N-terminus	GO:0006801//GO:0055114	superoxide metabolic process//oxidation-reduction process	GO:0046872	metal ion binding	GO:0005634	nucleus	KOG0441	Cu2+/Zn2+ superoxide dismutase SOD1
comp35561_c0	13	4	0.1253	2575.97	49.5693	103	1.89237	1849	19173426	NP_597229.1	153	2.65441e-08	hypothetical protein ECU08_0990 [Encephalitozoon cuniculi GB-M1]	328779081	XR_015101.2	217	3.39157e-107	PREDICTED: Apis mellifera MAP kinase-activating death domain protein-like (LOC409137), partial miscRNA	--	--	--	--	P25625	324	4.17071e-32	Protein PER1 OS=Saccharomyces cerevisiae (strain ATCC 204508 / S288c) GN=PER1 PE=1 SV=1	PF00560//PF01155	Leucine Rich Repeat//Hydrogenase expression/synthesis hypA family	GO:0006464	cellular protein modification process	GO:0016151//GO:0005515	nickel cation binding//protein binding	--	--	KOG4641	FOG: Toll/interleukin receptor and related proteins containing LRR and TIR repeats
comp32423_c0	12	4	0.1122	508	9.04642	307.03	5.22025	1998	91094371	XP_970701.1	400	1.93158e-43	PREDICTED: similar to Nicotinamide riboside kinase 1 [Tribolium castaneum]	300709163	XM_002996703.1	120	1.38262e-54	Nosema ceranae BRL01 hypothetical protein (NCER_100125) mRNA, complete cds	K01904	E6.2.1.12	4-coumarate--CoA ligase	http://www.genome.jp/dbget-bin/www_bget?ko:K01904	C0ZAS6	140	7.9199e-09	Uridine kinase OS=Brevibacillus brevis (strain 47 / JCM 6285 / NBRC 100599) GN=udk PE=3 SV=1	PF00501	AMP-binding enzyme	GO:0008152	metabolic process	GO:0003824	catalytic activity	--	--	KOG1176	Acyl-CoA synthetase
comp11215_c0	10	4	0.1888	3533.53	82.3338	928.13	20.6479	1527	110760790	XP_001119879.1	317	1.73936e-33	PREDICTED: hypothetical protein LOC724580 [Apis mellifera]	42410857	AE017196.1	125	1.1458e-57	Wolbachia endosymbiont of Drosophila melanogaster, complete genome	K02730	PSMA6	20S proteasome subunit alpha 1	http://www.genome.jp/dbget-bin/www_bget?ko:K02730	Q6ING7	121	3.10882e-06	FAD synthase OS=Xenopus laevis GN=flad1 PE=2 SV=1	PF00227//PF10584	Proteasome subunit//Proteasome subunit A N-terminal signature	GO:0006511//GO:0051603	ubiquitin-dependent protein catabolic process//proteolysis involved in cellular protein catabolic process	GO:0004175//GO:0004298	endopeptidase activity//threonine-type endopeptidase activity	GO:0019773//GO:0005839	proteasome core complex, alpha-subunit complex//proteasome core complex	KOG0182	20S proteasome, regulatory subunit alpha type PSMA6/SCL1
comp11089_c0	166	21	0.4651	7645.08	178.487	16930.8	377.398	1524	282165806	NP_001164139.1	272	6.03178e-28	C-type lectin precursor [Tribolium castaneum]	345494468	XM_001605355.2	136	2.91582e-63	PREDICTED: Nasonia vitripennis E3 ubiquitin-protein ligase CHIP-like (LOC100120659), mRNA	K08057	CALR	calreticulin	http://www.genome.jp/dbget-bin/www_bget?ko:K08057	Q43468	146	1.11332e-09	Heat shock protein STI OS=Glycine max GN=STI PE=2 SV=1	PF00262	Calreticulin family	GO:0006457	protein folding	GO:0051082//GO:0005509	unfolded protein binding//calcium ion binding	GO:0005783	endoplasmic reticulum	KOG0674	Calreticulin
comp26730_c0	10	4	0.1425	305	6.68636	87	1.82099	1623	340730320	XP_003403428.1	750	3.54624e-98	PREDICTED: 60S ribosomal protein L12-like [Bombus terrestris]	195997506	XM_002108586.1	79	1.67188e-31	Trichoplax adhaerens expressed hypothetical protein, mRNA	--	--	--	--	P0CX54	633	1.0763e-81	60S ribosomal protein L12-B OS=Saccharomyces cerevisiae (strain ATCC 204508 / S288c) GN=RPL12B PE=1 SV=1	PF05412	Equine arterivirus Nsp2-type cysteine proteinase	GO:0016032//GO:0019082	viral process//viral protein processing	--	--	--	--	KOG2854	Possible pfkB family carbohydrate kinase
comp35802_c0	10	4	0.1754	1128	36.9903	2668	83.5338	1085	193627521	XP_001944679.1	698	3.21282e-90	PREDICTED: mediator of RNA polymerase II transcription subunit 18-like [Acyrthosiphon pisum]	183979371	AB264659.1	112	3.23554e-50	Papilio xuthus mRNA for troponin T, complete cds, clone: Fsg29	K02941	RP-LP0, RPLP0	large subunit ribosomal protein LP0	http://www.genome.jp/dbget-bin/www_bget?ko:K02941	Q966M5	239	5.13304e-23	Mediator of RNA polymerase II transcription subunit 18 OS=Caenorhabditis elegans GN=mdt-18 PE=2 SV=1	PF00428//PF00924//PF00466//PF06112	60s Acidic ribosomal protein//Mechanosensitive ion channel//Ribosomal protein L10//Gammaherpesvirus capsid protein	GO:0006414//GO:0042254//GO:0055085	translational elongation//ribosome biogenesis//transmembrane transport	GO:0003735	structural constituent of ribosome	GO:0016020//GO:0019028//GO:0005622//GO:0005840	membrane//viral capsid//intracellular//ribosome	KOG0815	60S acidic ribosomal protein P0
comp48823_c0	9	4	0.3436	266	13.857	158	7.85855	683	156546448	XP_001607989.1	139	8.25019e-32	PREDICTED: hypothetical protein LOC100123586 [Nasonia vitripennis]	190702155	EF710639.1	43	2.28301e-11	Cotesia sesamiae Mombasa bracovirus clone BAC 4B19, complete sequence	K03263	EIF5A	translation initiation factor 5A	http://www.genome.jp/dbget-bin/www_bget?ko:K03263	Q02827	130	7.57682e-08	NADH dehydrogenase [ubiquinone] 1 subunit C2 OS=Bos taurus GN=NDUFC2 PE=1 SV=1	PF01287	Eukaryotic elongation factor 5A hypusine, DNA-binding OB fold	GO:0006452//GO:0045901//GO:0045905//GO:0006448	translational frameshifting//positive regulation of translational elongation//positive regulation of translational termination//regulation of translational elongation	GO:0003723//GO:0043022//GO:0003746	RNA binding//ribosome binding//translation elongation factor activity	GO:0005840	ribosome	KOG3271	Translation initiation factor 5A (eIF-5A)
comp10267_c0	9	4	0.2896	234	9.38644	141	5.4001	887	321451183	EFX62918.1	649	3.77613e-80	hypothetical protein DAPPUDRAFT_308954 [Daphnia pulex]	40888894	AY436786.1	386	0	Rhabdosargus sarba heat shock cognate 70 (hsc70) mRNA, complete cds	--	--	--	--	P53904	181	5.8093e-14	Tubulin-specific chaperone B OS=Saccharomyces cerevisiae (strain ATCC 204508 / S288c) GN=ALF1 PE=1 SV=1	--	--	--	--	--	--	--	--	KOG1727	Microtubule-binding protein (translationally controlled tumor protein)
comp25170_c0	9	4	0.4825	2521	55.4374	2060.55	43.2624	1618	332031024	EGI70639.1	1042	1.88435e-128	Protein painting of fourth [Acromyrmex echinatior]	383862950	XM_003706898.1	35	1.5528e-06	PREDICTED: Megachile rotundata uncharacterized LOC100879758 (LOC100879758), mRNA	K05759	PFN	profilin	http://www.genome.jp/dbget-bin/www_bget?ko:K05759	Q9W123	331	3.47807e-31	Protein painting of fourth OS=Drosophila melanogaster GN=Pof PE=1 SV=1	PF00235	Profilin	GO:0007010	cytoskeleton organization	GO:0003779	actin binding	GO:0015629	actin cytoskeleton	KOG1755	Profilin
comp31800_c0	9	4	0.2646	5817.64	267.433	5691.18	249.786	774	189520845	XP_001344635.2	133	5.8433e-06	PREDICTED: hypothetical protein LOC100005637 [Danio rerio]	300701809	XM_002994985.1	94	2.60269e-40	Nosema ceranae BRL01 hypothetical protein (NCER_102234) mRNA, complete cds	K07937	ARF1	ADP-ribosylation factor 1	http://www.genome.jp/dbget-bin/www_bget?ko:K07937	Q9D8F1	184	1.05137e-15	Alpha-ketoglutarate-dependent dioxygenase alkB homolog 4 OS=Mus musculus GN=Alkbh4 PE=2 SV=1	PF00009//PF00025//PF01591//PF08477//PF04670//PF00071//PF00503	Elongation factor Tu GTP binding domain//ADP-ribosylation factor family//6-phosphofructo-2-kinase//Miro-like protein//Gtr1/RagA G protein conserved region//Ras family//G-protein alpha subunit	GO:0006013//GO:0007186//GO:0007264//GO:0006000//GO:0007165	mannose metabolic process//G-protein coupled receptor signaling pathway//small GTPase mediated signal transduction//fructose metabolic process//signal transduction	GO:0005524//GO:0005525//GO:0019001//GO:0003873//GO:0003924//GO:0004871	ATP binding//GTP binding//guanyl nucleotide binding//6-phosphofructo-2-kinase activity//GTPase activity//signal transducer activity	GO:0005737//GO:0005634//GO:0005622	cytoplasm//nucleus//intracellular	KOG0070	GTP-binding ADP-ribosylation factor Arf1
comp12364_c0	9	4	0.2207	1600.43	61.761	492	18.1276	922	307193162	EFN76067.1	262	3.79575e-22	BCoR-like protein 1 [Harpegnathos saltator]	328787240	XM_625091.3	78	1.53903e-30	PREDICTED: Apis mellifera metallophosphoesterase 1 homolog (LOC552716), mRNA	K12462	ARHGDI, RHOGDI	Rho GDP-dissociation inhibitor	http://www.genome.jp/dbget-bin/www_bget?ko:K12462	Q498M4	344	6.5804e-35	WD repeat-containing protein 5 OS=Rattus norvegicus GN=Wdr5 PE=2 SV=1	PF02115	RHO protein GDP dissociation inhibitor	--	--	GO:0005094	Rho GDP-dissociation inhibitor activity	GO:0005737	cytoplasm	KOG3205	Rho GDP-dissociation inhibitor
comp22170_c0	8	4	0.184	871	35.827	11	0.431999	865	242004886	XP_002423307.1	1648	0	cAMP-dependent protein kinase catalytic subunit, putative [Pediculus humanus corporis]	340712054	XM_003394532.1	42	8.51222e-11	PREDICTED: Bombus terrestris vigilin-like (LOC100650030), mRNA	K13366	MPAO	polyamine oxidase (propane-1,3-diamine-forming)	http://www.genome.jp/dbget-bin/www_bget?ko:K13366	P00521	785	1.40493e-90	Tyrosine-protein kinase transforming protein Abl OS=Abelson murine leukemia virus GN=ABL PE=3 SV=1	PF01266//PF01593//PF07992//PF00070//PF00899	FAD dependent oxidoreductase//Flavin containing amine oxidoreductase//Pyridine nucleotide-disulphide oxidoreductase//Pyridine nucleotide-disulphide oxidoreductase//ThiF family	GO:0055114	oxidation-reduction process	GO:0003824//GO:0050660//GO:0016491	catalytic activity//flavin adenine dinucleotide binding//oxidoreductase activity	--	--	KOG0029	Amine oxidase
comp10147_c0	8	4	0.2511	359.78	14.0055	93	3.45655	914	322802316	EFZ22712.1	331	1.65462e-30	hypothetical protein SINV_12250 [Solenopsis invicta]	345485149	XM_003425155.1	125	1.50694e-56	PREDICTED: Nasonia vitripennis collagen type IV alpha-3-binding protein-like (LOC100678288), mRNA	K03626	EGD2, NACA	nascent polypeptide-associated complex subunit alpha	http://www.genome.jp/dbget-bin/www_bget?ko:K03626	Q4RJN5	165	7.6272e-11	Lissencephaly-1 homolog OS=Tetraodon nigroviridis GN=pafah1b1 PE=3 SV=1	PF00627	UBA/TS-N domain	--	--	GO:0005515	protein binding	--	--	KOG2239	Transcription factor containing NAC and TS-N domains
comp42336_c1	8	4	0.1582	1928.84	55.5697	683	18.7871	1235	328700986	XP_001947563.2	580	4.05103e-58	PREDICTED: hypothetical protein LOC100165165 [Acyrthosiphon pisum]	148715293	CP000671.1	35	7.4084e-07	Haemophilus influenzae PittEE, complete genome	--	--	--	--	Q9GRX6	410	3.88125e-43	Apoptosis-inducing factor 1, mitochondrial OS=Dictyostelium discoideum GN=aif PE=2 SV=1	--	--	--	--	--	--	--	--	--	--
comp37665_c0	68	21	0.5381	271	5.64865	501	9.97035	1707	118779258	XP_309159.3	168	4.57055e-12	AGAP000967-PA [Anopheles gambiae str. PEST]	315623777	HM156084.1	216	3.67013e-108	Cotesia vestalis 14-3-3 zeta gene, partial cds, alternatively spliced	K08056	PDIA3, GRP58	protein disulfide isomerase family A, member 3	http://www.genome.jp/dbget-bin/www_bget?ko:K08056	O00559	119	3.22957e-06	Receptor-binding cancer antigen expressed on SiSo cells OS=Homo sapiens GN=EBAG9 PE=1 SV=1	PF08534//PF00462//PF00085//PF00578//PF01216	Redoxin//Glutaredoxin//Thioredoxin//AhpC/TSA family//Calsequestrin	GO:0055114//GO:0006118//GO:0045454	oxidation-reduction process//electron transport//cell redox homeostasis	GO:0009055//GO:0015035//GO:0016491//GO:0016209//GO:0005509	electron carrier activity//protein disulfide oxidoreductase activity//oxidoreductase activity//antioxidant activity//calcium ion binding	--	--	KOG0190	Protein disulfide isomerase (prolyl 4-hydroxylase beta subunit)
comp37560_c0	8	4	0.1773	320	8.39651	133	3.33195	1356	312377942	EFR24647.1	3375	0	hypothetical protein AND_10622 [Anopheles darlingi]	442629374	NM_167872.2	86	1.18016e-34	Drosophila melanogaster myosin 61F (Myo61F), transcript variant C, mRNA	K11726	NURF38	nucleosome-remodeling factor 38 kDa subunit	http://www.genome.jp/dbget-bin/www_bget?ko:K11726	Q8N1T3	2598	0	Unconventional myosin-Ih OS=Homo sapiens GN=MYO1H PE=2 SV=2	PF00719	Inorganic pyrophosphatase	GO:0006119//GO:0006796	oxidative phosphorylation//phosphate-containing compound metabolic process	GO:0000287//GO:0004427	magnesium ion binding//inorganic diphosphatase activity	GO:0005737	cytoplasm	KOG1626	Inorganic pyrophosphatase/Nucleosome remodeling factor, subunit NURF38
comp11330_c0	8	4	0.236	783	27.2064	315	10.45	1024	270001895	EEZ98342.1	2703	0	hypothetical protein TcasGA2_TC000797 [Tribolium castaneum]	345487480	XM_001604214.2	301	3.05158e-154	PREDICTED: Nasonia vitripennis eye-specific diacylglycerol kinase-like (LOC100120648), mRNA	K03386	E1.11.1.15, PRDX, ahpC	peroxiredoxin (alkyl hydroperoxide reductase subunit C)	http://www.genome.jp/dbget-bin/www_bget?ko:K03386	Q9Y6T7	682	3.0805e-74	Diacylglycerol kinase beta OS=Homo sapiens GN=DGKB PE=2 SV=2	PF08534//PF00578//PF10417	Redoxin//AhpC/TSA family//C-terminal domain of 1-Cys peroxiredoxin	GO:0055114	oxidation-reduction process	GO:0016491//GO:0016209//GO:0051920	oxidoreductase activity//antioxidant activity//peroxiredoxin activity	--	--	KOG0852	Alkyl hydroperoxide reductase, thiol specific antioxidant and related enzymes
comp13603_c0	8	4	0.1642	1295	33.1962	208	5.09073	1388	299522878	NP_001177575.1	59	4.05434e-11	odorant receptor 203 [Nasonia vitripennis]	345495377	XM_001601401.2	83	7.0734e-34	PREDICTED: Nasonia vitripennis protein grainyhead-like (LOC100117117), mRNA	K01899	LSC1	succinyl-CoA synthetase alpha subunit	http://www.genome.jp/dbget-bin/www_bget?ko:K01899	Q9R1W5	117	1.30593e-06	Calcitonin gene-related peptide type 1 receptor OS=Mus musculus GN=Calcrl PE=2 SV=2	PF02629//PF00549//PF01408	CoA binding domain//CoA-ligase//Oxidoreductase family, NAD-binding Rossmann fold	GO:0006099//GO:0008152//GO:0019643	tricarboxylic acid cycle//metabolic process//reductive tricarboxylic acid cycle	GO:0016491//GO:0003824//GO:0048037//GO:0000166//GO:0004775//GO:0003878	oxidoreductase activity//catalytic activity//cofactor binding//nucleotide binding//succinate-CoA ligase (ADP-forming) activity//ATP citrate synthase activity	GO:0042709	succinate-CoA ligase complex	KOG1255	Succinyl-CoA synthetase, alpha subunit
comp35744_c0	8	4	0.2934	2139.04	37.0353	515	8.51337	2055	307195539	EFN77425.1	1552	0	E3 ubiquitin-protein ligase UBR2 [Harpegnathos saltator]	364521200	JN863961.1	34	4.02713e-06	Bactrocera dorsalis protein disulfide isomerase mRNA, complete cds	K14677	ACY1	aminoacylase	http://www.genome.jp/dbget-bin/www_bget?ko:K14677	O60014	213	1.81103e-16	E3 ubiquitin-protein ligase UBR1 OS=Kluyveromyces lactis (strain ATCC 8585 / CBS 2359 / DSM 70799 / NBRC 1267 / NRRL Y-1140 / WM37) GN=UBR1 PE=3 SV=2	PF01546//PF04389	Peptidase family M20/M25/M40//Peptidase family M28	GO:0006508//GO:0008152	proteolysis//metabolic process	GO:0008233//GO:0016787	peptidase activity//hydrolase activity	--	--	KOG2275	Aminoacylase ACY1 and related metalloexopeptidases
comp38220_c0	8	4	0.1204	436	13.3502	2463	72.0053	1162	390367699	XP_790217.2	131	9.8031e-06	PREDICTED: chloride channel CLIC-like protein 1-like, partial [Strongylocentrotus purpuratus]	58418577	AE017321.1	40	3.49478e-10	Wolbachia endosymbiont strain TRS of Brugia malayi, complete genome	--	--	--	--	P26831	196	9.0973e-14	Hyaluronoglucosaminidase OS=Clostridium perfringens (strain 13 / Type A) GN=nagH PE=1 SV=2	--	--	--	--	--	--	--	--	--	--
comp23465_c0	7	4	0.093	72	1.51316	13486.7	270.616	1693	380027846	XP_003697626.1	243	4.84763e-20	PREDICTED: uncharacterized protein LOC100871988 [Apis florea]	190702156	EF710640.1	73	2.36022e-28	Cotesia sesamiae Mombasa bracovirus clone BAC 6I18, complete sequence	--	--	--	--	Q9UKZ4	129	2.73008e-06	Teneurin-1 OS=Homo sapiens GN=TENM1 PE=1 SV=2	--	--	--	--	--	--	--	--	--	--
comp38686_c0	7	4	0.0924	1758.02	28.3291	2112.94	32.5083	2208	345482647	XP_003424634.1	180	2.41045e-12	PREDICTED: hypothetical protein LOC100678219 [Nasonia vitripennis]	225591853	CP001391.1	138	6.68114e-65	Wolbachia sp. wRi, complete genome	K09523	DNAJC3	DnaJ homolog subfamily C member 3	http://www.genome.jp/dbget-bin/www_bget?ko:K09523	Q8IYS0	253	1.58014e-20	GRAM domain-containing protein 1C OS=Homo sapiens GN=GRAMD1C PE=2 SV=2	PF07721//PF00515//PF06552//PF00226	Tetratricopeptide repeat//Tetratricopeptide repeat//Plant specific mitochondrial import receptor subunit TOM20//DnaJ domain	GO:0045040	protein import into mitochondrial outer membrane	GO:0005515//GO:0042802//GO:0031072	protein binding//identical protein binding//heat shock protein binding	GO:0005742	mitochondrial outer membrane translocase complex	KOG0624	dsRNA-activated protein kinase inhibitor P58, contains TPR and DnaJ domains
comp13517_c0	7	4	0.1628	2460	61.4658	899	21.4465	1424	289577258	NP_001166186.1	1053	1.75198e-139	eukaryotic translation initiation factor 2 subunit 2 [Nasonia vitripennis]	195470185	XM_002087353.1	129	1.28232e-58	Drosophila yakuba GE16637 (Dyak\GE16637), mRNA	K02727	PSMA3	20S proteasome subunit alpha 7	http://www.genome.jp/dbget-bin/www_bget?ko:K02727	Q41969	568	2.45643e-68	Eukaryotic translation initiation factor 2 subunit beta OS=Arabidopsis thaliana GN=EMB1401 PE=2 SV=3	PF00227//PF10584	Proteasome subunit//Proteasome subunit A N-terminal signature	GO:0051603//GO:0006511	proteolysis involved in cellular protein catabolic process//ubiquitin-dependent protein catabolic process	GO:0004298//GO:0004175	threonine-type endopeptidase activity//endopeptidase activity	GO:0005839//GO:0019773	proteasome core complex//proteasome core complex, alpha-subunit complex	KOG0184	20S proteasome, regulatory subunit alpha type PSMA3/PRE10
comp25227_c0	7	4	0.1843	765.98	33.3992	1090.98	45.4185	816	189236437	XP_001814264.1	403	3.70606e-40	PREDICTED: similar to conserved hypothetical protein [Tribolium castaneum]	223587767	FM212914.1	208	1.25044e-102	Cotesia congregata P74 region	K02985	RP-S3e, RPS3	small subunit ribosomal protein S3e	http://www.genome.jp/dbget-bin/www_bget?ko:K02985	P01128	124	4.99445e-06	PDGF-related-transforming protein sis OS=Woolly monkey sarcoma virus GN=V-SIS PE=3 SV=1	PF00189//PF07650	Ribosomal protein S3, C-terminal domain//KH domain	GO:0042254//GO:0006412	ribosome biogenesis//translation	GO:0003723//GO:0003735	RNA binding//structural constituent of ribosome	GO:0005840//GO:0005622	ribosome//intracellular	KOG3181	40S ribosomal protein S3
comp39041_c2	441	20	0.677	75	2.21087	52079.3	1465.76	1207	91080563	XP_973259.1	555	5.07479e-64	PREDICTED: similar to alpha-N-acetyl glucosaminidase [Tribolium castaneum]	46426283	BX950636.2	218	4.13813e-108	Gallus gallus finished cDNA, clone ChEST520k1	--	--	--	--	P54802	349	1.16965e-36	Alpha-N-acetylglucosaminidase OS=Homo sapiens GN=NAGLU PE=1 SV=2	--	--	--	--	--	--	--	--	--	--
comp11697_c0	7	4	0.1088	1622.94	41.1286	186	4.50041	1404	307169693	EFN62269.1	126	2.06678e-06	ATP-binding cassette sub-family A member 13 [Camponotus floridanus]	69951436	DQ075354.1	199	1.03981e-98	Cotesia plutellae polydnavirus segment CpBV-S2, complete sequence	K00552	GNMT	glycine N-methyltransferase	http://www.genome.jp/dbget-bin/www_bget?ko:K00552	Q09599	143	1.41192e-08	Histone RNA hairpin-binding protein OS=Caenorhabditis elegans GN=cdl-1 PE=2 SV=1	PF05724//PF08241//PF02353//PF01135//PF01209//PF03291//PF05175	Thiopurine S-methyltransferase (TPMT)//Methyltransferase domain//Mycolic acid cyclopropane synthetase//Protein-L-isoaspartate(D-aspartate) O-methyltransferase (PCMT)//ubiE/COQ5 methyltransferase family//mRNA capping enzyme//Methyltransferase small domain	GO:0006464//GO:0046500//GO:0008152//GO:0006479//GO:0008610//GO:0006370	cellular protein modification process//S-adenosylmethionine metabolic process//metabolic process//protein methylation//lipid biosynthetic process//7-methylguanosine mRNA capping	GO:0004719//GO:0008757//GO:0008168	protein-L-isoaspartate (D-aspartate) O-methyltransferase activity//S-adenosylmethionine-dependent methyltransferase activity//methyltransferase activity	--	--	--	--
comp38295_c0	7	4	0.1743	52	1.91728	64	2.25299	965	295849268	NP_001171498.1	615	4.30215e-77	superoxide dismutase 1 [Apis mellifera]	383862154	XM_003706501.1	103	9.55824e-45	PREDICTED: Megachile rotundata superoxide dismutase [Cu-Zn]-like (LOC100880359), mRNA	K00033	E1.1.1.44, PGD, gnd	6-phosphogluconate dehydrogenase	http://www.genome.jp/dbget-bin/www_bget?ko:K00020,K00033	Q07182	543	2.21786e-67	Superoxide dismutase [Cu-Zn] OS=Chymomyza amoena GN=Sod PE=3 SV=2	PF07991//PF03807//PF02254//PF02826//PF02558//PF03446//PF02737//PF03721//PF01408	Acetohydroxy acid isomeroreductase, catalytic domain//NADP oxidoreductase coenzyme F420-dependent//TrkA-N domain//D-isomer specific 2-hydroxyacid dehydrogenase, NAD binding domain//Ketopantoate reductase PanE/ApbA//NAD binding domain of 6-phosphogluconate dehydrogenase//3-hydroxyacyl-CoA dehydrogenase, NAD binding domain//UDP-glucose/GDP-mannose dehydrogenase family, NAD binding domain//Oxidoredu…	GO:0006098//GO:0055114//GO:0006552//GO:0008652//GO:0006633//GO:0006550//GO:0006568//GO:0019521//GO:0006554//GO:0018874//GO:0009098//GO:0006574//GO:0015940//GO:0006631//GO:0009099//GO:0009097//GO:0006813	pentose-phosphate shunt//oxidation-reduction process//leucine catabolic process//cellular amino acid biosynthetic process//fatty acid biosynthetic process//isoleucine catabolic process//tryptophan metabolic process//D-gluconate metabolic process//lysine catabolic process//benzoate metabolic process//leucine biosynthetic process//valine catabolic process//pantothenate biosynthetic process//fatty a…	GO:0004616//GO:0048037//GO:0051287//GO:0003857//GO:0016491//GO:0008677//GO:0004455//GO:0016616	phosphogluconate dehydrogenase (decarboxylating) activity//cofactor binding//NAD binding//3-hydroxyacyl-CoA dehydrogenase activity//oxidoreductase activity//2-dehydropantoate 2-reductase activity//ketol-acid reductoisomerase activity//oxidoreductase activity, acting on the CH-OH group of donors, NAD or NADP as acceptor	--	--	KOG0409	Predicted dehydrogenase
comp23616_c0	7	4	0.109	669	13.9936	117	2.33662	1701	86515412	NP_001034531.1	253	6.67574e-23	giant [Tribolium castaneum]	386869841	JQ396809.1	42	6.66928e-11	Cotesia glomerata anonymous nuclear locus CN genomic sequence	K00128	E1.2.1.3	aldehyde dehydrogenase (NAD+)	http://www.genome.jp/dbget-bin/www_bget?ko:K00128	Q16534	121	4.64653e-06	Hepatic leukemia factor OS=Homo sapiens GN=HLF PE=2 SV=1	PF00171//PF02411	Aldehyde dehydrogenase family//MerT mercuric transport protein	GO:0008152//GO:0015694//GO:0055114	metabolic process//mercury ion transport//oxidation-reduction process	GO:0015097//GO:0016491	mercury ion transmembrane transporter activity//oxidoreductase activity	GO:0016020	membrane	KOG2450	Aldehyde dehydrogenase
comp43668_c2	7	4	0.1489	2040.56	49.3566	477.98	11.0383	1471	380015192	XP_003691591.1	973	7.38543e-126	PREDICTED: cytochrome c1, heme protein, mitochondrial-like [Apis florea]	293324755	FN691960.1	319	5.0043e-165	Cotesia congregata mRNA for hypothetical protein (rloaab8yg11 gene)	K03102	SQD	squid	http://www.genome.jp/dbget-bin/www_bget?ko:K03102	P07142	563	1.0172e-65	Cytochrome c1, heme protein, mitochondrial OS=Neurospora crassa (strain ATCC 24698 / 74-OR23-1A / CBS 708.71 / DSM 1257 / FGSC 987) GN=cyt-1 PE=2 SV=1	PF05313//PF00076//PF01769	Poxvirus P21 membrane protein//RNA recognition motif. (a.k.a. RRM, RBD, or RNP domain)//Divalent cation transporter	GO:0006812	cation transport	GO:0008324//GO:0003676	cation transmembrane transporter activity//nucleic acid binding	GO:0016021	integral to membrane	KOG4205	RNA-binding protein musashi/mRNA cleavage and polyadenylation factor I complex, subunit HRP1
comp31983_c0	6	4	0.1879	312	11.5156	188	6.62502	964	350423372	XP_003493461.1	167	2.43908e-12	PREDICTED: gamma-tubulin complex component 3 homolog [Bombus impatiens]	380011244	XR_142462.1	166	1.41574e-79	PREDICTED: Apis florea tropomyosin-2-like (LOC100864860), miscRNA	K00772	E2.4.2.28, mtaP	5'-methylthioadenosine phosphorylase	http://www.genome.jp/dbget-bin/www_bget?ko:K00772	Q567I4	135	1.51734e-07	PI-PLC X domain-containing protein 1 OS=Danio rerio GN=plcxd1 PE=2 SV=1	PF01048	Phosphorylase superfamily	GO:0009116	nucleoside metabolic process	GO:0003824	catalytic activity	--	--	KOG3985	Methylthioadenosine phosphorylase MTAP
comp32256_c0	6	4	0.0873	3195.31	54.8696	57.77	0.94715	2072	322801666	EFZ22289.1	2824	0	hypothetical protein SINV_01553 [Solenopsis invicta]	380029036	XM_003698141.1	547	0	PREDICTED: Apis florea vacuolar protein sorting-associated protein 52 homolog, transcript variant 2 (LOC100867867), mRNA	--	--	--	--	P39904	145	3.90835e-08	Vacuolar protein sorting-associated protein 52 OS=Saccharomyces cerevisiae (strain ATCC 204508 / S288c) GN=VPS52 PE=1 SV=2	PF07859//PF00326	alpha/beta hydrolase fold//Prolyl oligopeptidase family	GO:0006508//GO:0008152	proteolysis//metabolic process	GO:0016787//GO:0008236	hydrolase activity//serine-type peptidase activity	--	--	KOG1516	Carboxylesterase and related proteins
comp39753_c1	6	4	0.1725	5131.96	59.7305	1546.48	17.1852	3057	300707214	XP_002995825.1	258	4.7147e-24	hypothetical protein NCER_101184 [Nosema ceranae BRL01]	190702144	EF710628.1	91	7.67001e-38	Cotesia sesamiae Kitale bracovirus clone BAC 3E4, complete sequence	K04382	PPP2C	protein phosphatase 2 (formerly 2A), catalytic subunit	http://www.genome.jp/dbget-bin/www_bget?ko:K04382	O62763	535	8.14587e-59	Acetylcholinesterase OS=Felis catus GN=ACHE PE=3 SV=1	PF00149//PF01972	Calcineurin-like phosphoesterase//Serine dehydrogenase proteinase	GO:0006470	protein dephosphorylation	GO:0004721//GO:0016787	phosphoprotein phosphatase activity//hydrolase activity	GO:0016021	integral to membrane	KOG0371	Serine/threonine protein phosphatase 2A, catalytic subunit
comp41389_c0	5	4	0.119	470	11.979	94	2.28743	1396	91095163	XP_968103.1	421	1.33785e-46	PREDICTED: similar to CG11399 CG11399-PB [Tribolium castaneum]	328708062	XM_001950931.2	130	1.67511e-59	PREDICTED: Acyrthosiphon pisum zinc transporter 1-like (LOC100169339), mRNA	--	--	--	--	Q9H4Z3	249	7.42058e-24	Phosphorylated CTD-interacting factor 1 OS=Homo sapiens GN=PCIF1 PE=1 SV=1	PF00416	Ribosomal protein S13/S18	GO:0006412//GO:0042254	translation//ribosome biogenesis	GO:0003735//GO:0003723	structural constituent of ribosome//RNA binding	GO:0005622//GO:0005840	intracellular//ribosome	KOG2392	Serpin
comp11293_c0	5	4	0.1611	13775.8	316.02	4057.92	88.8788	1551	242003930	XP_002422912.1	613	3.69094e-79	40S ribosomal protein S15A, putative [Pediculus humanus corporis]	403281933	XR_166334.1	107	3.03509e-47	PREDICTED: Saimiri boliviensis boliviensis 40S ribosomal protein S15a-like (LOC101046012), misc_RNA	K01379	CTSD	cathepsin D	http://www.genome.jp/dbget-bin/www_bget?ko:K01379	Q90YQ8	570	8.74608e-74	40S ribosomal protein S15a OS=Ictalurus punctatus GN=rps15a PE=2 SV=3	PF00026//PF07966//PF12767//PF06817	Eukaryotic aspartyl protease//A1 Propeptide//Transcriptional regulator of RNA polII, SAGA, subunit//Reverse transcriptase thumb domain	GO:0006278//GO:0006508	RNA-dependent DNA replication//proteolysis	GO:0003964//GO:0004190	RNA-directed DNA polymerase activity//aspartic-type endopeptidase activity	GO:0070461	SAGA-type complex	KOG1339	Aspartyl protease
comp30664_c0	5	4	0.264	4633.06	88.7697	2097.91	38.3779	1857	407416584	EKF37703.1	187	5.61583e-15	DNA ligase I, putative [Trypanosoma cruzi marinkellei]	190702148	EF710632.1	42	7.63634e-10	Cotesia sesamiae Kitale bracovirus clone BAC 9L12, complete sequence	K00432	E1.11.1.9	glutathione peroxidase	http://www.genome.jp/dbget-bin/www_bget?ko:K00432	Q869E1	141	6.28053e-10	DNA ligase 1 OS=Dictyostelium discoideum GN=lig1 PE=3 SV=1	PF00255//PF00578//PF08534	Glutathione peroxidase//AhpC/TSA family//Redoxin	GO:0055114//GO:0006749//GO:0006979//GO:0006804	oxidation-reduction process//glutathione metabolic process//response to oxidative stress//peroxidase reaction	GO:0016491//GO:0004602//GO:0016209	oxidoreductase activity//glutathione peroxidase activity//antioxidant activity	--	--	KOG1651	Glutathione peroxidase
comp11050_c0	256	18	0.5286	7474.81	184.563	70667.9	1665.96	1441	307203209	EFN82364.1	1678	0	Insulin-degrading enzyme [Harpegnathos saltator]	350407771	XM_003488141.1	478	0	PREDICTED: Bombus impatiens mitogen-activated protein kinase kinase kinase kinase 3-like (LOC100744291), mRNA	K09646	SCPEP1	serine carboxypeptidase 1	http://www.genome.jp/dbget-bin/www_bget?ko:K09646	Q5R4H6	831	1.47212e-95	Nardilysin OS=Pongo abelii GN=NRD1 PE=2 SV=1	PF00450	Serine carboxypeptidase	GO:0006508	proteolysis	GO:0004185	serine-type carboxypeptidase activity	--	--	KOG1283	Serine carboxypeptidases
comp32126_c0	5	4	0.0978	1732.99	36.0164	275	5.45676	1712	158285475	XP_308332.3	238	4.25742e-23	AGAP007547-PA [Anopheles gambiae str. PEST]	51241717	BX005378.13	33	5.00761e-06	Zebrafish DNA sequence from clone DKEY-40H20 in linkage group 5, complete sequence	K00963	UGP2, galU, galF	UTP--glucose-1-phosphate uridylyltransferase	http://www.genome.jp/dbget-bin/www_bget?ko:K00963	Q9D486	258	5.87095e-22	C-Maf-inducing protein OS=Mus musculus GN=Cmip PE=2 SV=3	PF01704	UTP--glucose-1-phosphate uridylyltransferase	GO:0008152	metabolic process	GO:0016779	nucleotidyltransferase activity	--	--	KOG2638	UDP-glucose pyrophosphorylase
comp47865_c0	5	4	0.1897	354	14.5276	64	2.50765	867	91090662	XP_974317.1	629	2.62537e-78	PREDICTED: similar to CG6697 CG6697-PA [Tribolium castaneum]	345490999	XM_001602115.2	118	8.28146e-53	PREDICTED: Nasonia vitripennis protein glass-like (LOC100118111), mRNA	K02738	PSMB6	20S proteasome subunit beta 1	http://www.genome.jp/dbget-bin/www_bget?ko:K02738	Q8W3M6	492	9.22854e-59	Ubiquitin-like domain-containing CTD phosphatase OS=Arabidopsis thaliana GN=At4g06599 PE=2 SV=1	PF00227	Proteasome subunit	GO:0051603	proteolysis involved in cellular protein catabolic process	GO:0004298	threonine-type endopeptidase activity	GO:0005839	proteasome core complex	KOG0174	20S proteasome, regulatory subunit beta type PSMB6/PSMB9/PRE3
comp42068_c1	19	3	0.4031	148	8.9101	203	11.6685	591	307213959	EFN89190.1	195	2.27605e-18	hypothetical protein EAI_00117 [Harpegnathos saltator]	380019018	XM_003693367.1	309	2.59881e-159	PREDICTED: Apis florea ADP-ribosylation factor 6-like (LOC100870501), mRNA	K02943	RP-LP2, RPLP2	large subunit ribosomal protein LP2	http://www.genome.jp/dbget-bin/www_bget?ko:K02943	P36397	700	4.37361e-91	ADP-ribosylation factor 1 OS=Arabidopsis thaliana GN=ARF1 PE=1 SV=2	PF00428	60s Acidic ribosomal protein	GO:0006414//GO:0042254	translational elongation//ribosome biogenesis	GO:0003735	structural constituent of ribosome	GO:0005622//GO:0005840	intracellular//ribosome	KOG3449	60S acidic ribosomal protein P2
comp43253_c0	14	3	0.1098	1065	18.9181	169	2.86624	2003	241616513	XP_002407970.1	1202	1.66219e-151	alpha/beta hydrolase, putative [Ixodes scapularis]	328724109	XM_001948778.2	131	1.14037e-59	PREDICTED: Acyrthosiphon pisum abhydrolase domain-containing protein FAM108C1-like (LOC100167347), mRNA	K14411	MSI	RNA-binding protein Musashi	http://www.genome.jp/dbget-bin/www_bget?ko:K14411	Q6GL10	1044	2.08858e-129	Abhydrolase domain-containing protein FAM108C1 OS=Xenopus tropicalis GN=fam108c1 PE=2 SV=1	PF01204//PF00076//PF00023	Trehalase//RNA recognition motif. (a.k.a. RRM, RBD, or RNP domain)//Ankyrin repeat	GO:0005991//GO:0005985//GO:0005982	trehalose metabolic process//sucrose metabolic process//starch metabolic process	GO:0004555//GO:0005515//GO:0003676	alpha,alpha-trehalase activity//protein binding//nucleic acid binding	--	--	KOG4205	RNA-binding protein musashi/mRNA cleavage and polyadenylation factor I complex, subunit HRP1
comp41068_c1	12	3	0.096	353	7.9092	138	2.95213	1588	357601926	EHJ63194.1	564	9.84959e-61	putative Neural Wiskott-Aldrich syndrome protein [Danaus plexippus]	350412740	XR_135640.1	50	3.96046e-15	PREDICTED: Bombus impatiens hypothetical LOC100741142 (LOC100741142), miscRNA	--	--	--	--	Q12446	140	1.71333e-07	Proline-rich protein LAS17 OS=Saccharomyces cerevisiae (strain ATCC 204508 / S288c) GN=LAS17 PE=1 SV=1	PF01299	Lysosome-associated membrane glycoprotein (Lamp)	--	--	--	--	GO:0016020	membrane	KOG3868	Vacuolar H+-ATPase V0 sector, accessory subunit S1 (Ac45)
comp22370_c0	10	3	0.1865	2498.2	102.404	119	4.65729	868	380031018	XP_003699135.1	387	1.05392e-41	PREDICTED: UPF0406 protein C16orf57 homolog, partial [Apis florea]	157704374	EU144233.1	92	3.49867e-38	Bombus ignitus transferrin mRNA, complete cds	--	--	--	--	O13915	121	4.37764e-06	Putative U6 snRNA phosphodiesterase OS=Schizosaccharomyces pombe (strain 972 / ATCC 24843) GN=usb1 PE=2 SV=2	PF01073//PF00106//PF01370	3-beta hydroxysteroid dehydrogenase/isomerase family//short chain dehydrogenase//NAD dependent epimerase/dehydratase family	GO:0008210//GO:0008209//GO:0008207//GO:0008152//GO:0055114//GO:0006694//GO:0044237	estrogen metabolic process//androgen metabolic process//C21-steroid hormone metabolic process//metabolic process//oxidation-reduction process//steroid biosynthetic process//cellular metabolic process	GO:0050662//GO:0003854//GO:0003824//GO:0016616//GO:0016491	coenzyme binding//3-beta-hydroxy-delta5-steroid dehydrogenase activity//catalytic activity//oxidoreductase activity, acting on the CH-OH group of donors, NAD or NADP as acceptor//oxidoreductase activity	--	--	KOG1205	Predicted dehydrogenase
comp10794_c0	10	3	0.0809	4057.64	74.9983	180	3.17649	1925	189233665	XP_001807852.1	172	1.21661e-12	PREDICTED: similar to nucleoside diphosphate-linked moiety X motif 19 [Tribolium castaneum]	346720767	JN616286.1	283	5.38194e-145	Wolbachia endosymbiont of Aedes albopictus isolate Aa23 FtsZ (ftsZ) gene, complete cds	K01647	CS, gltA	citrate synthase	http://www.genome.jp/dbget-bin/www_bget?ko:K01647	Q5PQ50	114	2.80699e-06	Nucleoside diphosphate-linked moiety X motif 19, mitochondrial OS=Xenopus laevis GN=nudt19 PE=2 SV=1	PF00285	Citrate synthase	GO:0044262	cellular carbohydrate metabolic process	GO:0046912	transferase activity, transferring acyl groups, acyl groups converted into alkyl on transfer	--	--	KOG2617	Citrate synthase
comp11109_c0	9	3	0.2558	14295.6	501.124	1360	45.5176	1015	242020108	XP_002430498.1	148	9.1115e-09	Spectrin beta chain, putative [Pediculus humanus corporis]	328777760	XM_396777.4	194	1.42568e-95	PREDICTED: Apis mellifera karst (kst), mRNA	--	--	--	--	Q13813	117	3.80332e-06	Spectrin alpha chain, non-erythrocytic 1 OS=Homo sapiens GN=SPTAN1 PE=1 SV=3	PF09269//PF00307	Domain of unknown function (DUF1967)//Calponin homology (CH) domain	--	--	GO:0000166//GO:0005515	nucleotide binding//protein binding	--	--	KOG2046	Calponin
comp47175_c0	9	3	0.0859	1566.93	46.8502	226	6.45161	1190	332029154	EGI69165.1	878	3.70819e-107	hypothetical protein G5I_02142 [Acromyrmex echinatior]	345485190	XM_001606383.2	56	1.67165e-18	PREDICTED: Nasonia vitripennis hypothetical protein LOC100122828 (LOC100122828), mRNA	K03257	EIF4A	translation initiation factor 4A	http://www.genome.jp/dbget-bin/www_bget?ko:K03257	Q5EG47	1668	0	5&apos;-AMP-activated protein kinase catalytic subunit alpha-1 OS=Mus musculus GN=Prkaa1 PE=1 SV=2	PF00579//PF06862//PF00271//PF04851//PF00270//PF07652	tRNA synthetases class I (W and Y)//Protein of unknown function (DUF1253)//Helicase conserved C-terminal domain//Type III restriction enzyme, res subunit//DEAD/DEAH box helicase//Flavivirus DEAD domain	GO:0006418//GO:0019079	tRNA aminoacylation for protein translation//viral genome replication	GO:0016787//GO:0003677//GO:0004812//GO:0004386//GO:0000166//GO:0005524//GO:0008026//GO:0003676	hydrolase activity//DNA binding//aminoacyl-tRNA ligase activity//helicase activity//nucleotide binding//ATP binding//ATP-dependent helicase activity//nucleic acid binding	GO:0005737//GO:0005634	cytoplasm//nucleus	KOG0327	Translation initiation factor 4F, helicase subunit (eIF-4A) and related helicases
comp24675_c0	9	3	0.129	2407	68.9546	287	7.84994	1242	223587681	CAR31577.1	253	3.13187e-24	putative envelope protein ODV-E56-1 protein [Cotesia congregata]	383866254	XM_003708538.1	312	1.04221e-160	PREDICTED: Megachile rotundata 26S proteasome non-ATPase regulatory subunit 4-like (LOC100878276), mRNA	K00939	E2.7.4.3, adk	adenylate kinase	http://www.genome.jp/dbget-bin/www_bget?ko:K00939	P23588	123	5.37014e-06	Eukaryotic translation initiation factor 4B OS=Homo sapiens GN=EIF4B PE=1 SV=2	PF05191//PF00406	Adenylate kinase, active site lid//Adenylate kinase	GO:0006139//GO:0046034//GO:0006144	nucleobase-containing compound metabolic process//ATP metabolic process//purine nucleobase metabolic process	GO:0005524//GO:0019205//GO:0004017	ATP binding//nucleobase-containing compound kinase activity//adenylate kinase activity	--	--	KOG3078	Adenylate kinase
comp36259_c0	8	3	0.1773	45	2.24245	216	10.2769	714	242016284	XP_002428759.1	542	1.78423e-59	conserved hypothetical protein [Pediculus humanus corporis]	159149470	EU046589.1	153	1.65005e-72	Nosema bombycis serine/threonine protein kinase, mitochondrial frataxin, WD-repeat protein, and CDC48/PAS1/SEC28 family ATPase genes, complete cds	--	--	--	--	Q32PL8	455	8.72498e-48	Coiled-coil domain-containing protein 111 homolog OS=Danio rerio GN=ccdc111 PE=2 SV=1	PF05184	Saposin-like type B, region 1	GO:0006629	lipid metabolic process	--	--	--	--	KOG3782	Predicted membrane protein, contains type II SA sequence
comp30377_c0	8	3	0.165	138	4.50465	30	0.934977	1090	322798341	EFZ20081.1	137	1.01766e-06	hypothetical protein SINV_16210 [Solenopsis invicta]	190702578	EF710659.1	54	3.79996e-18	Glyptapanteles indiensis clone BAC 9I20, complete sequence	--	--	--	--	O95069	221	2.13047e-17	Potassium channel subfamily K member 2 OS=Homo sapiens GN=KCNK2 PE=2 SV=2	--	--	--	--	--	--	--	--	--	--
comp45035_c0	8	3	0.1848	635	30.4084	1154	52.7622	743	300707741	XP_002996067.1	172	9.75202e-13	hypothetical protein NCER_100897 [Nosema ceranae BRL01]	321272242	HQ906662.1	181	1.18707e-88	Wolbachia endosymbiont wVitA of Nasonia vitripennis phage WOVitA1, complete sequence	K02995	RP-S8e, RPS8	small subunit ribosomal protein S8e	http://www.genome.jp/dbget-bin/www_bget?ko:K02995	Q9LUR0	130	3.97171e-06	Condensin-2 complex subunit H2 OS=Arabidopsis thaliana GN=CAPH2 PE=2 SV=1	--	--	--	--	--	--	--	--	KOG3283	40S ribosomal protein S8
comp14427_c0	7	3	0.1893	289	15.6272	392	20.2379	658	354992497	AER46072.1	373	3.53709e-44	insulin receptor [Sesamia nonagrioides]	195996442	XM_002108054.1	32	8.33114e-06	Trichoplax adhaerens hypothetical protein, mRNA	K02870	RP-L12e, RPL12	large subunit ribosomal protein L12e	http://www.genome.jp/dbget-bin/www_bget?ko:K02870	Q60751	370	1.96179e-40	Insulin-like growth factor 1 receptor OS=Mus musculus GN=Igf1r PE=1 SV=3	PF00298	Ribosomal protein L11, RNA binding domain	GO:0006412//GO:0042254	translation//ribosome biogenesis	GO:0003735	structural constituent of ribosome	GO:0005840	ribosome	KOG0886	40S ribosomal protein S2
comp39033_c0	7	3	0.0808	170	3.7804	190	4.03404	1600	328786326	XP_393361.4	179	1.54732e-13	PREDICTED: WD repeat and HMG-box DNA-binding protein 1-like [Apis mellifera]	42410857	AE017196.1	66	2.28143e-24	Wolbachia endosymbiont of Drosophila melanogaster, complete genome	--	--	--	--	Q95R48	134	5.23972e-09	Organic cation transporter-like protein OS=Drosophila melanogaster GN=Orct2 PE=2 SV=2	PF00326//PF04566//PF05577	Prolyl oligopeptidase family//RNA polymerase Rpb2, domain 4//Serine carboxypeptidase S28	GO:0006508//GO:0006206//GO:0006351//GO:0006144	proteolysis//pyrimidine nucleobase metabolic process//transcription, DNA-dependent//purine nucleobase metabolic process	GO:0003899//GO:0008236//GO:0003677	DNA-directed RNA polymerase activity//serine-type peptidase activity//DNA binding	GO:0005730	nucleolus	KOG2183	Prolylcarboxypeptidase (angiotensinase C)
comp31989_c0	7	3	0.0397	879	10.9353	1063	12.6262	2860	156539386	XP_001600322.1	1592	0	PREDICTED: bestrophin-3-like, partial [Nasonia vitripennis]	350398557	XM_003485183.1	212	7.55581e-105	PREDICTED: Bombus impatiens bestrophin-3-like (LOC100741051), mRNA	K01231	MAN2	alpha-mannosidase II	http://www.genome.jp/dbget-bin/www_bget?ko:K01231	Q17529	672	4.35308e-77	Uncharacterized protein B0564.4 OS=Caenorhabditis elegans GN=B0564.4 PE=2 SV=2	PF09261//PF01074//PF07748	Alpha mannosidase, middle domain//Glycosyl hydrolases family 38 N-terminal domain//Glycosyl hydrolases family 38 C-terminal domain	GO:0006013//GO:0005975	mannose metabolic process//carbohydrate metabolic process	GO:0008270//GO:0004553//GO:0004559//GO:0015923//GO:0043169	zinc ion binding//hydrolase activity, hydrolyzing O-glycosyl compounds//alpha-mannosidase activity//mannosidase activity//cation binding	--	--	KOG1959	Glycosyl hydrolase, family 38 - alpha-mannosidase
comp11205_c0	7	3	0.1079	6842.15	118.005	3162.84	52.0816	2063	242013295	XP_002427346.1	143	4.14481e-09	serine protease inhibitor, putative [Pediculus humanus corporis]	190702151	EF710635.1	39	3.38731e-09	Cotesia sesamiae Kitale bracovirus clone BAC 20O4, complete sequence	--	--	--	--	B3NSE1	374	2.68115e-36	Facilitated trehalose transporter Tret1 OS=Drosophila erecta GN=Tret1 PE=3 SV=1	--	--	--	--	--	--	--	--	KOG1439	RAB proteins geranylgeranyltransferase component A (RAB escort protein)
comp38445_c0	7	3	0.107	2174.99	27.9677	1994	24.4806	2767	357604267	EHJ64117.1	231	7.21134e-17	hypothetical protein KGM_08958 [Danaus plexippus]	242012956	XM_002427145.1	125	3.64616e-56	Pediculus humanus corporis ankyrin repeat-containing protein, putative, mRNA	--	--	--	--	Q9VWY6	140	1.13893e-07	Transcription initiation factor TFIID subunit 8 OS=Drosophila melanogaster GN=Taf8 PE=1 SV=1	PF01546//PF04389	Peptidase family M20/M25/M40//Peptidase family M28	GO:0008152//GO:0006508	metabolic process//proteolysis	GO:0016787//GO:0008233	hydrolase activity//peptidase activity	--	--	KOG2195	Transferrin receptor and related proteins containing the protease-associated (PA) domain
comp43496_c4	6	3	0.1058	2098	39.5587	1685.94	30.3512	1887	332026879	EGI66980.1	1005	4.40431e-127	Monocarboxylate transporter 10 [Acromyrmex echinatior]	340719216	XM_003398004.1	38	2.44935e-08	PREDICTED: Bombus terrestris hypothetical protein LOC100648906, transcript variant 1 (LOC100648906), mRNA	--	--	--	--	Q6P2X9	273	8.42832e-25	Monocarboxylate transporter 12 OS=Xenopus tropicalis GN=slc16a12 PE=2 SV=1	--	--	--	--	--	--	--	--	--	--
comp44406_c0	77	18	0.7203	25981.1	325.842	5921.81	70.909	2837	307201303	EFN81150.1	1669	0	ATP-dependent RNA helicase DDX24 [Harpegnathos saltator]	380015022	XM_003691463.1	285	1.15423e-145	PREDICTED: Apis florea ATP-dependent RNA helicase DDX24-like (LOC100865940), mRNA	K00026	MDH2	malate dehydrogenase	http://www.genome.jp/dbget-bin/www_bget?ko:K00026	O74393	692	7.76621e-81	ATP-dependent RNA helicase mak5 OS=Schizosaccharomyces pombe (strain 972 / ATCC 24843) GN=mak5 PE=1 SV=1	PF00056//PF01113//PF01118//PF01073//PF06220//PF02866	lactate/malate dehydrogenase, NAD binding domain//Dihydrodipicolinate reductase, N-terminus//Semialdehyde dehydrogenase, NAD binding domain//3-beta hydroxysteroid dehydrogenase/isomerase family//U1 zinc finger//lactate/malate dehydrogenase, alpha/beta C-terminal domain	GO:0055114//GO:0006520//GO:0008210//GO:0009089//GO:0008207//GO:0006694//GO:0008209//GO:0009085	oxidation-reduction process//cellular amino acid metabolic process//estrogen metabolic process//lysine biosynthetic process via diaminopimelate//C21-steroid hormone metabolic process//steroid biosynthetic process//androgen metabolic process//lysine biosynthetic process	GO:0051287//GO:0016620//GO:0016616//GO:0016491//GO:0008270//GO:0008839//GO:0003854	NAD binding//oxidoreductase activity, acting on the aldehyde or oxo group of donors, NAD or NADP as acceptor//oxidoreductase activity, acting on the CH-OH group of donors, NAD or NADP as acceptor//oxidoreductase activity//zinc ion binding//4-hydroxy-tetrahydrodipicolinate reductase//3-beta-hydroxy-delta5-steroid dehydrogenase activity	GO:0005737	cytoplasm	KOG1494	NAD-dependent malate dehydrogenase
comp41763_c0	6	3	0.1006	3141.98	38.3113	199	2.31672	2918	345483775	XP_003424882.1	132	4.46232e-07	PREDICTED: hypothetical protein LOC100678716 [Nasonia vitripennis]	223587702	FM201575.1	485	0	Cotesia congregata mRNA for HzNVORF140-like protein (HzNVorf140-like gene), isolated from pupal stage ovaries	--	--	--	--	O62763	1108	5.88964e-140	Acetylcholinesterase OS=Felis catus GN=ACHE PE=3 SV=1	PF00722	Glycosyl hydrolases family 16	GO:0005975	carbohydrate metabolic process	GO:0004553	hydrolase activity, hydrolyzing O-glycosyl compounds	--	--	--	--
comp45528_c0	6	3	0.1337	1060.95	22.672	3142.18	64.1096	1665	322783266	EFZ10850.1	176	6.84768e-11	hypothetical protein SINV_05128 [Solenopsis invicta]	190702151	EF710635.1	234	7.57532e-118	Cotesia sesamiae Kitale bracovirus clone BAC 20O4, complete sequence	K09517	DNAJB11	DnaJ homolog subfamily B member 11	http://www.genome.jp/dbget-bin/www_bget?ko:K09517	Q9JIH2	205	1.10731e-15	Nuclear pore complex protein Nup50 OS=Mus musculus GN=Nup50 PE=1 SV=3	PF00226//PF01556	DnaJ domain//DnaJ C terminal domain	GO:0006457	protein folding	GO:0051082//GO:0031072	unfolded protein binding//heat shock protein binding	--	--	KOG0713	Molecular chaperone (DnaJ superfamily)
comp11074_c0	6	3	0.0931	36457.2	515.153	2407	32.4733	2518	189241104	XP_971877.2	2871	0	PREDICTED: similar to rho-gtpase-activating protein [Tribolium castaneum]	340729805	XM_003403138.1	41	1.37151e-09	PREDICTED: Bombus terrestris rho GTPase-activating protein 100F-like (LOC100651665), mRNA	K01915	glnA	glutamine synthetase	http://www.genome.jp/dbget-bin/www_bget?ko:K01915	Q5SSL4	353	2.00232e-32	Active breakpoint cluster region-related protein OS=Mus musculus GN=Abr PE=2 SV=1	PF03951//PF00120	Glutamine synthetase, beta-Grasp domain//Glutamine synthetase, catalytic domain	GO:0006807//GO:0009252//GO:0006542	nitrogen compound metabolic process//peptidoglycan biosynthetic process//glutamine biosynthetic process	GO:0004356	glutamate-ammonia ligase activity	--	--	KOG0683	Glutamine synthetase
comp39101_c0	6	3	0.1472	10305	182.778	2088.12	35.3615	2006	307187699	EFN72671.1	148	3.22613e-07	hypothetical protein EAG_06856 [Camponotus floridanus]	223587757	FM212912.1	70	5.16754e-27	Cotesia congregata LEF-8 and HzNVORF128-like region	K00006	GPD1	glycerol-3-phosphate dehydrogenase (NAD+)	http://www.genome.jp/dbget-bin/www_bget?ko:K00006	P47047	112	8.49347e-06	ATP-dependent RNA helicase DOB1 OS=Saccharomyces cerevisiae (strain ATCC 204508 / S288c) GN=MTR4 PE=1 SV=1	PF07479//PF03807//PF04947//PF01210	NAD-dependent glycerol-3-phosphate dehydrogenase C-terminus//NADP oxidoreductase coenzyme F420-dependent//Poxvirus Late Transcription Factor VLTF3 like//NAD-dependent glycerol-3-phosphate dehydrogenase N-terminus	GO:0005975//GO:0046168//GO:0055114//GO:0046782	carbohydrate metabolic process//glycerol-3-phosphate catabolic process//oxidation-reduction process//regulation of viral transcription	GO:0016616//GO:0016491//GO:0051287//GO:0016614	oxidoreductase activity, acting on the CH-OH group of donors, NAD or NADP as acceptor//oxidoreductase activity//NAD binding//oxidoreductase activity, acting on CH-OH group of donors	GO:0005737	cytoplasm	KOG2711	Glycerol-3-phosphate dehydrogenase/dihydroxyacetone 3-phosphate reductase
comp43482_c0	6	3	0.1141	855.98	8.31448	261	2.42053	3663	345488868	XP_001602399.2	1670	0	PREDICTED: sorting nexin-2-like [Nasonia vitripennis]	328776618	XM_001120260.2	366	0	PREDICTED: Apis mellifera sorting nexin-2-like, transcript variant 2 (LOC725492), mRNA	--	--	--	--	Q05B62	1025	1.99473e-129	Sorting nexin-1 OS=Bos taurus GN=SNX1 PE=2 SV=1	PF08131//PF00106//PF07475//PF00326//PF07859//PF01370	Defensin-like peptide family//short chain dehydrogenase//HPr Serine kinase C-terminal domain//Prolyl oligopeptidase family//alpha/beta hydrolase fold//NAD dependent epimerase/dehydratase family	GO:0008152//GO:0000160//GO:0006109//GO:0006508//GO:0044237//GO:0016310	metabolic process//phosphorelay signal transduction system//regulation of carbohydrate metabolic process//proteolysis//cellular metabolic process//phosphorylation	GO:0050662//GO:0016491//GO:0008236//GO:0004672//GO:0005524//GO:0016787//GO:0000155//GO:0003824	coenzyme binding//oxidoreductase activity//serine-type peptidase activity//protein kinase activity//ATP binding//hydrolase activity//phosphorelay sensor kinase activity//catalytic activity	GO:0009365//GO:0005576	protein histidine kinase complex//extracellular region	KOG1208	Dehydrogenases with different specificities (related to short-chain alcohol dehydrogenases)
comp22854_c0	5	3	0.1139	608	16.5388	160	4.15545	1308	307210282	EFN86923.1	122	6.17724e-06	hypothetical protein EAI_15794 [Harpegnathos saltator]	345481331	XM_003424293.1	253	2.77546e-128	PREDICTED: Nasonia vitripennis hypothetical protein LOC100119619, transcript variant 2 (LOC100119619), mRNA	K13566	NIT2	omega-amidase	http://www.genome.jp/dbget-bin/www_bget?ko:K13566	Q9V5M3	383	1.62347e-40	Longitudinals lacking protein, isoforms N/O/W/X/Y OS=Drosophila melanogaster GN=lola PE=1 SV=3	PF06433//PF00795	Methylamine dehydrogenase heavy chain (MADH)//Carbon-nitrogen hydrolase	GO:0055114//GO:0015947//GO:0006807//GO:0030416	oxidation-reduction process//methane metabolic process//nitrogen compound metabolic process//methylamine metabolic process	GO:0016810//GO:0030058	hydrolase activity, acting on carbon-nitrogen (but not peptide) bonds//amine dehydrogenase activity	GO:0042597	periplasmic space	KOG0806	Carbon-nitrogen hydrolase
comp32066_c0	5	3	0.1712	2822.76	61.6162	942.57	19.6441	1630	322785069	EFZ11814.1	209	5.84948e-18	hypothetical protein SINV_11808 [Solenopsis invicta]	242024941	XM_002432840.1	67	6.38944e-25	Pediculus humanus corporis glutaredoxin, putative, mRNA	--	--	--	--	Q92621	233	1.97836e-20	Nuclear pore complex protein Nup205 OS=Homo sapiens GN=NUP205 PE=1 SV=3	PF08534//PF00085//PF00578	Redoxin//Thioredoxin//AhpC/TSA family	GO:0045454//GO:0055114	cell redox homeostasis//oxidation-reduction process	GO:0016491//GO:0016209	oxidoreductase activity//antioxidant activity	--	--	KOG0908	Thioredoxin-like protein
comp45512_c0	5	3	0.0532	3658.41	46.5381	2974.08	36.1216	2797	83754972	2ETX	123	5.51731e-07	Chain A, Crystal Structure Of Mdc1 Tandem Brct Domains	340718075	XM_003397450.1	212	3.81382e-105	PREDICTED: Bombus terrestris rhomboid-related protein 3-like, transcript variant 1 (LOC100650000), mRNA	--	--	--	--	Q5PSV9	110	8.28173e-06	Mediator of DNA damage checkpoint protein 1 OS=Mus musculus GN=Mdc1 PE=1 SV=1	PF08752//PF01347//PF00514//PF01602//PF00310//PF02985	Coatomer gamma subunit appendage domain//Lipoprotein amino terminal region//Armadillo/beta-catenin-like repeat//Adaptin N terminal region//Glutamine amidotransferases class-II//HEAT repeat	GO:0006886//GO:0008152//GO:0006869//GO:0016192	intracellular protein transport//metabolic process//lipid transport//vesicle-mediated transport	GO:0005319//GO:0005515//GO:0005198	lipid transporter activity//protein binding//structural molecule activity	GO:0005798//GO:0030117	Golgi-associated vesicle//membrane coat	KOG1078	Vesicle coat complex COPI, gamma subunit
comp32181_c0	122	17	0.2959	81533.9	552.676	21465.4	138.921	5249	345492232	XP_001600241.2	248	8.32676e-23	PREDICTED: inositol hexakisphosphate and diphosphoinositol-pentakisphosphate kinase-like [Nasonia vitripennis]	156084551	XM_001609709.1	38	8.7937e-09	Babesia bovis helicase with zinc finger motif protein, putative (BBOV_II002350) mRNA, complete cds	K03283	HSPA1_8	heat shock 70kDa protein 1/8	http://www.genome.jp/dbget-bin/www_bget?ko:K03283	Q9W596	159	2.39441e-11	Microtubule-associated protein futsch OS=Drosophila melanogaster GN=futsch PE=1 SV=4	PF02782//PF02891//PF01968//PF06723//PF02167//PF02491	FGGY family of carbohydrate kinases, C-terminal domain//MIZ/SP-RING zinc finger//Hydantoinase/oxoprolinase//MreB/Mbl protein//Cytochrome C1 family//Cell division protein FtsA	GO:0005975//GO:0007049//GO:0000902//GO:0006118	carbohydrate metabolic process//cell cycle//cell morphogenesis//electron transport	GO:0016787//GO:0008270//GO:0009055//GO:0005506//GO:0016773//GO:0005515//GO:0020037	hydrolase activity//zinc ion binding//electron carrier activity//iron ion binding//phosphotransferase activity, alcohol group as acceptor//protein binding//heme binding	--	--	KOG0101	Molecular chaperones HSP70/HSC70, HSP70 superfamily
comp44516_c0	5	3	0.1028	3601.98	66.9938	3641.32	64.6622	1913	346974883	EGY18335.1	112	7.38965e-06	multiprotein-bridging factor 1 [Verticillium dahliae VdLs.17]	46915687	CR378677.1	36	2.13683e-07	Photobacterium profundum SS9 chromosome 2; segment 3/7	K13247	CRYL1	L-gulonate 3-dehydrogenase	http://www.genome.jp/dbget-bin/www_bget?ko:K13247	Q6BXQ8	104	7.99035e-06	Multiprotein-bridging factor 1 OS=Debaryomyces hansenii (strain ATCC 36239 / CBS 767 / JCM 1990 / NBRC 0083 / IGC 2968) GN=MBF1 PE=3 SV=1	PF03446//PF00056//PF07565//PF02932//PF02737//PF00725//PF03721//PF01210//PF02558//PF00070//PF02826	NAD binding domain of 6-phosphogluconate dehydrogenase//lactate/malate dehydrogenase, NAD binding domain//Band 3 cytoplasmic domain//Neurotransmitter-gated ion-channel transmembrane region//3-hydroxyacyl-CoA dehydrogenase, NAD binding domain//3-hydroxyacyl-CoA dehydrogenase, C-terminal domain//UDP-glucose/GDP-mannose dehydrogenase family, NAD binding domain//NAD-dependent glycerol-3-phosphate deh…	GO:0015940//GO:0046168//GO:0006631//GO:0019521//GO:0006574//GO:0006554//GO:0018874//GO:0006633//GO:0006820//GO:0055114//GO:0006552//GO:0006811//GO:0006550//GO:0006568//GO:0006098	pantothenate biosynthetic process//glycerol-3-phosphate catabolic process//fatty acid metabolic process//D-gluconate metabolic process//valine catabolic process//lysine catabolic process//benzoate metabolic process//fatty acid biosynthetic process//anion transport//oxidation-reduction process//leucine catabolic process//ion transport//isoleucine catabolic process//tryptophan metabolic process//pe…	GO:0016491//GO:0016616//GO:0008677//GO:0050660//GO:0008509//GO:0003857//GO:0004616//GO:0048037//GO:0051287	oxidoreductase activity//oxidoreductase activity, acting on the CH-OH group of donors, NAD or NADP as acceptor//2-dehydropantoate 2-reductase activity//flavin adenine dinucleotide binding//anion transmembrane transporter activity//3-hydroxyacyl-CoA dehydrogenase activity//phosphogluconate dehydrogenase (decarboxylating) activity//cofactor binding//NAD binding	GO:0016021//GO:0016020//GO:0005737	integral to membrane//membrane//cytoplasm	KOG1722	60s ribosomal protein L24
comp42250_c0	5	3	0.0921	7784.01	126.812	549.23	8.54295	2184	380022347	XP_003695011.1	381	1.61993e-43	PREDICTED: 60S ribosomal protein L22-like [Apis florea]	170285564	AM492671.1	417	0	Cotesia congregata mRNA for putative ribosomal protein L22 (rpL22e gene)	--	--	--	--	Q6P5R6	273	7.23013e-29	60S ribosomal protein L22-like 1 OS=Homo sapiens GN=RPL22L1 PE=1 SV=2	--	--	--	--	--	--	--	--	KOG2392	Serpin
comp38860_c0	5	3	0.0935	861.4	14.7563	1747	28.5735	2077	91077082	XP_969760.1	190	1.59175e-14	PREDICTED: similar to Uncharacterized protein C14orf102 homolog [Tribolium castaneum]	357521822	HE612856.1	150	1.05222e-70	Tetrapisispora phaffii CBS 4417 chromosome 1, complete genome	K01204	NAGA	alpha-N-acetylgalactosaminidase	http://www.genome.jp/dbget-bin/www_bget?ko:K01204	Q80XC6	148	2.83108e-10	Protein NRDE2 homolog OS=Mus musculus GN=Nrde2 PE=2 SV=3	PF02065//PF00302	Melibiase//Chloramphenicol acetyltransferase	GO:0042967//GO:0005975	acyl-carrier-protein biosynthetic process//carbohydrate metabolic process	GO:0008811//GO:0004553	chloramphenicol O-acetyltransferase activity//hydrolase activity, hydrolyzing O-glycosyl compounds	--	--	KOG2366	Alpha-D-galactosidase (melibiase)
comp24552_c0	5	3	0.1847	2265.95	53.6414	787.4	17.7968	1503	307178600	EFN67266.1	132	1.5528e-07	Protein disulfide-isomerase A5 [Camponotus floridanus]	345490889	XM_001608215.2	398	0	PREDICTED: Nasonia vitripennis protein extra bases-like (LOC100115368), mRNA	K10839	RAD23, HR23	UV excision repair protein RAD23	http://www.genome.jp/dbget-bin/www_bget?ko:K10839	Q7Z7E8	443	1.0317e-46	Ubiquitin-conjugating enzyme E2 Q1 OS=Homo sapiens GN=UBE2Q1 PE=1 SV=1	PF09280//PF00627//PF00240	XPC-binding domain//UBA/TS-N domain//Ubiquitin family	GO:0043161//GO:0006289//GO:0006281	proteasomal ubiquitin-dependent protein catabolic process//nucleotide-excision repair//DNA repair	GO:0005515//GO:0003684	protein binding//damaged DNA binding	--	--	KOG0011	Nucleotide excision repair factor NEF2, RAD23 component
comp11212_c0	5	3	0.1604	11087.4	340.666	14301.6	419.548	1158	190702532	ACE75417.1	285	2.99856e-25	hypothetical protein GIP_L8_0310 [Glyptapanteles indiensis]	190343025	EU001244.1	126	3.11572e-57	Glyptapanteles indiensis bracovirus segment 11, complete sequence	K02998	RP-SAe, RPS0	small subunit ribosomal protein SAe	http://www.genome.jp/dbget-bin/www_bget?ko:K02998	O30245	235	7.22627e-22	RIO-type serine/threonine-protein kinase Rio2 OS=Archaeoglobus fulgidus (strain ATCC 49558 / VC-16 / DSM 4304 / JCM 9628 / NBRC 100126) GN=rio2 PE=1 SV=1	PF00318	Ribosomal protein S2	GO:0042254//GO:0006412	ribosome biogenesis//translation	GO:0003735	structural constituent of ribosome	GO:0005840//GO:0005622//GO:0015935	ribosome//intracellular//small ribosomal subunit	KOG0830	40S ribosomal protein SA (P40)/Laminin receptor 1
comp25257_c0	5	3	0.1411	400	12.3009	274	8.04495	1157	322797667	EFZ19676.1	499	2.06496e-61	hypothetical protein SINV_08029 [Solenopsis invicta]	25527325	AY150371.1	172	3.70851e-83	Cotesia rubecula heat-shock protein 70 mRNA, complete cds	K03522	fixB, etfA	electron transfer flavoprotein alpha subunit	http://www.genome.jp/dbget-bin/www_bget?ko:K03522	Q64210	133	2.71432e-08	N-myc 2 proto-oncogene protein OS=Spermophilus beecheyi GN=N-MYC2 PE=4 SV=1	--	--	--	--	--	--	--	--	KOG3954	Electron transfer flavoprotein, alpha subunit
comp35875_c0	641	52	0.5733	913.39	11.4432	8501.43	101.69	2840	256049173	XP_002569496.1	239	1.11521e-21	hypothetical protein [Schistosoma mansoni]	189241437	XM_970801.2	85	1.30726e-34	PREDICTED: Tribolium castaneum similar to rer1 protein, transcript variant 2 (LOC660276), mRNA	K09490	HSPA5, BIP	heat shock 70kDa protein 5	http://www.genome.jp/dbget-bin/www_bget?ko:K09490	Q09800	256	1.41053e-22	Uncharacterized protein C22G7.07c OS=Schizosaccharomyces pombe (strain 972 / ATCC 24843) GN=SPAC22G7.07c PE=2 SV=2	PF06723//PF01968//PF02782//PF02491	MreB/Mbl protein//Hydantoinase/oxoprolinase//FGGY family of carbohydrate kinases, C-terminal domain//Cell division protein FtsA	GO:0007049//GO:0005975//GO:0000902	cell cycle//carbohydrate metabolic process//cell morphogenesis	GO:0016773//GO:0005515//GO:0016787	phosphotransferase activity, alcohol group as acceptor//protein binding//hydrolase activity	--	--	KOG0100	Molecular chaperones GRP78/BiP/KAR2, HSP70 superfamily
comp35918_c0	4	3	0.0988	4249.99	90.0629	956	19.3425	1679	157127963	XP_001661249.1	128	1.33118e-06	hect E3 ubiquitin ligase [Aedes aegypti]	226374256	FJ233142.1	146	6.91396e-69	Cotesia sesamiae clone B5_126 microsatellite sequence	K09571	FKBP4_5	FK506-binding protein 4/5	http://www.genome.jp/dbget-bin/www_bget?ko:K09571	Q5DX34	121	5.05e-07	X-linked retinitis pigmentosa GTPase regulator homolog OS=Caenorhabditis elegans GN=glo-4 PE=1 SV=1	PF00515//PF00254	Tetratricopeptide repeat//FKBP-type peptidyl-prolyl cis-trans isomerase	GO:0006457	protein folding	GO:0005515	protein binding	--	--	KOG0543	FKBP-type peptidyl-prolyl cis-trans isomerase
comp39252_c0	86	17	0.375	3878.53	54.181	49	0.653542	2547	19922662	NP_611539.1	1122	8.61682e-152	capping protein alpha [Drosophila melanogaster]	383854643	XM_003702782.1	312	1.30848e-160	PREDICTED: Megachile rotundata replication factor C subunit 3-like (LOC100876469), mRNA	K01194	E3.2.1.28, treA, treF	alpha,alpha-trehalase	http://www.genome.jp/dbget-bin/www_bget?ko:K01194	Q09YN4	922	1.2543e-122	F-actin-capping protein subunit alpha-2 OS=Oryctolagus cuniculus GN=CAPZA2 PE=3 SV=3	PF01204//PF03200//PF06202	Trehalase//Mannosyl oligosaccharide glucosidase//Amylo-alpha-1,6-glucosidase	GO:0005982//GO:0005978//GO:0009311//GO:0005991//GO:0005985	starch metabolic process//glycogen biosynthetic process//oligosaccharide metabolic process//trehalose metabolic process//sucrose metabolic process	GO:0004555//GO:0004573//GO:0004135	alpha,alpha-trehalase activity//mannosyl-oligosaccharide glucosidase activity//amylo-alpha-1,6-glucosidase activity	--	--	KOG0602	Neutral trehalase
comp39090_c1	4	3	0.2123	38875.5	1820	20882	933.393	760	269862122	XP_002650713.1	147	9.01796e-10	dnaJ-class molecular chaperone [Enterocytozoon bieneusi H348]	190702153	EF710637.1	1048	0	Cotesia sesamiae Mombasa bracovirus clone BAC 1J4, complete sequence	K08770	UBC	ubiquitin C	http://www.genome.jp/dbget-bin/www_bget?ko:K08770	O48709	151	2.48006e-10	Phosphatidylinositol 4-phosphate 5-kinase 3 OS=Arabidopsis thaliana GN=PIP5K3 PE=2 SV=1	PF01556//PF03587//PF00240//PF04452	DnaJ C terminal domain//EMG1/NEP1 methyltransferase//Ubiquitin family//RNA methyltransferase	GO:0006364//GO:0006457	rRNA processing//protein folding	GO:0008168//GO:0051082//GO:0005515	methyltransferase activity//unfolded protein binding//protein binding	--	--	KOG0001	Ubiquitin and ubiquitin-like proteins
comp41004_c0	4	3	0.0592	13620.3	200.254	767	10.7668	2420	195568601	XP_002102302.1	876	7.19424e-111	GD19834 [Drosophila simulans]	221102542	XM_002169106.1	67	3.44501e-24	PREDICTED: Hydra magnipapillata similar to kinesin heavy chain (LOC100200551), partial mRNA	--	--	--	--	Q9QZH6	512	7.19385e-58	Evolutionarily conserved signaling intermediate in Toll pathway, mitochondrial OS=Mus musculus GN=Ecsit PE=1 SV=2	PF01431//PF05190//PF05649	Peptidase family M13//MutS family domain IV//Peptidase family M13	GO:0006298//GO:0006508	mismatch repair//proteolysis	GO:0005524//GO:0030983//GO:0004222//GO:0008237	ATP binding//mismatched DNA binding//metalloendopeptidase activity//metallopeptidase activity	--	--	KOG3624	M13 family peptidase
comp24329_c0	4	3	0.0595	4398.81	52.6086	1686.98	19.2632	2975	195486012	XP_002091328.1	557	1.20212e-61	GE12306 [Drosophila yakuba]	260783342	XM_002586689.1	45	1.39229e-12	Branchiostoma floridae hypothetical protein, mRNA	K00261	E1.4.1.3	glutamate dehydrogenase (NAD(P)+)	http://www.genome.jp/dbget-bin/www_bget?ko:K00261	A5DCV3	165	1.15204e-11	DNA-directed RNA polymerase II subunit RPB1 (Fragments) OS=Meyerozyma guilliermondii (strain ATCC 6260 / CBS 566 / DSM 6381 / JCM 1539 / NBRC 10279 / NRRL Y-324) GN=RPB1 PE=3 SV=2	PF00208//PF02812	Glutamate/Leucine/Phenylalanine/Valine dehydrogenase//Glu/Leu/Phe/Val dehydrogenase, dimerisation domain	GO:0006520//GO:0055114	cellular amino acid metabolic process//oxidation-reduction process	GO:0000166//GO:0016491	nucleotide binding//oxidoreductase activity	--	--	KOG2250	Glutamate/leucine/phenylalanine/valine dehydrogenases
comp22757_c0	4	3	0.117	503.7	9.91796	715.06	13.4428	1807	380015484	XP_003691731.1	346	2.93483e-34	PREDICTED: uncharacterized protein LOC100865344 [Apis florea]	350422722	XM_003493214.1	193	1.43308e-94	PREDICTED: Bombus impatiens hypothetical protein LOC100747616 (LOC100747616), mRNA	K00966	GMPP	mannose-1-phosphate guanylyltransferase	http://www.genome.jp/dbget-bin/www_bget?ko:K00966	Q11001	132	1.66725e-08	Membrane alanyl aminopeptidase (Fragment) OS=Manduca sexta PE=1 SV=1	PF02348//PF01128//PF00483	Cytidylyltransferase//Uncharacterized protein family UPF0007//Nucleotidyl transferase	GO:0009058//GO:0008299//GO:0009103	biosynthetic process//isoprenoid biosynthetic process//lipopolysaccharide biosynthetic process	GO:0003824//GO:0016779	catalytic activity//nucleotidyltransferase activity	--	--	KOG1322	GDP-mannose pyrophosphorylase/mannose-1-phosphate guanylyltransferase
comp29328_c0	4	3	0.1638	41	1.6596	23	0.888884	879	307204650	EFN83272.1	124	2.53822e-06	Titin [Harpegnathos saltator]	183979371	AB264659.1	112	3.23554e-50	Papilio xuthus mRNA for troponin T, complete cds, clone: Fsg29	K11718	HUGT	UDP-glucose:glycoprotein glucosyltransferase	http://www.genome.jp/dbget-bin/www_bget?ko:K11718	A8XPU7	125	7.24063e-08	Probable cleavage and polyadenylation specificity factor subunit 1 OS=Caenorhabditis briggsae GN=cpsf-1 PE=3 SV=1	PF06427	UDP-glucose:Glycoprotein Glucosyltransferase	GO:0006486	protein glycosylation	GO:0003980	UDP-glucose:glycoprotein glucosyltransferase activity	--	--	KOG1879	UDP-glucose:glycoprotein glucosyltransferase
comp24071_c0	4	3	0.1739	361	22.4553	673	39.9692	572	307187923	EFN72836.1	605	7.17718e-74	Aquaporin AQPAn.G [Camponotus floridanus]	349719702	FQ381520.1	34	4.39756e-07	Vitis vinifera clone SS0ABP1YG11	K02964	RP-S18e, RPS18	small subunit ribosomal protein S18e	http://www.genome.jp/dbget-bin/www_bget?ko:K02964	O77750	416	1.61033e-45	Aquaporin-4 OS=Bos taurus GN=AQP4 PE=2 SV=3	PF00416	Ribosomal protein S13/S18	GO:0042254//GO:0006412	ribosome biogenesis//translation	GO:0003723//GO:0003735	RNA binding//structural constituent of ribosome	GO:0005840//GO:0005622	ribosome//intracellular	KOG3311	Ribosomal protein S18
comp43926_c0	4	3	0.0721	35659.8	556.727	688.01	10.2555	2279	307200818	EFN80871.1	221	4.44842e-18	Nuclear receptor coactivator 2 [Harpegnathos saltator]	259013373	NM_001164920.1	112	3.02997e-49	Saccoglossus kowalevskii T-box 2/3 (tbx2/3), mRNA gi|90659983|gb|DQ431037.1| Saccoglossus kowalevskii tbx2/3 mRNA, complete cds	--	--	--	--	P34568	408	9.85068e-44	BTB and MATH domain-containing protein 43 OS=Caenorhabditis elegans GN=bath-43 PE=2 SV=2	PF07859//PF00326	alpha/beta hydrolase fold//Prolyl oligopeptidase family	GO:0008152//GO:0006508	metabolic process//proteolysis	GO:0016787//GO:0008236	hydrolase activity//serine-type peptidase activity	--	--	KOG1516	Carboxylesterase and related proteins
comp44398_c0	4	3	0.3197	3574.21	200.902	8176.4	438.798	633	312384399	EFR29136.1	365	2.71034e-39	hypothetical protein AND_02175 [Anopheles darlingi]	32978191	AK068173.1	34	8.14549e-06	Oryza sativa Japonica Group cDNA clone:J013133N02, full insert sequence	K02908	RP-L30e, RPL30	large subunit ribosomal protein L30e	http://www.genome.jp/dbget-bin/www_bget?ko:K02908	P25439	355	1.55443e-32	ATP-dependent helicase brm OS=Drosophila melanogaster GN=brm PE=1 SV=2	--	--	--	--	--	--	--	--	KOG2988	60S ribosomal protein L30
comp31703_c0	4	3	0.3016	125	7.51271	193	11.075	592	357602674	EHJ63478.1	765	4.4525e-93	hypothetical protein KGM_05224 [Danaus plexippus]	190702155	EF710639.1	218	2.59958e-109	Cotesia sesamiae Mombasa bracovirus clone BAC 4B19, complete sequence	K02969	RP-S20e, RPS20	small subunit ribosomal protein S20e	http://www.genome.jp/dbget-bin/www_bget?ko:K02969	O13648	131	1.18822e-06	Ribosomal protein arginine N-methytransferase rmt3 OS=Schizosaccharomyces pombe (strain 972 / ATCC 24843) GN=rmt3 PE=1 SV=3	PF00338	Ribosomal protein S10p/S20e	GO:0006412//GO:0042254	translation//ribosome biogenesis	GO:0003735	structural constituent of ribosome	GO:0005622//GO:0015935//GO:0005840	intracellular//small ribosomal subunit//ribosome	KOG0900	40S ribosomal protein S20
comp39782_c0	3	3	0.2424	250	15.9124	43	2.61314	559	307211237	EFN87423.1	672	2.06916e-82	Uncharacterized protein C15orf41-like protein [Harpegnathos saltator]	328782683	XM_003250132.1	89	7.73055e-37	PREDICTED: Apis mellifera beta-1,3-galactosyltransferase brn-like (LOC551589), mRNA	K11252	H2B	histone H2B	http://www.genome.jp/dbget-bin/www_bget?ko:K11252	Q08BW6	398	7.25815e-43	Uncharacterized protein C15orf41 homolog OS=Danio rerio GN=zgc:154061 PE=2 SV=1	PF00808//PF03847//PF00125	Histone-like transcription factor (CBF/NF-Y) and archaeal histone//Transcription initiation factor TFIID subunit A//Core histone H2A/H2B/H3/H4	GO:0006352//GO:0006334	DNA-dependent transcription, initiation//nucleosome assembly	GO:0046982//GO:0003677//GO:0043565	protein heterodimerization activity//DNA binding//sequence-specific DNA binding	GO:0005634//GO:0000786//GO:0005622//GO:0005669	nucleus//nucleosome//intracellular//transcription factor TFIID complex	KOG1744	Histone H2B
comp23147_c0	297	16	0.4822	552	9.60405	299232	4970.74	2045	332026088	EGI66236.1	760	1.30428e-89	Chitin synthase 8 [Acromyrmex echinatior]	190356750	AM999887.1	206	1.83878e-102	Wolbachia endosymbiont of Culex quinquefasciatus Pel strain wPip complete genome	K13963	SERPINB	serpin B	http://www.genome.jp/dbget-bin/www_bget?ko:K13963	P28829	108	6.65421e-06	Protein kinase byr2 OS=Schizosaccharomyces pombe (strain 972 / ATCC 24843) GN=byr2 PE=1 SV=1	PF05000	RNA polymerase Rpb1, domain 4	GO:0006206//GO:0006351//GO:0006144	pyrimidine nucleobase metabolic process//transcription, DNA-dependent//purine nucleobase metabolic process	GO:0003677//GO:0003899	DNA binding//DNA-directed RNA polymerase activity	GO:0005730	nucleolus	KOG2392	Serpin
comp41872_c0	3	3	0.1089	196	4.18842	86	1.75465	1665	322787107	EFZ13328.1	853	3.51875e-100	hypothetical protein SINV_13097 [Solenopsis invicta]	380021257	XM_003694439.1	354	0	PREDICTED: Apis florea putative polypeptide N-acetylgalactosaminyltransferase 9-like (LOC100864603), mRNA	K11090	LA, SSB	lupus La protein	http://www.genome.jp/dbget-bin/www_bget?ko:K11090	Q06833	152	1.07579e-08	Uncharacterized PH domain-containing protein YPR091C OS=Saccharomyces cerevisiae (strain ATCC 204508 / S288c) GN=YPR091C PE=1 SV=1	PF00076	RNA recognition motif. (a.k.a. RRM, RBD, or RNP domain)	GO:0006396	RNA processing	GO:0000166//GO:0003676//GO:0003723	nucleotide binding//nucleic acid binding//RNA binding	GO:0030529//GO:0005634	ribonucleoprotein complex//nucleus	KOG4213	RNA-binding protein La
comp34741_c1	3	3	0.1005	3588.51	67.7707	1774	31.9874	1884	332016450	EGI57363.1	213	5.17064e-19	Neuromedin-U receptor 2 [Acromyrmex echinatior]	345486444	XM_003425429.1	158	3.35988e-75	PREDICTED: Nasonia vitripennis twitchin-like (LOC100116868), mRNA	--	--	--	--	O55040	113	3.73318e-06	Neuromedin-U receptor 1 OS=Mus musculus GN=Nmur1 PE=2 SV=1	PF00557	Metallopeptidase family M24	GO:0009987	cellular process	--	--	--	--	KOG2776	Metallopeptidase
comp43644_c0	3	3	0.0217	22999.7	93.8889	1870.02	7.28845	8716	345842506	NP_001230930.1	169	1.76747e-57	peroxisomal targeting signal 1 receptor [Cricetulus griseus]	340716040	XM_003396464.1	83	3.90666e-34	PREDICTED: Bombus terrestris BTB/POZ domain-containing protein KCTD1-like (LOC100648439), mRNA	K04437	FLNA	filamin	http://www.genome.jp/dbget-bin/www_bget?ko:K04437	Q8C437	303	1.76684e-28	PEX5-related protein OS=Mus musculus GN=Pex5l PE=1 SV=2	PF08141//PF00307//PF10186//PF00614	Small acid-soluble spore protein H family//Calponin homology (CH) domain//UV radiation resistance protein and autophagy-related subunit 14//Phospholipase D Active site motif	GO:0008152//GO:0030436//GO:0010508	metabolic process//asexual sporulation//positive regulation of autophagy	GO:0005515//GO:0003824	protein binding//catalytic activity	GO:0042601	endospore-forming forespore	KOG0516	Dystonin, GAS (Growth-arrest-specific protein), and related proteins
comp39080_c0	3	3	0.0635	11509.5	186.142	2579.99	39.8384	2200	91091942	XP_975905.1	558	6.55397e-62	PREDICTED: similar to CG11982 CG11982-PA isoform 2 [Tribolium castaneum]	190702359	EF710649.1	131	7.6768e-60	Glyptapanteles flavicoxis clone BAC 16K15, complete sequence	K00384	E1.8.1.9, trxB	thioredoxin reductase (NADPH)	http://www.genome.jp/dbget-bin/www_bget?ko:K00384	Q8LPN7	245	7.09524e-21	E3 ubiquitin-protein ligase RING1-like OS=Arabidopsis thaliana GN=At3g19950 PE=2 SV=1	PF00070//PF02826//PF01134//PF07992//PF02852//PF01266	Pyridine nucleotide-disulphide oxidoreductase//D-isomer specific 2-hydroxyacid dehydrogenase, NAD binding domain//Glucose inhibited division protein A//Pyridine nucleotide-disulphide oxidoreductase//Pyridine nucleotide-disulphide oxidoreductase, dimerisation domain//FAD dependent oxidoreductase	GO:0055114//GO:0008033//GO:0045454	oxidation-reduction process//tRNA processing//cell redox homeostasis	GO:0016616//GO:0016491//GO:0050660//GO:0048037	oxidoreductase activity, acting on the CH-OH group of donors, NAD or NADP as acceptor//oxidoreductase activity//flavin adenine dinucleotide binding//cofactor binding	GO:0005737	cytoplasm	KOG4716	Thioredoxin reductase
comp37830_c0	3	3	0.0598	543.98	9.95112	182	3.17876	1945	307182426	EFN69662.1	120	6.90735e-06	Fibrillin-2 [Camponotus floridanus]	350409220	XM_003488610.1	83	4.9681e-34	PREDICTED: Bombus impatiens serine/threonine-protein kinase LATS1-like (LOC100749356), mRNA	K09553	STIP1	stress-induced-phosphoprotein 1	http://www.genome.jp/dbget-bin/www_bget?ko:K09553	Q9NRM7	156	2.25406e-11	Serine/threonine-protein kinase LATS2 OS=Homo sapiens GN=LATS2 PE=1 SV=2	PF00515	Tetratricopeptide repeat	--	--	GO:0005515	protein binding	--	--	KOG0548	Molecular co-chaperone STI1
comp20270_c0	3	3	0.1188	1944	53.0429	196	5.10605	1304	11545674	AAG37912.1	1747	0	cadherin-related protein receptor BT-R1 [Manduca sexta]	383857870	XM_003704379.1	801	0	PREDICTED: Megachile rotundata zinc finger protein 256-like (LOC100878526), mRNA	K13948	PTGR1, LTB4DH	prostaglandin reductase 1	http://www.genome.jp/dbget-bin/www_bget?ko:K13948	Q5DRC1	131	7.14997e-06	Protocadherin gamma-A10 OS=Pan troglodytes GN=PCDHGA10 PE=3 SV=1	PF00107	Zinc-binding dehydrogenase	GO:0055114	oxidation-reduction process	GO:0008270//GO:0016491	zinc ion binding//oxidoreductase activity	--	--	KOG1196	Predicted NAD-dependent oxidoreductase
comp42502_c1	3	3	0.0158	2482.12	13.4318	440.84	2.27767	6575	307176254	EFN65885.1	971	7.09313e-111	G-protein coupled receptor Mth2 [Camponotus floridanus]	16974655	AF355125.1	89	1.16506e-37	Homo sapiens clone HSA16q24 beta-tubulin 4Q (TUBB4Q) pseudogene, partial sequence	K00264	GLT1	glutamate synthase (NADPH/NADH)	http://www.genome.jp/dbget-bin/www_bget?ko:K00264	Q9VRN2	286	8.22593e-25	Probable G-protein coupled receptor Mth-like 2 OS=Drosophila melanogaster GN=mthl2 PE=2 SV=3	PF04898//PF01266//PF07992//PF01210//PF00070//PF01493//PF03446//PF01593//PF05834//PF01070//PF00743//PF01645//PF01134//PF02558//PF00310//PF02254	Glutamate synthase central domain//FAD dependent oxidoreductase//Pyridine nucleotide-disulphide oxidoreductase//NAD-dependent glycerol-3-phosphate dehydrogenase N-terminus//Pyridine nucleotide-disulphide oxidoreductase//GXGXG motif//NAD binding domain of 6-phosphogluconate dehydrogenase//Flavin containing amine oxidoreductase//Lycopene cyclase protein//FMN-dependent dehydrogenase//Flavin-binding …	GO:0006537//GO:0055114//GO:0016117//GO:0006098//GO:0006813//GO:0046168//GO:0015940//GO:0008033//GO:0006118//GO:0019521//GO:0008152//GO:0006807	glutamate biosynthetic process//oxidation-reduction process//carotenoid biosynthetic process//pentose-phosphate shunt//potassium ion transport//glycerol-3-phosphate catabolic process//pantothenate biosynthetic process//tRNA processing//electron transport//D-gluconate metabolic process//metabolic process//nitrogen compound metabolic process	GO:0015930//GO:0051536//GO:0016638//GO:0051287//GO:0004616//GO:0016705//GO:0008677//GO:0005506//GO:0016616//GO:0016491//GO:0050661//GO:0050660//GO:0016040//GO:0010181//GO:0004499	glutamate synthase activity//iron-sulfur cluster binding//oxidoreductase activity, acting on the CH-NH2 group of donors//NAD binding//phosphogluconate dehydrogenase (decarboxylating) activity//oxidoreductase activity, acting on paired donors, with incorporation or reduction of molecular oxygen//2-dehydropantoate 2-reductase activity//iron ion binding//oxidoreductase activity, acting on the CH-OH …	GO:0005737	cytoplasm	KOG0399	Glutamate synthase
comp38634_c0	3	3	0.0356	15328.5	143.373	1026.01	9.16257	3804	215277045	NP_001135818.1	1807	0	uncharacterized protein LOC100119622 [Nasonia vitripennis]	340712836	XM_003394912.1	329	6.07337e-170	PREDICTED: Bombus terrestris centaurin-gamma-1A-like (LOC100647017), mRNA	K01648	ACLY	ATP citrate (pro-S)-lyase	http://www.genome.jp/dbget-bin/www_bget?ko:K01648	Q8C152	969	1.04423e-123	Protein FAM46B OS=Mus musculus GN=Fam46b PE=2 SV=3	PF02629//PF00549//PF00285	CoA binding domain//CoA-ligase//Citrate synthase	GO:0044262//GO:0008152	cellular carbohydrate metabolic process//metabolic process	GO:0048037//GO:0046912//GO:0003824	cofactor binding//transferase activity, transferring acyl groups, acyl groups converted into alkyl on transfer//catalytic activity	--	--	KOG1254	ATP-citrate lyase
comp39104_c0	75	2	0.0376	369.92	7.98171	66	1.35966	1649	48097793	XP_393890.1	186	4.26253e-15	PREDICTED: ATP-dependent DNA helicase PIF1-like [Apis mellifera]	42410857	AE017196.1	270	3.96141e-138	Wolbachia endosymbiont of Drosophila melanogaster, complete genome	K12373	HEXA_B	hexosaminidase	http://www.genome.jp/dbget-bin/www_bget?ko:K12373	Q68FV6	124	2.94192e-07	Lysosomal protein NCU-G1 OS=Rattus norvegicus PE=2 SV=1	PF00728//PF02706	Glycosyl hydrolase family 20, catalytic domain//Chain length determinant protein	GO:0005975//GO:0009103	carbohydrate metabolic process//lipopolysaccharide biosynthetic process	GO:0004553	hydrolase activity, hydrolyzing O-glycosyl compounds	GO:0016020	membrane	KOG2499	Beta-N-acetylhexosaminidase
comp18891_c0	10	2	0.0645	1736.82	31.1631	694.99	11.9059	1983	300709205	XP_002996769.1	213	1.26384e-18	hypothetical protein NCER_100094 [Nosema ceranae BRL01]	383853787	XM_003702356.1	65	6.83315e-24	PREDICTED: Megachile rotundata coiled-coil domain-containing protein 102A-like (LOC100875596), mRNA	K01372	E3.4.22.40, pepC	bleomycin hydrolase	http://www.genome.jp/dbget-bin/www_bget?ko:K01372	Q96A19	196	2.22901e-16	Coiled-coil domain-containing protein 102A OS=Homo sapiens GN=CCDC102A PE=1 SV=2	PF03051//PF00112	Peptidase C1-like family//Papain family cysteine protease	GO:0006508	proteolysis	GO:0008234//GO:0004197	cysteine-type peptidase activity//cysteine-type endopeptidase activity	--	--	--	--
comp42985_c0	55	16	0.3112	34262.4	502.5	2606.12	36.493	2426	307169901	EFN62410.1	195	7.3911e-16	Hemocytin [Camponotus floridanus]	190702142	EF710626.1	94	5.50871e-40	Cotesia sesamiae Kitale bracovirus clone BAC 1M18, complete sequence	--	--	--	--	Q6A051	172	4.18825e-12	Attractin-like protein 1 OS=Mus musculus GN=Atrnl1 PE=1 SV=2	PF04805//PF04922//PF00405	E10-like protein conserved region//DIE2/ALG10 family//Transferrin	GO:0055114//GO:0006826//GO:0006879	oxidation-reduction process//iron ion transport//cellular iron ion homeostasis	GO:0016758//GO:0016972//GO:0008199	transferase activity, transferring hexosyl groups//thiol oxidase activity//ferric iron binding	GO:0016021//GO:0005576	integral to membrane//extracellular region	--	--
comp25322_c0	9	2	0.0845	838	20.4221	115	2.67579	1460	354504407	XP_003514267.1	181	1.6231e-13	PREDICTED: GDP-D-glucose phosphorylase C15orf58 homolog [Cricetulus griseus]	391348758	XM_003748562.1	131	3.0267e-60	PREDICTED: Metaseiulus occidentalis ras-related protein Rab-6A-like (LOC100908708), mRNA	K00008	E1.1.1.14, gutB	L-iditol 2-dehydrogenase	http://www.genome.jp/dbget-bin/www_bget?ko:K00008	Q08CA1	113	7.98488e-06	GDP-D-glucose phosphorylase 1 OS=Danio rerio GN=gdpgp1 PE=2 SV=1	PF08240//PF02826//PF00107	Alcohol dehydrogenase GroES-like domain//D-isomer specific 2-hydroxyacid dehydrogenase, NAD binding domain//Zinc-binding dehydrogenase	GO:0055114	oxidation-reduction process	GO:0016491//GO:0008270//GO:0048037//GO:0016616	oxidoreductase activity//zinc ion binding//cofactor binding//oxidoreductase activity, acting on the CH-OH group of donors, NAD or NADP as acceptor	--	--	KOG0024	Sorbitol dehydrogenase
comp22712_c0	8	2	0.102	100	3.60124	37	1.27219	988	380029535	XP_003698425.1	303	7.30089e-30	PREDICTED: paramyosin, long form-like [Apis florea]	345493788	XM_001607722.2	222	1.26903e-110	PREDICTED: Nasonia vitripennis multifunctional protein ADE2-like (LOC100122105), mRNA	--	--	--	--	Q01202	120	6.0122e-07	Paramyosin OS=Brugia malayi PE=2 SV=2	PF01557	Fumarylacetoacetate (FAA) hydrolase family	GO:0008152	metabolic process	GO:0003824	catalytic activity	--	--	KOG1535	Predicted fumarylacetoacetate hydralase
comp42250_c1	8	2	0.1739	12870.6	158.567	4424.5	52.0443	2888	170045130	XP_001850173.1	2362	0	gro-1 operon gene protein 1 [Culex quinquefasciatus]	223587692	FM201570.1	627	0	Cotesia congregata mRNA for HzNVORF9-like2 protein (HzNVorf9-like2 gene), isolated from pupal stage ovaries	--	--	--	--	Q54GS1	777	1.02105e-83	Protein CLEC16A homolog OS=Dictyostelium discoideum GN=DDB_G0289943 PE=3 SV=1	PF12513	Mitochondrial degradasome RNA helicase subunit C terminal	GO:0006950	response to stress	GO:0016817	hydrolase activity, acting on acid anhydrides	--	--	KOG3591	Alpha crystallins
comp31579_c0	8	2	0.0606	48	2.10068	52	2.1728	813	307199284	EFN79937.1	180	2.17016e-12	Histone acetyltransferase p300 [Harpegnathos saltator]	389610932	AK402455.1	296	9.3803e-152	Papilio polytes mRNA for stress-sensitive B, complete cds, sequence id: Pp-0264	K12191	CHMP2A	charged multivesicular body protein 2A	http://www.genome.jp/dbget-bin/www_bget?ko:K12191	B2RWS6	134	1.78319e-07	Histone acetyltransferase p300 OS=Mus musculus GN=Ep300 PE=1 SV=1	PF05203//PF03357//PF09731	Hom_end-associated Hint//Snf7//Mitochondrial inner membrane protein	GO:0015031//GO:0030908	protein transport//protein splicing	--	--	GO:0031305	integral to mitochondrial inner membrane	KOG3230	Vacuolar assembly/sorting protein DID4
comp32000_c0	7	2	0.101	549	17.6137	445	13.6312	1109	340727160	XP_003401917.1	133	2.79586e-17	PREDICTED: putative acyl-CoA-binding protein-like isoform 1 [Bombus terrestris]	50839061	AC122463.4	34	5.54587e-07	Mus musculus BAC clone RP24-296C19 from 9, complete sequence	K02564	nagB, GNPDA	glucosamine-6-phosphate deaminase	http://www.genome.jp/dbget-bin/www_bget?ko:K02564	P07107	123	1.5722e-15	Acyl-CoA-binding protein OS=Bos taurus GN=DBI PE=1 SV=2	PF01182	Glucosamine-6-phosphate isomerases/6-phosphogluconolactonase	GO:0005975//GO:0006044	carbohydrate metabolic process//N-acetylglucosamine metabolic process	GO:0004342	glucosamine-6-phosphate deaminase activity	--	--	--	--
comp36287_c0	7	2	0.0683	965	17.2972	117	2.00231	1985	347968475	XP_563394.4	176	2.28417e-13	AGAP002741-PA [Anopheles gambiae str. PEST]	84682179	DQ333330.1	52	1.6221e-16	Hirudo medicinalis cytoplasmic actin (Act3) gene, complete cds	K00615	E2.2.1.1, tktA, tktB	transketolase	http://www.genome.jp/dbget-bin/www_bget?ko:K00615	O08550	112	4.13972e-06	Histone-lysine N-methyltransferase MLL4 OS=Mus musculus GN=Wbp7 PE=1 SV=3	PF02775//PF00676//PF02780	Thiamine pyrophosphate enzyme, C-terminal TPP binding domain//Dehydrogenase E1 component//Transketolase, C-terminal domain	GO:0008152	metabolic process	GO:0003824//GO:0030976//GO:0016624	catalytic activity//thiamine pyrophosphate binding//oxidoreductase activity, acting on the aldehyde or oxo group of donors, disulfide as acceptor	--	--	KOG0523	Transketolase
comp35092_c0	5	2	0.0484	181	4.14149	75	1.63847	1555	322791029	EFZ15637.1	613	1.43936e-78	hypothetical protein SINV_00470 [Solenopsis invicta]	195110518	XM_001999791.1	46	1.40178e-13	Drosophila mojavensis GI22864 (Dmoj\GI22864), mRNA	K01904	E6.2.1.12	4-coumarate--CoA ligase	http://www.genome.jp/dbget-bin/www_bget?ko:K01904	Q29308	440	8.3921e-54	40S ribosomal protein S19 (Fragment) OS=Sus scrofa GN=RPS19 PE=2 SV=3	PF00501//PF00085//PF02877	AMP-binding enzyme//Thioredoxin//Poly(ADP-ribose) polymerase, regulatory domain	GO:0008152//GO:0045454//GO:0006471	metabolic process//cell redox homeostasis//protein ADP-ribosylation	GO:0003950//GO:0003824	NAD+ ADP-ribosyltransferase activity//catalytic activity	--	--	KOG1176	Acyl-CoA synthetase
comp39775_c0	5	2	0.0439	1101	18.4957	219	3.51257	2118	345487006	XP_003425602.1	132	6.10337e-06	PREDICTED: hypothetical protein LOC100680262 [Nasonia vitripennis]	432885329	XM_004074620.1	39	1.08452e-08	PREDICTED: Oryzias latipes homeobox protein slou-like (LOC101162695), mRNA	K08764	SCP2, SCPX	sterol carrier protein 2	http://www.genome.jp/dbget-bin/www_bget?ko:K08764	Q69AA9	232	4.16013e-22	Capsular polysaccharide phosphotransferase cps12A OS=Actinobacillus pleuropneumoniae GN=cps12A PE=3 SV=1	PF02803//PF00108//PF08545//PF02036	Thiolase, C-terminal domain//Thiolase, N-terminal domain//3-Oxoacyl-[acyl-carrier-protein (ACP)] synthase III//SCP-2 sterol transfer family	GO:0042967//GO:0008152//GO:0006633	acyl-carrier-protein biosynthetic process//metabolic process//fatty acid biosynthetic process	GO:0004315//GO:0016747//GO:0032934	3-oxoacyl-[acyl-carrier-protein] synthase activity//transferase activity, transferring acyl groups other than amino-acyl groups//sterol binding	GO:0005835	fatty acid synthase complex	KOG1406	Peroxisomal 3-ketoacyl-CoA-thiolase P-44/SCP2
comp25118_c0	5	2	0.0742	7289.99	138.706	3089.77	56.1295	1870	357623913	EHJ74878.1	188	2.06276e-13	hypothetical protein KGM_02279 [Danaus plexippus]	301619844	XM_002939248.1	84	1.92703e-33	PREDICTED: Xenopus (Silurana) tropicalis ryanodine receptor 1-like (LOC100495378), mRNA	K01939	E6.3.4.4, purA	adenylosuccinate synthase	http://www.genome.jp/dbget-bin/www_bget?ko:K01939	Q8BZS9	125	1.62241e-06	Putative pre-mRNA-splicing factor ATP-dependent RNA helicase DHX32 OS=Mus musculus GN=Dhx32 PE=2 SV=2	PF06344//PF00046//PF00709//PF03323	Parechovirus Genome-linked protein//Homeobox domain//Adenylosuccinate synthetase//Bacillus/Clostridium GerA spore germination protein	GO:0006522//GO:0006144//GO:0006164//GO:0006531//GO:0006355//GO:0009847//GO:0044208	alanine metabolic process//purine nucleobase metabolic process//purine nucleotide biosynthetic process//aspartate metabolic process//regulation of transcription, DNA-dependent//spore germination//'de novo' AMP biosynthetic process	GO:0043565//GO:0000287//GO:0005525//GO:0003700//GO:0004019	sequence-specific DNA binding//magnesium ion binding//GTP binding//sequence-specific DNA binding transcription factor activity//adenylosuccinate synthase activity	GO:0019015//GO:0005667//GO:0016021//GO:0005737	viral genome//transcription factor complex//integral to membrane//cytoplasm	KOG1355	Adenylosuccinate synthase
comp12219_c0	5	2	0.1217	505	24.0858	838	38.1603	746	158294542	XP_315668.4	785	1.71566e-97	AGAP005650-PA [Anopheles gambiae str. PEST]	383861854	XM_003706352.1	46	1.15088e-13	PREDICTED: Megachile rotundata homeobox protein orthopedia-like (LOC100882746), mRNA	K02989	RP-S5e, RPS5	small subunit ribosomal protein S5e	http://www.genome.jp/dbget-bin/www_bget?ko:K02989	P71019	286	2.40906e-27	Malonyl CoA-acyl carrier protein transacylase OS=Bacillus subtilis (strain 168) GN=fabD PE=3 SV=2	--	--	--	--	--	--	--	--	KOG3291	Ribosomal protein S7
comp35534_c0	34	16	0.4895	862	22.685	30	0.753791	1352	91079020	XP_974879.1	2255	0	PREDICTED: similar to ebna2 binding protein P100 [Tribolium castaneum]	340716816	XM_003396841.1	36	8.27805e-07	PREDICTED: Bombus terrestris staphylococcal nuclease domain-containing protein 1-like (LOC100644562), mRNA	--	--	--	--	P25823	132	5.28507e-06	Maternal protein tudor OS=Drosophila melanogaster GN=tud PE=1 SV=2	--	--	--	--	--	--	--	--	KOG2392	Serpin
comp35522_c0	5	2	0.1032	1312.95	26.2002	209	3.982	1783	380019782	XP_003693781.1	258	8.99797e-25	PREDICTED: LOW QUALITY PROTEIN: thiamine transporter 2-like [Apis florea]	345783956	XM_848972.2	43	4.64279e-11	PREDICTED: Canis lupus familiaris cholinergic receptor, muscarinic 4 (CHRM4), mRNA	K06269	PPP1C	protein phosphatase 1, catalytic subunit	http://www.genome.jp/dbget-bin/www_bget?ko:K06269	Q22931	110	8.88569e-06	Folate-like transporter 3 OS=Caenorhabditis elegans GN=folt-3 PE=3 SV=3	PF00149	Calcineurin-like phosphoesterase	--	--	GO:0016787	hydrolase activity	--	--	KOG0374	Serine/threonine specific protein phosphatase PP1, catalytic subunit
comp36755_c0	5	2	0.1742	1594.39	36.9328	747	16.521	1536	384501791	EIE92282.1	465	7.90664e-55	proteasome subunit beta type-6 [Rhizopus delemar RA 99-880]	242006024	XM_002423812.1	42	4.49788e-11	Pediculus humanus corporis conserved hypothetical protein, mRNA	K10580	UBE2N, BLU, UBC13	ubiquitin-conjugating enzyme E2 N	http://www.genome.jp/dbget-bin/www_bget?ko:K10580	Q8LD27	359	5.93585e-40	Proteasome subunit beta type-6 OS=Arabidopsis thaliana GN=PBA1 PE=1 SV=2	PF00179//PF05773//PF05743	Ubiquitin-conjugating enzyme//RWD domain//UEV domain	GO:0006464//GO:0015031	cellular protein modification process//protein transport	GO:0016881//GO:0005515	acid-amino acid ligase activity//protein binding	--	--	KOG0417	Ubiquitin-protein ligase
comp35565_c0	5	2	0.0909	1223.04	30.1566	594	13.9838	1443	350410164	XP_003488968.1	156	4.7235e-11	PREDICTED: Down syndrome cell adhesion molecule-like protein 1 homolog isoform 1 [Bombus impatiens]	190702158	EF710642.1	42	5.9394e-11	Cotesia sesamiae Mombasa bracovirus clone BAC 14G12, complete sequence	K13238	DCI	3,2-trans-enoyl-CoA isomerase, mitochondrial	http://www.genome.jp/dbget-bin/www_bget?ko:K13238	P04819	1500	0	DNA ligase 1 OS=Saccharomyces cerevisiae (strain ATCC 204508 / S288c) GN=CDC9 PE=1 SV=2	PF00378//PF01343	Enoyl-CoA hydratase/isomerase family//Peptidase family S49	GO:0006508//GO:0008152	proteolysis//metabolic process	GO:0008233//GO:0003824	peptidase activity//catalytic activity	--	--	KOG1683	Hydroxyacyl-CoA dehydrogenase/enoyl-CoA hydratase
comp32085_c0	5	2	0.1272	668	12.3596	1841.91	32.5383	1923	328722859	XP_001948150.2	189	2.81439e-14	PREDICTED: cadherin-23-like isoform 1 [Acyrthosiphon pisum]	154818460	EF588876.1	43	4.99924e-12	Nasonia vitripennis strain NV ELB Wolbachia WD_0024 insertion fragment	K00522	FTH1	ferritin heavy chain	http://www.genome.jp/dbget-bin/www_bget?ko:K00522	Q6QNU4	699	2.2195e-82	DNA damage-binding protein 1 OS=Solanum lycopersicum GN=DDB1 PE=1 SV=1	PF00210//PF02915	Ferritin-like domain//Rubrerythrin	GO:0055114//GO:0006879	oxidation-reduction process//cellular iron ion homeostasis	GO:0008199//GO:0046872//GO:0016491	ferric iron binding//metal ion binding//oxidoreductase activity	--	--	KOG2332	Ferritin
comp32172_c0	4	2	0.211	8892.94	470.153	4437	223.965	673	350400507	XP_003485857.1	156	1.36087e-11	PREDICTED: zinc finger protein 771-like [Bombus impatiens]	190702146	EF710630.1	40	3.3413e-10	Cotesia sesamiae Kitale bracovirus clone BAC 4C14, complete sequence	K03671	trxA	thioredoxin 1	http://www.genome.jp/dbget-bin/www_bget?ko:K03671	P42283	110	9.08582e-06	Longitudinals lacking protein, isoform G OS=Drosophila melanogaster GN=lola PE=1 SV=2	PF08534//PF00578//PF00085	Redoxin//AhpC/TSA family//Thioredoxin	GO:0045454//GO:0055114	cell redox homeostasis//oxidation-reduction process	GO:0016491//GO:0016209	oxidoreductase activity//antioxidant activity	--	--	KOG0907	Thioredoxin
comp31776_c0	4	2	0.0987	845	32.3631	109	3.98581	929	328710727	XP_001945663.2	206	2.27147e-17	PREDICTED: glutamate receptor, ionotropic kainate 4-like [Acyrthosiphon pisum]	190702153	EF710637.1	167	8.80054e-81	Cotesia sesamiae Mombasa bracovirus clone BAC 1J4, complete sequence	K00799	GST, gst	glutathione S-transferase	http://www.genome.jp/dbget-bin/www_bget?ko:K00799	Q96K12	217	2.33034e-19	Fatty acyl-CoA reductase 2 OS=Homo sapiens GN=FAR2 PE=2 SV=1	PF00462//PF02798	Glutaredoxin//Glutathione S-transferase, N-terminal domain	GO:0045454//GO:0006118	cell redox homeostasis//electron transport	GO:0005515//GO:0015035//GO:0009055	protein binding//protein disulfide oxidoreductase activity//electron carrier activity	--	--	KOG0867	Glutathione S-transferase
comp24324_c0	4	2	0.1641	19	1.68165	24	2.02811	402	442748951	JAA66635.1	133	1.75737e-08	Putative secreted protein [Ixodes ricinus]	380013933	XM_003690951.1	253	1.10974e-127	PREDICTED: Apis florea protein tramtrack, beta isoform-like (LOC100865181), mRNA	--	--	--	--	Q9W0K7	415	1.96486e-40	Protein bric-a-brac 1 OS=Drosophila melanogaster GN=bab1 PE=2 SV=2	--	--	--	--	--	--	--	--	--	--
comp24421_c0	4	2	0.1039	2114.01	64.7306	678	19.8212	1162	402465654	EJW01367.1	270	1.94127e-25	DNA repair helicase (rad3) [Edhazardia aedis USNM 41457]	300706995	XM_002995679.1	101	4.68027e-44	Nosema ceranae BRL01 hypothetical protein (NCER_101303) mRNA, complete cds	K02725	PSMA1	20S proteasome subunit alpha 6	http://www.genome.jp/dbget-bin/www_bget?ko:K02725	A4K436	146	3.69383e-10	Regulator of telomere elongation helicase 1 OS=Bos taurus GN=RTEL1 PE=2 SV=1	PF10584//PF00227	Proteasome subunit A N-terminal signature//Proteasome subunit	GO:0051603//GO:0006511	proteolysis involved in cellular protein catabolic process//ubiquitin-dependent protein catabolic process	GO:0004298//GO:0004175	threonine-type endopeptidase activity//endopeptidase activity	GO:0005737//GO:0005634//GO:0005839//GO:0019773	cytoplasm//nucleus//proteasome core complex//proteasome core complex, alpha-subunit complex	KOG0863	20S proteasome, regulatory subunit alpha type PSMA1/PRE5
comp39226_c1	61	15	0.4245	7195.1	66.9815	3906.1	34.7183	3822	157111154	XP_001651412.1	2659	0	lysosomal alpha-mannosidase (mannosidase alpha class 2b member 1) [Aedes aegypti]	383857928	XM_003704408.1	113	8.99145e-50	PREDICTED: Megachile rotundata lysosomal alpha-mannosidase-like (LOC100881716), mRNA	K00934	E2.7.3.3	arginine kinase	http://www.genome.jp/dbget-bin/www_bget?ko:K00934	Q16706	707	1.75216e-76	Alpha-mannosidase 2 OS=Homo sapiens GN=MAN2A1 PE=1 SV=2	PF00035//PF02807//PF00217	Double-stranded RNA binding motif//ATP:guanido phosphotransferase, N-terminal domain//ATP:guanido phosphotransferase, C-terminal catalytic domain	--	--	GO:0016772//GO:0016301//GO:0003725	transferase activity, transferring phosphorus-containing groups//kinase activity//double-stranded RNA binding	GO:0005622	intracellular	KOG3581	Creatine kinases
comp32004_c0	4	2	0.0795	458	14.8413	109	3.37233	1098	350416650	XP_003491036.1	897	4.91003e-95	PREDICTED: hypothetical protein LOC100747252 [Bombus impatiens]	383860015	XM_003705439.1	256	5.05216e-129	PREDICTED: Megachile rotundata membralin-like (LOC100878712), mRNA	K04079	htpG, HSP90A	molecular chaperone HtpG	http://www.genome.jp/dbget-bin/www_bget?ko:K04079	Q6UB99	209	5.27958e-15	Ankyrin repeat domain-containing protein 11 OS=Homo sapiens GN=ANKRD11 PE=1 SV=3	PF02862//PF03213//PF02518//PF00183//PF02724//PF03896//PF03547	DDHD domain//Poxvirus P35 protein//Histidine kinase-, DNA gyrase B-, and HSP90-like ATPase//Hsp90 protein//CDC45-like protein//Translocon-associated protein (TRAP), alpha subunit//Membrane transport protein	GO:0055085//GO:0006950//GO:0006270//GO:0006457	transmembrane transport//response to stress//DNA replication initiation//protein folding	GO:0046872//GO:0005524//GO:0051082	metal ion binding//ATP binding//unfolded protein binding	GO:0019031//GO:0005783//GO:0016021	viral envelope//endoplasmic reticulum//integral to membrane	KOG0019	Molecular chaperone (HSP90 family)
comp39733_c0	4	2	0.0223	1889.7	15.7461	450.81	3.58651	4270	380023926	XP_003695760.1	2743	0	PREDICTED: uncharacterized protein LOC100872610 [Apis florea]	380023925	XM_003695712.1	82	1.79848e-32	PREDICTED: Apis florea uncharacterized LOC100872610 (LOC100872610), mRNA	--	--	--	--	Q8N264	207	3.37384e-15	Rho GTPase-activating protein 24 OS=Homo sapiens GN=ARHGAP24 PE=1 SV=2	PF01612	3'-5' exonuclease	GO:0006139	nucleobase-containing compound metabolic process	GO:0008408//GO:0003676	3'-5' exonuclease activity//nucleic acid binding	GO:0005622	intracellular	KOG2405	Predicted 3'-5' exonuclease
comp42521_c0	4	2	0.0423	27911.4	440.787	8142.32	122.77	2253	348568504	XP_003470038.1	212	1.07126e-17	PREDICTED: speckle-type POZ protein-like [Cavia porcellus]	309749018	CP002282.1	45	7.04268e-13	Ilyobacter polytropus DSM 2926 plasmid pILYOP01, complete sequence	K09290	TPM3	tropomyosin 3	http://www.genome.jp/dbget-bin/www_bget?ko:K09290	Q0VCW1	188	1.77778e-15	Speckle-type POZ protein OS=Bos taurus GN=SPOP PE=2 SV=1	PF10473//PF01576//PF06008//PF06160//PF06009//PF07926//PF08702//PF00517	Leucine-rich repeats of kinetochore protein Cenp-F/LEK1//Myosin tail//Laminin Domain I//Septation ring formation regulator, EzrA//Laminin Domain II//TPR/MLP1/MLP2-like protein//Fibrinogen alpha/beta chain family//Retroviral envelope protein	GO:0030155//GO:0030334//GO:0030168//GO:0006606//GO:0045995//GO:0007155//GO:0007165//GO:0000921//GO:0051258	regulation of cell adhesion//regulation of cell migration//platelet activation//protein import into nucleus//regulation of embryonic development//cell adhesion//signal transduction//septin ring assembly//protein polymerization	GO:0030674//GO:0045502//GO:0008134//GO:0005102//GO:0003774//GO:0005198//GO:0042803	protein binding, bridging//dynein binding//transcription factor binding//receptor binding//motor activity//structural molecule activity//protein homodimerization activity	GO:0005604//GO:0030286//GO:0005643//GO:0005577//GO:0005940//GO:0016459//GO:0019031//GO:0016021//GO:0005606//GO:0005667	basement membrane//dynein complex//nuclear pore//fibrinogen complex//septin ring//myosin complex//viral envelope//integral to membrane//laminin-1 complex//transcription factor complex	KOG1003	Actin filament-coating protein tropomyosin
comp11715_c0	4	2	0.0925	627	21.9575	154	5.14912	1016	332030530	EGI70218.1	1464	0	Lysyl-tRNA synthetase [Acromyrmex echinatior]	326531519	AK366561.1	68	4.5567e-25	Hordeum vulgare subsp. vulgare mRNA for predicted protein, complete cds, clone: NIASHv2044D22	K07936	RAN	GTP-binding nuclear protein Ran	http://www.genome.jp/dbget-bin/www_bget?ko:K07936	Q8SS56	1050	8.04859e-137	Probable lysine--tRNA ligase, cytoplasmic OS=Encephalitozoon cuniculi (strain GB-M1) GN=ECU04_0580 PE=3 SV=1	PF00009//PF00025//PF04670//PF00910//PF08477//PF00071//PF00503	Elongation factor Tu GTP binding domain//ADP-ribosylation factor family//Gtr1/RagA G protein conserved region//RNA helicase//Miro-like protein//Ras family//G-protein alpha subunit	GO:0007165//GO:0007264//GO:0007186	signal transduction//small GTPase mediated signal transduction//G-protein coupled receptor signaling pathway	GO:0003724//GO:0003723//GO:0004871//GO:0019001//GO:0003924//GO:0005525	RNA helicase activity//RNA binding//signal transducer activity//guanyl nucleotide binding//GTPase activity//GTP binding	GO:0005622//GO:0005737//GO:0005634	intracellular//cytoplasm//nucleus	KOG0096	GTPase Ran/TC4/GSP1 (nuclear protein transport pathway), small G protein superfamily
comp22050_c0	4	2	0.0442	13952.3	191.744	4040.66	53.0184	2589	345494994	XP_003427414.1	6812	0	PREDICTED: integrator complex subunit 1-like isoform 2 [Nasonia vitripennis]	328778435	XM_394944.4	477	0	PREDICTED: Apis mellifera integrator complex subunit 1-like (LOC411469), mRNA	K09479	ACADVL	very long chain acyl-CoA dehydrogenase	http://www.genome.jp/dbget-bin/www_bget?ko:K09479	Q54NC8	425	4.39614e-40	Integrator complex subunit 1 homolog OS=Dictyostelium discoideum GN=ints1 PE=3 SV=1	PF02771//PF08028//PF02770//PF00441	Acyl-CoA dehydrogenase, N-terminal domain//Acyl-CoA dehydrogenase, C-terminal domain//Acyl-CoA dehydrogenase, middle domain//Acyl-CoA dehydrogenase, C-terminal domain	GO:0006118//GO:0055114	electron transport//oxidation-reduction process	GO:0016627//GO:0003995//GO:0016491	oxidoreductase activity, acting on the CH-CH group of donors//acyl-CoA dehydrogenase activity//oxidoreductase activity	--	--	KOG0137	Very-long-chain acyl-CoA dehydrogenase
comp32062_c0	4	2	0.0631	544	9.74114	6230.7	106.523	1987	322796000	EFZ18624.1	286	7.94079e-25	hypothetical protein SINV_05686 [Solenopsis invicta]	113194556	AE013599.4	41	3.04513e-10	Drosophila melanogaster chromosome 2R, complete sequence	--	--	--	--	Q92621	261	1.12249e-24	Nuclear pore complex protein Nup205 OS=Homo sapiens GN=NUP205 PE=1 SV=3	PF00089//PF01500	Trypsin//Keratin, high sulfur B2 protein	GO:0006508	proteolysis	GO:0004252	serine-type endopeptidase activity	GO:0045095	keratin filament	KOG3627	Trypsin
comp37476_c0	4	2	0.0597	119	2.73341	28	0.614063	1549	407917316	EKG10633.1	166	4.54802e-12	Ribosomal biogenesis methyltransferase EMG1/NEP1 [Macrophomina phaseolina MS6]	300707258	XM_002995799.1	94	1.22681e-39	Nosema ceranae BRL01 hypothetical protein (NCER_101152) mRNA, complete cds	K00626	E2.3.1.9, atoB	acetyl-CoA C-acetyltransferase	http://www.genome.jp/dbget-bin/www_bget?ko:K00626	Q9XX15	114	5.23391e-06	Ribosomal RNA small subunit methyltransferase nep-1 OS=Caenorhabditis elegans GN=Y39A1A.14 PE=2 SV=1	PF08541//PF02803//PF00108	3-Oxoacyl-[acyl-carrier-protein (ACP)] synthase III C terminal//Thiolase, C-terminal domain//Thiolase, N-terminal domain	GO:0008152//GO:0008610	metabolic process//lipid biosynthetic process	GO:0016747	transferase activity, transferring acyl groups other than amino-acyl groups	--	--	KOG1390	Acetyl-CoA acetyltransferase
comp38249_c0	4	2	0.0764	3195	54.1328	525.21	8.49611	2100	307168868	EFN61792.1	364	4.22496e-33	DNA polymerase eta [Camponotus floridanus]	328714399	XM_001943116.2	50	2.1309e-15	PREDICTED: Acyrthosiphon pisum zinc finger protein 91-like (LOC100168718), mRNA	--	--	--	--	A5IH02	313	2.59097e-29	DNA polymerase IV OS=Legionella pneumophila (strain Corby) GN=dinB PE=3 SV=1	PF02550	Acetyl-CoA hydrolase/transferase N-terminal domain	GO:0006084	acetyl-CoA metabolic process	GO:0003824	catalytic activity	--	--	KOG2828	Acetyl-CoA hydrolase
comp41496_c0	3	2	0.0244	3497.59	28.7468	823.75	6.46419	4329	307182699	EFN69823.1	130	1.80643e-07	hypothetical protein EAG_11441 [Camponotus floridanus]	170034752	XM_001845185.1	269	1.28777e-136	Culex quinquefasciatus conserved hypothetical protein, mRNA	--	--	--	--	P35244	112	5.96388e-06	Replication protein A 14 kDa subunit OS=Homo sapiens GN=RPA3 PE=1 SV=1	PF00041//PF00059//PF01095	Fibronectin type III domain//Lectin C-type domain//Pectinesterase	GO:0042545//GO:0005985//GO:0005982	cell wall modification//sucrose metabolic process//starch metabolic process	GO:0030599//GO:0005515//GO:0030246	pectinesterase activity//protein binding//carbohydrate binding	GO:0005618	cell wall	KOG3513	Neural cell adhesion molecule L1
comp34906_c0	3	2	0.0855	202.01	8.08499	142	5.42616	889	303389138	XP_003072802.1	117	2.11273e-06	hypothetical protein Eint_041550 [Encephalitozoon intestinalis ATCC 50506]	425868112	KC176919.1	105	2.79707e-45	Haematopota pluvialis alanyl-tRNA synthetase-like protein (aats1) gene, partial cds	K00799	GST, gst	glutathione S-transferase	http://www.genome.jp/dbget-bin/www_bget?ko:K00799	Q9JK72	124	2.5771e-07	Copper chaperone for superoxide dismutase OS=Rattus norvegicus GN=Ccs PE=1 SV=1	PF02798	Glutathione S-transferase, N-terminal domain	--	--	GO:0005515	protein binding	--	--	KOG0867	Glutathione S-transferase
comp42816_c0	55	15	0.405	655.21	10.4634	718.97	10.9623	2228	270003916	EFA00364.1	208	1.05509e-17	hypothetical protein TcasGA2_TC003206 [Tribolium castaneum]	58418577	AE017321.1	115	4.22225e-52	Wolbachia endosymbiont strain TRS of Brugia malayi, complete genome	K11142	LAP3	cytosol aminopeptidase	http://www.genome.jp/dbget-bin/www_bget?ko:K11142	Q7TPH6	157	3.54325e-12	Probable E3 ubiquitin-protein ligase MYCBP2 OS=Mus musculus GN=Mycbp2 PE=1 SV=2	PF02789//PF00883	Cytosol aminopeptidase family, N-terminal domain//Cytosol aminopeptidase family, catalytic domain	GO:0006508	proteolysis	GO:0004177	aminopeptidase activity	GO:0005622	intracellular	KOG2597	Predicted aminopeptidase of the M17 family
comp40860_c0	3	2	0.1233	1690.12	27.4088	1501.19	23.2437	2194	348539524	XP_003457239.1	939	6.61778e-121	PREDICTED: protein TSSC1-like [Oreochromis niloticus]	190702146	EF710630.1	79	1.25514e-31	Cotesia sesamiae Kitale bracovirus clone BAC 4C14, complete sequence	K04564	SOD2	superoxide dismutase, Fe-Mn family	http://www.genome.jp/dbget-bin/www_bget?ko:K04564	Q86A97	426	4.9302e-46	Protein tssc1 homolog OS=Dictyostelium discoideum GN=tssc1 PE=1 SV=1	PF00081//PF02777	Iron/manganese superoxide dismutases, alpha-hairpin domain//Iron/manganese superoxide dismutases, C-terminal domain	GO:0055114//GO:0006801	oxidation-reduction process//superoxide metabolic process	GO:0004784//GO:0046872	superoxide dismutase activity//metal ion binding	--	--	KOG0876	Manganese superoxide dismutase
comp24209_c0	3	2	0.0992	734	15.7325	275.89	5.64591	1660	328703954	XP_001947422.2	2569	0	PREDICTED: cAMP-specific 3&apos;,5&apos;-cyclic phosphodiesterase-like [Acyrthosiphon pisum]	347963423	XM_003436897.1	134	2.03281e-61	Anopheles gambiae str. PEST AGAP000236-PB (AgaP_AGAP000236) mRNA, partial cds	K09250	CNBP	cellular nucleic acid-binding protein	http://www.genome.jp/dbget-bin/www_bget?ko:K09250	P14646	1938	0	cAMP-specific 3&apos;,5&apos;-cyclic phosphodiesterase 4B OS=Rattus norvegicus GN=Pde4b PE=1 SV=4	PF00098	Zinc knuckle	--	--	GO:0003676//GO:0008270	nucleic acid binding//zinc ion binding	--	--	KOG4400	E3 ubiquitin ligase interacting with arginine methyltransferase
comp32187_c0	3	2	0.0332	4701.7	70.5259	200.02	2.86461	2372	91079616	XP_967067.1	380	1.24182e-34	PREDICTED: similar to slender lobes, putative [Tribolium castaneum]	380017462	XM_003692627.1	90	2.44076e-37	PREDICTED: Apis florea uncharacterized LOC100871335 (LOC100871335), mRNA	K01596	E4.1.1.32, pckA, PEPCK	phosphoenolpyruvate carboxykinase (GTP)	http://www.genome.jp/dbget-bin/www_bget?ko:K01596	Q15643	188	7.14599e-13	Thyroid receptor-interacting protein 11 OS=Homo sapiens GN=TRIP11 PE=1 SV=3	PF00821	Phosphoenolpyruvate carboxykinase	GO:0006094	gluconeogenesis	GO:0004611//GO:0005525	phosphoenolpyruvate carboxykinase activity//GTP binding	--	--	--	--
comp25194_c0	3	2	0.0814	389	19.8861	245.05	11.9606	696	307174696	EFN65079.1	135	1.52128e-07	hypothetical protein EAG_12966 [Camponotus floridanus]	300708309	XM_002996291.1	83	1.13322e-33	Nosema ceranae BRL01 hypothetical protein (NCER_100598) mRNA, complete cds	--	--	--	--	Q02629	186	2.72465e-12	Nucleoporin NUP100/NSP100 OS=Saccharomyces cerevisiae (strain ATCC 204508 / S288c) GN=NUP100 PE=1 SV=1	PF08496//PF05132//PF02229//PF02724	Peptidase family S49 N-terminal//RNA polymerase III RPC4//Transcriptional Coactivator p15 (PC4)//CDC45-like protein	GO:0006144//GO:0006355//GO:0006270//GO:0006351//GO:0006383//GO:0006206	purine nucleobase metabolic process//regulation of transcription, DNA-dependent//DNA replication initiation//transcription, DNA-dependent//transcription from RNA polymerase III promoter//pyrimidine nucleobase metabolic process	GO:0003713//GO:0003677//GO:0004252//GO:0003899	transcription coactivator activity//DNA binding//serine-type endopeptidase activity//DNA-directed RNA polymerase activity	GO:0005886//GO:0005730//GO:0005666//GO:0005667	plasma membrane//nucleolus//DNA-directed RNA polymerase III complex//transcription factor complex	KOG2712	Transcriptional coactivator
comp45190_c0	3	2	0.1634	404	22.5658	714.43	38.1001	637	190402564	ACE77780.1	1039	4.74659e-126	HSP90 [Macrocentrus cingulum]	409053071	JX678980.1	582	0	Grapholita molesta heat shock protein 90 (hsp90) mRNA, complete cds	K02955	RP-S14e, RPS14	small subunit ribosomal protein S14e	http://www.genome.jp/dbget-bin/www_bget?ko:K02955	P07901	984	3.98786e-119	Heat shock protein HSP 90-alpha OS=Mus musculus GN=Hsp90aa1 PE=1 SV=4	PF00411	Ribosomal protein S11	GO:0006412//GO:0042254	translation//ribosome biogenesis	GO:0003735	structural constituent of ribosome	GO:0005622//GO:0005840	intracellular//ribosome	KOG0407	40S ribosomal protein S14
comp47452_c0	3	2	0.0721	645	29.1234	345	14.873	788	86451242	ABC96861.1	724	3.93761e-94	CrV1 [Cotesia flavipes]	146743240	EF211978.1	446	0	Cotesia sesamiae endogenous virus Cotesia sesamiae bracovirus CrV1 gene, partial cds	K06693	PSMD9	26S proteasome non-ATPase regulatory subunit 9	http://www.genome.jp/dbget-bin/www_bget?ko:K06693	Q5U5R9	667	4.21135e-72	Probable E3 ubiquitin-protein ligase HECTD2 OS=Homo sapiens GN=HECTD2 PE=2 SV=2	PF00595	PDZ domain (Also known as DHR or GLGF)	--	--	GO:0005515	protein binding	--	--	KOG3129	26S proteasome regulatory complex, subunit PSMD9
comp43753_c2	3	2	0.0292	3773.05	39.4145	830.1	8.27927	3406	91082351	XP_967256.1	119	3.73682e-21	PREDICTED: similar to inosine-uridine preferring nucleoside hydrolase [Tribolium castaneum]	54109728	AJ632306.1	161	1.59607e-77	Cotesia congregata virus complete genome, segment Circle3	K00688	E2.4.1.1, glgP, PYG	starch phosphorylase	http://www.genome.jp/dbget-bin/www_bget?ko:K00688	Q9UPU5	357	2.58289e-34	Ubiquitin carboxyl-terminal hydrolase 24 OS=Homo sapiens GN=USP24 PE=1 SV=3	PF00343//PF00337	Carbohydrate phosphorylase//Galactoside-binding lectin	GO:0005975	carbohydrate metabolic process	GO:0030246//GO:0004645	carbohydrate binding//phosphorylase activity	--	--	KOG2099	Glycogen phosphorylase
comp37570_c0	3	2	0.0705	1273.02	22.2796	163	2.72368	2033	357620914	EHJ72933.1	164	1.44845e-11	hypothetical protein KGM_19310 [Danaus plexippus]	340723215	XR_132230.1	1154	0	PREDICTED: Bombus terrestris hypothetical LOC100649591 (LOC100649591), miscRNA	--	--	--	--	Q5JVL4	131	1.89419e-08	EF-hand domain-containing protein 1 OS=Homo sapiens GN=EFHC1 PE=1 SV=1	PF05694//PF00486//PF04544	56kDa selenium binding protein (SBP56)//Transcriptional regulatory protein, C terminal//Herpesvirus egress protein UL20	GO:0006355//GO:0000160//GO:0019067	regulation of transcription, DNA-dependent//phosphorelay signal transduction system//viral assembly, maturation, egress, and release	GO:0003677//GO:0008430//GO:0000156	DNA binding//selenium binding//phosphorelay response regulator activity	--	--	KOG0918	Selenium-binding protein
comp35867_c0	3	2	0.0616	42055.5	981.208	1805.05	40.2092	1525	270014200	EFA10648.1	263	1.20647e-25	hypothetical protein TcasGA2_TC016285 [Tribolium castaneum]	383865455	XM_003708141.1	170	4.31173e-81	PREDICTED: Megachile rotundata uncharacterized LOC100876927 (LOC100876927), mRNA	--	--	--	--	Q9Y520	194	5.36506e-13	Protein PRRC2C OS=Homo sapiens GN=PRRC2C PE=1 SV=4	--	--	--	--	--	--	--	--	--	--
comp32949_c0	46	15	0.3423	588.56	10.1312	175	2.8761	2067	322793823	EFZ17175.1	125	4.52341e-07	hypothetical protein SINV_12231 [Solenopsis invicta]	149286431	EF449531.1	64	9.14585e-24	Theridion acutitarse histone H3 (H3) gene, partial cds	K09580	PDIA1, P4HB	protein disulfide-isomerase A1	http://www.genome.jp/dbget-bin/www_bget?ko:K09580	Q4R7T5	824	9.10426e-104	Cyclin-dependent kinase-like 2 OS=Macaca fascicularis GN=CDKL2 PE=2 SV=1	PF07912//PF04162//PF00462//PF08534//PF00578//PF00085	ERp29, N-terminal domain//Gyrovirus capsid protein (VP1)//Glutaredoxin//Redoxin//AhpC/TSA family//Thioredoxin	GO:0055114//GO:0009306//GO:0006118//GO:0045454	oxidation-reduction process//protein secretion//electron transport//cell redox homeostasis	GO:0009055//GO:0015035//GO:0016491//GO:0016209	electron carrier activity//protein disulfide oxidoreductase activity//oxidoreductase activity//antioxidant activity	GO:0019028//GO:0005788	viral capsid//endoplasmic reticulum lumen	KOG0190	Protein disulfide isomerase (prolyl 4-hydroxylase beta subunit)
comp37672_c0	3	2	0.1038	364.94	13.3313	78	2.72046	974	328781014	XP_001122734.2	543	7.19858e-65	PREDICTED: protein takeout-like [Apis mellifera]	340726129	XM_003401367.1	135	2.1733e-62	PREDICTED: Bombus terrestris max dimerization protein 1-like (LOC100644824), mRNA	K00799	GST, gst	glutathione S-transferase	http://www.genome.jp/dbget-bin/www_bget?ko:K00799	Q24764	143	4.72173e-09	Circadian clock-controlled protein OS=Drosophila yakuba GN=anon-3B1.2 PE=3 SV=1	PF02798	Glutathione S-transferase, N-terminal domain	--	--	GO:0005515	protein binding	--	--	KOG1695	Glutathione S-transferase
comp40600_c0	3	2	0.0289	1760.14	14.4834	130.16	1.02258	4324	270016382	EFA12828.1	141	1.1981e-08	hypothetical protein TcasGA2_TC015880 [Tribolium castaneum]	42410857	AE017196.1	376	0	Wolbachia endosymbiont of Drosophila melanogaster, complete genome	K02306	DALLY	dally	http://www.genome.jp/dbget-bin/www_bget?ko:K02306	Q5BFU7	1101	1.38737e-133	ATP-dependent RNA helicase dbp10 OS=Emericella nidulans (strain FGSC A4 / ATCC 38163 / CBS 112.46 / NRRL 194 / M139) GN=dbp10 PE=3 SV=1	PF10637//PF01153//PF00359//PF01034	Oxoglutarate and iron-dependent oxygenase degradation C-term//Glypican//Phosphoenolpyruvate-dependent sugar phosphotransferase system, EIIA 2//Syndecan domain	GO:0008643//GO:0006810//GO:0009401//GO:0055114	carbohydrate transport//transport//phosphoenolpyruvate-dependent sugar phosphotransferase system//oxidation-reduction process	GO:0005351//GO:0016706//GO:0043395//GO:0031418//GO:0008092//GO:0005506	sugar:hydrogen symporter activity//oxidoreductase activity, acting on paired donors, with incorporation or reduction of molecular oxygen, 2-oxoglutarate as one donor, and incorporation of one atom each of oxygen into both donors//heparan sulfate proteoglycan binding//L-ascorbic acid binding//cytoskeletal protein binding//iron ion binding	GO:0016020//GO:0005578	membrane//proteinaceous extracellular matrix	KOG3821	Heparin sulfate cell surface proteoglycan
comp38799_c0	3	2	0.035	930.59	11.4609	53	0.62321	2889	270015738	EFA12186.1	129	2.30585e-06	hypothetical protein TcasGA2_TC004339 [Tribolium castaneum]	56241248	CR641348.2	78	3.11317e-30	Tetraodon nigroviridis full-length cDNA	--	--	--	--	P00352	1190	1.60202e-148	Retinal dehydrogenase 1 OS=Homo sapiens GN=ALDH1A1 PE=1 SV=2	PF01213//PF04234//PF01433	Adenylate cyclase associated (CAP) N terminal//Copper resistance protein CopC//Peptidase family M1	GO:0046688//GO:0007010	response to copper ion//cytoskeleton organization	GO:0008237//GO:0003779//GO:0005507//GO:0008270	metallopeptidase activity//actin binding//copper ion binding//zinc ion binding	GO:0042597	periplasmic space	KOG1046	Puromycin-sensitive aminopeptidase and related aminopeptidases
comp33170_c0	3	2	0.147	177.99	6.98998	74	2.77466	906	345491921	XP_001599666.2	947	3.3966e-125	PREDICTED: neurotrimin-like [Nasonia vitripennis]	190702153	EF710637.1	63	1.47713e-22	Cotesia sesamiae Mombasa bracovirus clone BAC 1J4, complete sequence	K02736	PSMB4	20S proteasome subunit beta 7	http://www.genome.jp/dbget-bin/www_bget?ko:K02736	Q96JA1	126	1.77376e-06	Leucine-rich repeats and immunoglobulin-like domains protein 1 OS=Homo sapiens GN=LRIG1 PE=1 SV=2	PF00227	Proteasome subunit	GO:0051603	proteolysis involved in cellular protein catabolic process	GO:0004298	threonine-type endopeptidase activity	GO:0005839	proteasome core complex	KOG0185	20S proteasome, regulatory subunit beta type PSMB4/PRE4
comp36090_c0	3	2	0.0119	884.41	9.23071	184	1.83357	3409	326680347	XP_003201504.1	182	3.48088e-15	PREDICTED: ribonuclease P 25 subunit [Danio rerio]	345485149	XM_003425155.1	125	1.47386e-56	PREDICTED: Nasonia vitripennis collagen type IV alpha-3-binding protein-like (LOC100678288), mRNA	K03254	EIF3A	translation initiation factor 3 subunit A	http://www.genome.jp/dbget-bin/www_bget?ko:K03254	Q9BUL9	145	3.34564e-11	Ribonuclease P protein subunit p25 OS=Homo sapiens GN=RPP25 PE=1 SV=1	PF01399	PCI domain	GO:0006446//GO:0006413	regulation of translational initiation//translational initiation	GO:0005515//GO:0003743	protein binding//translation initiation factor activity	GO:0005840	ribosome	KOG2072	Translation initiation factor 3, subunit a (eIF-3a)
comp35009_c0	3	2	0.0787	101	4.15926	170.02	6.68486	864	307213354	EFN88806.1	254	9.03121e-23	hypothetical protein EAI_13051 [Harpegnathos saltator]	340717525	XM_003397184.1	53	1.02416e-16	PREDICTED: Bombus terrestris 14-3-3 protein epsilon-like (LOC100646626), mRNA	--	--	--	--	Q5RJF7	166	1.49934e-12	Voltage-dependent calcium channel subunit alpha-2/delta-4 OS=Mus musculus GN=Cacna2d4 PE=2 SV=1	PF02815	MIR domain	--	--	--	--	GO:0016020	membrane	KOG3358	Uncharacterized secreted protein SDF2 (Stromal cell-derived factor 2), contains MIR domains
comp25071_c0	3	2	0.1124	412	10.7392	122	3.03622	1365	156546918	XP_001601642.1	821	5.91497e-107	PREDICTED: pre-mRNA-splicing factor Syf2-like isoform 1 [Nasonia vitripennis]	156368976	XM_001627917.1	61	3.11754e-21	Nematostella vectensis predicted protein (NEMVEDRAFT_v1g213550) partial mRNA	K02729	PSMA5	20S proteasome subunit alpha 5	http://www.genome.jp/dbget-bin/www_bget?ko:K02729	Q612R3	454	6.55672e-53	Pre-mRNA-splicing factor syf-2 OS=Caenorhabditis briggsae GN=syf-2 PE=3 SV=2	PF00227//PF10584//PF00515//PF00615	Proteasome subunit//Proteasome subunit A N-terminal signature//Tetratricopeptide repeat//Regulator of G protein signaling domain	GO:0038032//GO:0006511//GO:0051603	termination of G-protein coupled receptor signaling pathway//ubiquitin-dependent protein catabolic process//proteolysis involved in cellular protein catabolic process	GO:0004175//GO:0005515//GO:0004298	endopeptidase activity//protein binding//threonine-type endopeptidase activity	GO:0005839//GO:0019773	proteasome core complex//proteasome core complex, alpha-subunit complex	KOG0176	20S proteasome, regulatory subunit alpha type PSMA5/PUP2
comp43531_c1	3	2	0.0167	1248.67	13.2859	1350.96	13.7241	3344	71834208	AAZ41776.1	185	1.39296e-14	RE14758p [Drosophila melanogaster]	328785454	XM_001121337.2	52	2.59687e-16	PREDICTED: Apis mellifera laccase-21-like (LOC725500), mRNA	--	--	--	--	P47037	140	8.89856e-10	Structural maintenance of chromosomes protein 3 OS=Saccharomyces cerevisiae (strain ATCC 204508 / S288c) GN=SMC3 PE=1 SV=1	PF02532	Photosystem II reaction centre I protein (PSII 4.8 kDa protein)	GO:0015979	photosynthesis	--	--	GO:0009523//GO:0016020//GO:0009539	photosystem II//membrane//photosystem II reaction center	KOG2043	Signaling protein SWIFT and related BRCT domain proteins
comp11420_c0	3	2	0.1032	7043.38	211.66	3640.94	104.464	1184	307201777	EFN81450.1	1092	2.94012e-135	Protein RIC1-like protein [Harpegnathos saltator]	198456217	XM_002138166.1	176	2.39837e-84	Drosophila pseudoobscura pseudoobscura GA24638 (Dpse\GA24638), mRNA	K02932	RP-L5e, RPL5	large subunit ribosomal protein L5e	http://www.genome.jp/dbget-bin/www_bget?ko:K02932	Q09417	445	1.59139e-47	Protein RIC1 homolog OS=Caenorhabditis elegans GN=R06F6.8 PE=2 SV=2	PF00861	Ribosomal L18p/L5e family	GO:0042254//GO:0006412	ribosome biogenesis//translation	GO:0003735	structural constituent of ribosome	GO:0005840//GO:0005622	ribosome//intracellular	KOG0875	60S ribosomal protein L5
comp19069_c0	43	15	0.3501	659	13.7441	153	3.04662	1706	321473575	EFX84542.1	1562	0	hypothetical protein DAPPUDRAFT_223010 [Daphnia pulex]	345490989	XM_001601953.2	74	8.05859e-29	PREDICTED: Nasonia vitripennis hypothetical protein LOC100117881 (LOC100117881), mRNA	K00031	IDH1, IDH2, icd	isocitrate dehydrogenase	http://www.genome.jp/dbget-bin/www_bget?ko:K00031	Q2H2J1	1261	1.64156e-159	ATP-dependent RNA helicase DBP4 OS=Chaetomium globosum (strain ATCC 6205 / CBS 148.51 / DSM 1962 / NBRC 6347 / NRRL 1970) GN=DBP4 PE=3 SV=1	PF00180	Isocitrate/isopropylmalate dehydrogenase	GO:0055114	oxidation-reduction process	GO:0016616	oxidoreductase activity, acting on the CH-OH group of donors, NAD or NADP as acceptor	--	--	KOG1526	NADP-dependent isocitrate dehydrogenase
comp34554_c0	3	2	0.1174	1189	16.9967	739	10.0862	2489	410906233	XP_003966596.1	2348	0	PREDICTED: E3 ubiquitin-protein ligase HECW2-like [Takifugu rubripes]	340730126	XM_003403290.1	37	2.2248e-07	PREDICTED: Bombus terrestris e3 ubiquitin-protein ligase Su(dx)-like (LOC100642510), mRNA	K08827	PRPF4B	serine/threonine-protein kinase PRP4	http://www.genome.jp/dbget-bin/www_bget?ko:K08827	Q96PU5	998	3.24165e-114	E3 ubiquitin-protein ligase NEDD4-like OS=Homo sapiens GN=NEDD4L PE=1 SV=2	PF05445//PF00069//PF01163//PF00459//PF07714	Poxvirus serine/threonine protein kinase//Protein kinase domain//RIO1 family//Inositol monophosphatase family//Protein tyrosine kinase	GO:0006468//GO:0046854	protein phosphorylation//phosphatidylinositol phosphorylation	GO:0003824//GO:0005524//GO:0004672	catalytic activity//ATP binding//protein kinase activity	--	--	KOG2951	Inositol monophosphatase
comp44356_c0	3	2	0.0926	33214.9	1032.13	1863.48	55.2873	1145	307182795	EFN69911.1	128	3.77074e-07	hypothetical protein EAG_07209 [Camponotus floridanus]	223587772	FM212915.1	91	8.4328e-38	Cotesia congregata HzNVORF140-like region	--	--	--	--	Q14982	196	1.98205e-15	Opioid-binding protein/cell adhesion molecule OS=Homo sapiens GN=OPCML PE=1 SV=1	--	--	--	--	--	--	--	--	--	--
comp40001_c0	3	2	0.079	223.04	4.05509	178	3.08984	1957	307172278	EFN63783.1	126	1.84037e-06	hypothetical protein EAG_10120 [Camponotus floridanus]	350417609	XM_003491458.1	111	1.01925e-49	PREDICTED: Bombus impatiens nucleosome-remodeling factor subunit NURF301-like (LOC100744854), mRNA	K01044	CES1	carboxylesterase 1	http://www.genome.jp/dbget-bin/www_bget?ko:K01044	Q9JHD1	171	1.08657e-13	Histone acetyltransferase KAT2B OS=Mus musculus GN=Kat2b PE=1 SV=2	PF00326//PF07859	Prolyl oligopeptidase family//alpha/beta hydrolase fold	GO:0008152//GO:0006508	metabolic process//proteolysis	GO:0016787//GO:0008236	hydrolase activity//serine-type peptidase activity	--	--	KOG1516	Carboxylesterase and related proteins
comp45863_c0	3	2	0.2476	1111.08	55.0591	281	13.295	718	322786059	EFZ12670.1	180	9.63061e-14	hypothetical protein SINV_02953 [Solenopsis invicta]	74096238	NM_001032447.1	75	9.16408e-30	Ciona intestinalis G protein alpha subunit Gi (gi1), mRNA gi|18249677|dbj|AB066281.1| Ciona intestinalis CiGi1 for G protein alpha subunit Gi, splicing variant CiGi1a, complete cds	K04078	groES, HSPE1	chaperonin GroES	http://www.genome.jp/dbget-bin/www_bget?ko:K04078	Q76MT4	136	3.45249e-09	ESF1 homolog OS=Rattus norvegicus GN=Esf1 PE=1 SV=1	PF00166	Chaperonin 10 Kd subunit	GO:0006457	protein folding	--	--	GO:0005737	cytoplasm	KOG1641	Mitochondrial chaperonin
comp36133_c1	3	2	0.0956	431	8.70322	106	2.04365	1762	300707709	XP_002996052.1	123	7.6796e-07	hypothetical protein NCER_100911 [Nosema ceranae BRL01]	383859495	XM_003705182.1	333	4.54204e-172	PREDICTED: Megachile rotundata tight junction protein ZO-1-like (LOC100876734), mRNA	--	--	--	--	P50531	144	4.50551e-08	Checkpoint protein rad17 OS=Schizosaccharomyces pombe (strain 972 / ATCC 24843) GN=rad17 PE=1 SV=1	PF04689//PF00560	DNA binding protein S1FA//Leucine Rich Repeat	GO:0006355	regulation of transcription, DNA-dependent	GO:0003677//GO:0005515	DNA binding//protein binding	GO:0005634	nucleus	KOG1644	U2-associated snRNP A' protein
comp18876_c0	3	2	0.093	1216	31.7196	433	10.784	1364	328791170	XP_003251527.1	319	1.20774e-32	PREDICTED: LOW QUALITY PROTEIN: protein flightless-1 [Apis mellifera]	190702146	EF710630.1	356	0	Cotesia sesamiae Kitale bracovirus clone BAC 4C14, complete sequence	--	--	--	--	Q13045	187	4.26068e-16	Protein flightless-1 homolog OS=Homo sapiens GN=FLII PE=1 SV=2	--	--	--	--	--	--	--	--	--	--
comp23962_c0	3	2	0.0443	2083.91	32.606	1005	15.0135	2274	340716234	XP_003396605.1	559	1.46927e-69	PREDICTED: metallophosphoesterase domain-containing protein 1-like [Bombus terrestris]	380022850	XM_003695201.1	291	5.11992e-149	PREDICTED: Apis florea integrin alpha-PS1-like (LOC100865676), mRNA	K01953	asnB, ASNS	asparagine synthase (glutamine-hydrolysing)	http://www.genome.jp/dbget-bin/www_bget?ko:K01953	Q5B5P1	142	1.06658e-09	Probable rhamnogalacturonate lyase C OS=Emericella nidulans (strain FGSC A4 / ATCC 38163 / CBS 112.46 / NRRL 194 / M139) GN=rglC PE=3 SV=1	PF00310//PF03054//PF00733	Glutamine amidotransferases class-II//tRNA methyl transferase//Asparagine synthase	GO:0006522//GO:0008033//GO:0006529//GO:0006531//GO:0008152	alanine metabolic process//tRNA processing//asparagine biosynthetic process//aspartate metabolic process//metabolic process	GO:0004066//GO:0016740	asparagine synthase (glutamine-hydrolyzing) activity//transferase activity	GO:0005737	cytoplasm	KOG0571	Asparagine synthase (glutamine-hydrolyzing)
comp44539_c0	3	2	0.1343	2645.16	163.112	3089.4	181.888	577	312385646	EFR30087.1	185	2.41872e-13	hypothetical protein AND_00516 [Anopheles darlingi]	195631104	EU964535.1	34	7.69622e-06	Zea mays clone 279700 mRNA sequence	K02957	RP-S15Ae, RPS15A	small subunit ribosomal protein S15Ae	http://www.genome.jp/dbget-bin/www_bget?ko:K02957	Q6DJL0	166	3.7968e-11	TOX high mobility group box family member 4-A OS=Xenopus laevis GN=tox4-a PE=2 SV=1	PF00410	Ribosomal protein S8	GO:0042254//GO:0006412	ribosome biogenesis//translation	GO:0003735	structural constituent of ribosome	GO:0005840//GO:0005622	ribosome//intracellular	KOG1754	40S ribosomal protein S15/S22
comp45906_c0	3	2	0.1158	2343.48	68.6833	187	5.23274	1214	170030352	XP_001843053.1	1156	1.97281e-126	conserved hypothetical protein [Culex quinquefasciatus]	340730281	XR_132452.1	67	5.6016e-24	PREDICTED: Bombus terrestris hypothetical LOC100642594 (LOC100642594), miscRNA	K01053	E3.1.1.17	gluconolactonase	http://www.genome.jp/dbget-bin/www_bget?ko:K01053	Q8IX03	373	8.76055e-36	Protein KIBRA OS=Homo sapiens GN=WWC1 PE=1 SV=1	PF01436	NHL repeat	--	--	GO:0005515	protein binding	--	--	--	--
comp44712_c0	3	2	0.0769	3738.59	117.301	1029.98	30.8548	1134	413934243	AFW68794.1	131	1.70119e-08	hypothetical protein ZEAMMB73_398976 [Zea mays]	225591853	CP001391.1	125	1.17891e-57	Wolbachia sp. wRi, complete genome	K02737	PSMB5	20S proteasome subunit beta 5	http://www.genome.jp/dbget-bin/www_bget?ko:K02737	Q87WD6	192	3.81295e-18	Inorganic pyrophosphatase 2 OS=Pseudomonas syringae pv. tomato (strain DC3000) GN=ppa2 PE=3 SV=1	PF00227	Proteasome subunit	GO:0051603	proteolysis involved in cellular protein catabolic process	GO:0004298	threonine-type endopeptidase activity	GO:0005839	proteasome core complex	KOG0175	20S proteasome, regulatory subunit beta type PSMB5/PSMB8/PRE2
comp35865_c0	269	14	0.6294	383	3.66718	46708.6	427	3716	442751563	JAA67941.1	358	3.4313e-37	Putative peroxisome proliferator-activated receptor gamma coactivator-related 1 [Ixodes ricinus]	281359961	NM_132147.3	230	4.60841e-115	Drosophila melanogaster innexin 2 (inx2), transcript variant A, mRNA	--	--	--	--	Q811R2	140	1.23415e-07	Peroxisome proliferator-activated receptor gamma coactivator 1-beta OS=Rattus norvegicus GN=Ppargc1b PE=2 SV=2	--	--	--	--	--	--	--	--	--	--
comp22489_c0	3	2	0.1176	837	26.7091	37	1.12728	1115	19173118	NP_597669.1	116	3.17846e-06	hypothetical protein ECU03_1610 [Encephalitozoon cuniculi GB-M1]	194758690	XM_001961559.1	45	3.42248e-12	Drosophila ananassae GF14859 (Dana\GF14859), mRNA	K01092	E3.1.3.25, IMPA, suhB	myo-inositol-1(or 4)-monophosphatase	http://www.genome.jp/dbget-bin/www_bget?ko:K01092	Q8SVY9	106	4.32618e-06	Uncharacterized protein ECU03_1610 OS=Encephalitozoon cuniculi (strain GB-M1) GN=ECU03_1610 PE=1 SV=1	PF00459//PF03287	Inositol monophosphatase family//Poxvirus C7/F8A protein	GO:0046854//GO:0016032	phosphatidylinositol phosphorylation//viral process	--	--	--	--	KOG2951	Inositol monophosphatase
comp13218_c0	3	2	0.0863	1309	21.3351	1227.96	19.1089	2183	170042474	XP_001848949.1	199	1.7386e-16	conserved hypothetical protein [Culex quinquefasciatus]	354952622	AP012206.1	35	9.45738e-07	Bradyrhizobium japonicum USDA 6 DNA, complete genome	K14004	SEC13	protein transport protein SEC13	http://www.genome.jp/dbget-bin/www_bget?ko:K14004	A2XQV4	699	3.44536e-87	Electron transfer flavoprotein subunit beta, mitochondrial OS=Oryza sativa subsp. indica GN=ETFB PE=3 SV=1	PF00400//PF08148	WD domain, G-beta repeat//DSHCT (NUC185) domain	--	--	GO:0005515//GO:0016818//GO:0005524	protein binding//hydrolase activity, acting on acid anhydrides, in phosphorus-containing anhydrides//ATP binding	--	--	KOG1332	Vesicle coat complex COPII, subunit SEC13
comp32428_c0	3	2	0.08	1720.6	28.8498	728.99	11.6703	2122	380029932	XP_003698617.1	126	7.74364e-07	PREDICTED: serine/threonine-protein phosphatase 4 regulatory subunit 4-like [Apis florea]	338726612	XM_001496273.3	159	5.32598e-76	PREDICTED: Equus caballus tubulin beta-4 chain-like (LOC100065776), mRNA	--	--	--	--	O43603	122	7.62989e-06	Galanin receptor type 2 OS=Homo sapiens GN=GALR2 PE=1 SV=1	PF00076	RNA recognition motif. (a.k.a. RRM, RBD, or RNP domain)	--	--	GO:0003676	nucleic acid binding	--	--	KOG0118	FOG: RRM domain
comp41329_c0	3	2	0.0375	905	11.8036	190	2.366	2728	195154933	XP_002018367.1	150	7.32741e-10	GL17670 [Drosophila persimilis]	380020599	XM_003694122.1	261	3.21224e-132	PREDICTED: Apis florea sin3 histone deacetylase corepressor complex component SDS3-like (LOC100862943), mRNA	K06027	NSF	vesicle-fusing ATPase	http://www.genome.jp/dbget-bin/www_bget?ko:K06027	Q29PG5	617	7.57673e-76	Adenylyltransferase and sulfurtransferase MOCS3 2 OS=Drosophila pseudoobscura pseudoobscura GN=GA12041 PE=3 SV=1	PF06068//PF00158//PF06414//PF00004//PF01637//PF07931//PF00931//PF01695//PF05496//PF01057//PF00910//PF07726//PF03029//PF07728//PF01078//PF02562//PF07724	TIP49 C-terminus//Sigma-54 interaction domain//Zeta toxin//ATPase family associated with various cellular activities (AAA)//Archaeal ATPase//Chloramphenicol phosphotransferase-like protein//NB-ARC domain//IstB-like ATP binding protein//Holliday junction DNA helicase ruvB N-terminus//Parvovirus non-structural protein NS1//RNA helicase//ATPase family associated with various cellular activities (AAA…	GO:0015995//GO:0006310//GO:0006355//GO:0019079//GO:0015979//GO:0006281//GO:0015994	chlorophyll biosynthetic process//DNA recombination//regulation of transcription, DNA-dependent//viral genome replication//photosynthesis//DNA repair//chlorophyll metabolic process	GO:0008134//GO:0005524//GO:0003724//GO:0016887//GO:0003678//GO:0016301//GO:0009378//GO:0000166//GO:0016851//GO:0016740//GO:0043531//GO:0003723	transcription factor binding//ATP binding//RNA helicase activity//ATPase activity//DNA helicase activity//kinase activity//four-way junction helicase activity//nucleotide binding//magnesium chelatase activity//transferase activity//ADP binding//RNA binding	GO:0009379//GO:0010007//GO:0005657//GO:0005667	Holliday junction helicase complex//magnesium chelatase complex//replication fork//transcription factor complex	KOG0741	AAA+-type ATPase
comp32049_c0	3	2	0.0267	4231.03	52.6183	2939.01	34.8971	2861	242006589	XP_002424132.1	396	1.12774e-44	restnol dehydrogenase, putative [Pediculus humanus corporis]	300706226	XM_002995356.1	83	4.79119e-34	Nosema ceranae BRL01 hypothetical protein (NCER_101719) mRNA, complete cds	K14006	SEC23	protein transport protein SEC23	http://www.genome.jp/dbget-bin/www_bget?ko:K14006	Q9HBH5	213	5.78997e-20	Retinol dehydrogenase 14 OS=Homo sapiens GN=RDH14 PE=1 SV=1	PF04810//PF04811//PF04815	Sec23/Sec24 zinc finger//Sec23/Sec24 trunk domain//Sec23/Sec24 helical domain	GO:0006886//GO:0006888	intracellular protein transport//ER to Golgi vesicle-mediated transport	GO:0008270	zinc ion binding	GO:0030127	COPII vesicle coat	KOG1986	Vesicle coat complex COPII, subunit SEC23
comp40523_c0	2	2	0.0791	2963.54	112.774	68.58	2.49168	935	7528281	AAF63207.1	475	6.9208e-56	ABC transporter protein white [Bombyx mori]	340715835	XR_132002.1	225	2.07251e-112	PREDICTED: Bombus terrestris hypothetical LOC100645522 (LOC100645522), miscRNA	--	--	--	--	Q8RXN0	264	6.63527e-26	ABC transporter G family member 11 OS=Arabidopsis thaliana GN=ABCG11 PE=1 SV=1	--	--	--	--	--	--	--	--	--	--
comp44123_c0	2	2	0.0196	71	0.916949	264.57	3.26231	2755	300707973	XP_002996176.1	218	1.1789e-19	hypothetical protein NCER_100758 [Nosema ceranae BRL01]	238809475	AP009608.1	35	1.89214e-06	Mycoplasma fermentans PG18 DNA, nearly complete genome	--	--	--	--	Q16S14	2890	0	Elongation factor G, mitochondrial OS=Aedes aegypti GN=AAEL010742 PE=3 SV=1	--	--	--	--	--	--	--	--	--	--
comp23621_c0	2	2	0.2632	694	30.0032	1350.19	55.7316	823	322794633	EFZ17641.1	1397	0	hypothetical protein SINV_15273 [Solenopsis invicta]	300708467	XM_002996366.1	127	1.19248e-58	Nosema ceranae BRL01 hypothetical protein (NCER_100486) mRNA, complete cds	K08762	DBI, ACBP	diazepam-binding inhibitor (GABA receptor modulator, acyl-CoA-binding protein)	http://www.genome.jp/dbget-bin/www_bget?ko:K08762	P37136	553	1.49767e-60	Acetylcholinesterase OS=Rattus norvegicus GN=Ache PE=2 SV=1	PF06423//PF00887	GWT1//Acyl CoA binding protein	GO:0006506	GPI anchor biosynthetic process	GO:0016746//GO:0000062	transferase activity, transferring acyl groups//fatty-acyl-CoA binding	GO:0005789//GO:0016021	endoplasmic reticulum membrane//integral to membrane	KOG0817	Acyl-CoA-binding protein
comp11191_c0	154	14	0.5492	1854.98	80.9823	124	5.16857	815	345487512	XP_003425706.1	2439	0	PREDICTED: exportin-5-like [Nasonia vitripennis]	410956963	XM_003985057.1	95	1.8933e-40	PREDICTED: Felis catus methyltransferase like 14 (METTL14), mRNA	--	--	--	--	Q54PQ8	317	1.29506e-28	Exportin-5 OS=Dictyostelium discoideum GN=xpo5 PE=3 SV=1	PF08066//PF05929//PF06424//PF07464//PF03836//PF04799//PF05478//PF09128//PF11744//PF01601//PF05388//PF01322//PF01442//PF07739//PF08718//PF04513//PF03037	PMC2NT (NUC016) domain//Phage capsid scaffolding protein (GPO) serine peptidase//PRP1 splicing factor, N-terminal//Apolipophorin-III precursor (apoLp-III)//RasGAP C-terminus//fzo-like conserved region//Prominin//Regulator of G protein signalling-like domain//Aluminium activated malate transporter//Coronavirus S2 glycoprotein//Carboxypeptidase Y pro-peptide//Cytochrome C'//Apolipoprotein A1/A4/E d…	GO:0006118//GO:0007264//GO:0006396//GO:0006944//GO:0000398//GO:0019069//GO:0006952//GO:0006184//GO:0008053//GO:0045892//GO:0015743//GO:0008284//GO:0046813//GO:0042157//GO:0006869//GO:0043087//GO:0046836	electron transport//small GTPase mediated signal transduction//RNA processing//cellular membrane fusion//mRNA splicing, via spliceosome//viral capsid assembly//defense response//GTP catabolic process//mitochondrial fusion//negative regulation of transcription, DNA-dependent//malate transport//positive regulation of cell proliferation//virion attachment, binding of host cell surface receptor//lipo…	GO:0008289//GO:0005099//GO:0051861//GO:0020037//GO:0004185//GO:0005198//GO:0009055//GO:0005506//GO:0003677//GO:0005089//GO:0017089//GO:0003924	lipid binding//Ras GTPase activator activity//glycolipid binding//heme binding//serine-type carboxypeptidase activity//structural molecule activity//electron carrier activity//iron ion binding//DNA binding//Rho guanyl-nucleotide exchange factor activity//glycolipid transporter activity//GTPase activity	GO:0005634//GO:0000176//GO:0005622//GO:0019028//GO:0005741//GO:0005576//GO:0016021//GO:0019031//GO:0005737//GO:0005746//GO:0005773	nucleus//nuclear exosome (RNase complex)//intracellular//viral capsid//mitochondrial outer membrane//extracellular region//integral to membrane//viral envelope//cytoplasm//mitochondrial respiratory chain//vacuole	--	--
comp32102_c0	2	2	0.0652	3175.95	37.3064	478	5.36087	3029	157136996	XP_001656967.1	2082	0	exostosin-2 [Aedes aegypti]	336266671	XM_003348055.1	35	3.11004e-06	Sordaria macrospora k-hell hypothetical protein (SMAC_03949), mRNA	K11979	UBR7	E3 ubiquitin-protein ligase UBR7	http://www.genome.jp/dbget-bin/www_bget?ko:K11979	Q9V730	132	1.15356e-06	Exostosin-1 OS=Drosophila melanogaster GN=ttv PE=1 SV=1	PF02207//PF03417//PF00628	Putative zinc finger in N-recognin (UBR box)//Acyl-coenzyme A:6-aminopenicillanic acid acyl-transferase//PHD-finger	GO:0042318//GO:0016567	penicillin biosynthetic process//protein ubiquitination	GO:0008270//GO:0005515//GO:0004842	zinc ion binding//protein binding//ubiquitin-protein ligase activity	--	--	KOG2752	Uncharacterized conserved protein, contains N-recognin-type Zn-finger
comp14207_c0	2	2	0.0508	850	20.7429	238	5.54531	1458	168040872	XP_001772917.1	153	1.35391e-10	predicted protein [Physcomitrella patens subsp. patens]	58418577	AE017321.1	167	7.13557e-81	Wolbachia endosymbiont strain TRS of Brugia malayi, complete genome	K00162	PDHB, pdhB	pyruvate dehydrogenase E1 component subunit beta	http://www.genome.jp/dbget-bin/www_bget?ko:K00162	Q5LWJ5	256	4.16577e-26	Chaperone protein DnaJ OS=Ruegeria pomeroyi (strain ATCC 700808 / DSM 15171 / DSS-3) GN=dnaJ PE=3 SV=1	PF02780//PF00556	Transketolase, C-terminal domain//Antenna complex alpha/beta subunit	GO:0008152//GO:0019684//GO:0006118	metabolic process//photosynthesis, light reaction//electron transport	GO:0045156//GO:0003824	electron transporter, transferring electrons within the cyclic electron transport pathway of photosynthesis activity//catalytic activity	GO:0030077//GO:0016021	plasma membrane light-harvesting complex//integral to membrane	KOG0524	Pyruvate dehydrogenase E1, beta subunit
comp41225_c0	2	2	0.0133	1962.99	20.1744	402.02	3.94482	3462	429961403	ELA40948.1	142	6.08589e-09	hypothetical protein VICG_02037 [Vittaforma corneae ATCC 50505]	190702462	EF710655.1	37	3.33849e-08	Glyptapanteles indiensis clone BAC 11D13, complete sequence	--	--	--	--	Q9JLI3	347	6.68049e-145	Membrane metallo-endopeptidase-like 1 OS=Mus musculus GN=Mmel1 PE=1 SV=1	--	--	--	--	--	--	--	--	--	--
comp34810_c0	2	2	0.122	150	4.41442	176	4.9453	1209	427784339	JAA57621.1	203	2.13114e-15	Putative 26s proteasome regulatory complex subunit [Rhipicephalus pulchellus]	302836264	XM_002949647.1	46	1.55155e-12	Volvox carteri f. nagariensis hypothetical protein, mRNA	K01069	E3.1.2.6, gloB	hydroxyacylglutathione hydrolase	http://www.genome.jp/dbget-bin/www_bget?ko:K01069	Q12250	133	1.35799e-07	26S proteasome regulatory subunit RPN5 OS=Saccharomyces cerevisiae (strain ATCC 204508 / S288c) GN=RPN5 PE=1 SV=3	PF00753	Metallo-beta-lactamase superfamily	--	--	GO:0016787	hydrolase activity	--	--	KOG0813	Glyoxylase
comp44503_c0	2	2	0.1524	2883	155.186	4939.98	253.881	661	66499854	XP_392133.2	2023	0	PREDICTED: PX domain-containing protein kinase-like protein-like [Apis mellifera]	117644649	CT737243.10	36	3.49835e-08	Pig DNA sequence from clone CH242-174L21 on chromosome 7, complete sequence	K02947	RP-S10e, RPS10	small subunit ribosomal protein S10e	http://www.genome.jp/dbget-bin/www_bget?ko:K02947	P57769	137	2.67255e-07	Sorting nexin-16 OS=Rattus norvegicus GN=Snx16 PE=1 SV=2	--	--	--	--	--	--	GO:0005840	ribosome	KOG3344	40s ribosomal protein s10
comp18861_c0	2	2	0.0629	100	3.19105	42	1.27962	1115	332028572	EGI68609.1	784	4.30552e-93	Transformation/transcription domain-associated protein [Acromyrmex echinatior]	328783320	XR_120131.1	37	2.75096e-08	PREDICTED: Apis mellifera hypothetical LOC100577267 (LOC100577267), miscRNA	K15423	PPP4C	serine/threonine-protein phosphatase 4 catalytic subunit	http://www.genome.jp/dbget-bin/www_bget?ko:K15423	P38811	145	1.42073e-09	Transcription-associated protein 1 OS=Saccharomyces cerevisiae (strain ATCC 204508 / S288c) GN=TRA1 PE=1 SV=1	PF00149	Calcineurin-like phosphoesterase	GO:0006470	protein dephosphorylation	GO:0004721//GO:0016787	phosphoprotein phosphatase activity//hydrolase activity	--	--	KOG0372	Serine/threonine specific protein phosphatase involved in glycogen accumulation, PP2A-related
comp32385_c0	2	2	0.1161	986.97	18.3857	577	10.2624	1910	345490487	XP_001604144.2	145	5.09115e-07	PREDICTED: hypothetical protein LOC100120507 [Nasonia vitripennis]	91178026	DQ445482.1	177	1.69089e-86	Nosema bombycis contig 2, partial genomic sequence	--	--	--	--	Q5JVG2	231	1.27123e-18	Zinc finger protein 484 OS=Homo sapiens GN=ZNF484 PE=1 SV=1	PF00085//PF00462	Thioredoxin//Glutaredoxin	GO:0045454//GO:0006118	cell redox homeostasis//electron transport	GO:0015035//GO:0009055	protein disulfide oxidoreductase activity//electron carrier activity	--	--	KOG0911	Glutaredoxin-related protein
comp45016_c0	2	2	0.0785	3525.18	122.727	1000	33.2396	1022	189239691	XP_974700.2	1440	0	PREDICTED: similar to phenylalanyl-tRNA synthetase, mitochondrial [Tribolium castaneum]	326935720	XM_003213868.1	35	1.93827e-06	PREDICTED: Meleagris gallopavo methionyl-tRNA synthetase, cytoplasmic-like (LOC100547453), partial mRNA	K02728	PSMA4	20S proteasome subunit alpha 3	http://www.genome.jp/dbget-bin/www_bget?ko:K02728	Q83C14	366	4.51044e-37	Phenylalanine--tRNA ligase alpha subunit OS=Coxiella burnetii (strain RSA 493 / Nine Mile phase I) GN=pheS PE=3 SV=1	PF10584//PF00227	Proteasome subunit A N-terminal signature//Proteasome subunit	GO:0006511//GO:0051603	ubiquitin-dependent protein catabolic process//proteolysis involved in cellular protein catabolic process	GO:0004175//GO:0004298	endopeptidase activity//threonine-type endopeptidase activity	GO:0005839//GO:0019773	proteasome core complex//proteasome core complex, alpha-subunit complex	KOG0178	20S proteasome, regulatory subunit alpha type PSMA4/PRE9
comp39175_c0	295	43	0.5295	270.01	2.92718	160299	1659.2	3282	322787043	EFZ13267.1	124	2.25971e-06	hypothetical protein SINV_11752 [Solenopsis invicta]	58418577	AE017321.1	324	7.65352e-168	Wolbachia endosymbiont strain TRS of Brugia malayi, complete genome	--	--	--	--	B4JB43	110	3.22772e-06	Eukaryotic translation initiation factor 3 subunit I OS=Drosophila grimshawi GN=Trip1 PE=3 SV=1	--	--	--	--	--	--	--	--	--	--
comp37409_c0	2	2	0.0441	767	11.004	68	0.931459	2480	270014592	EFA11040.1	747	1.4732e-88	hypothetical protein TcasGA2_TC004631 [Tribolium castaneum]	262302698	GQ886369.1	74	9.85737e-28	Eumesocampa frigilis voucher EfrDIPLUR neurofibromin mRNA, partial cds	K01229	LCT	lactase-phlorizin hydrolase	http://www.genome.jp/dbget-bin/www_bget?ko:K01229	A0JP94	396	1.74987e-42	HEAT repeat-containing protein 5A OS=Xenopus tropicalis GN=heatr5a PE=2 SV=1	PF00232//PF00150	Glycosyl hydrolase family 1//Cellulase (glycosyl hydrolase family 5)	GO:0005975	carbohydrate metabolic process	GO:0004553//GO:0016787	hydrolase activity, hydrolyzing O-glycosyl compounds//hydrolase activity	--	--	--	--
comp35992_c0	112	14	0.4034	1726.93	37.2391	261	5.37357	1650	345490220	XP_003426330.1	304	1.34721e-28	PREDICTED: hypothetical protein LOC100121192 isoform 2 [Nasonia vitripennis]	340728244	XM_003402390.1	254	4.06128e-128	PREDICTED: Bombus terrestris ATP-binding cassette sub-family G member 1-like (LOC100644506), mRNA	--	--	--	--	Q42946	871	5.64428e-112	Coproporphyrinogen-III oxidase, chloroplastic OS=Nicotiana tabacum GN=CPX PE=2 SV=1	--	--	--	--	--	--	--	--	KOG2392	Serpin
comp42618_c0	2	2	0.0196	20608.5	152.412	278	1.96298	4811	345497139	XP_003427918.1	1311	8.69551e-177	PREDICTED: regulation of nuclear pre-mRNA domain-containing protein 1B-like isoform 2 [Nasonia vitripennis]	354502948	XM_003513496.1	59	9.3393e-20	PREDICTED: Cricetulus griseus PRP40 pre-mRNA processing factor 40 homolog B (yeast) (Prpf40b), mRNA	--	--	--	--	Q6NXI6	200	5.79314e-15	Regulation of nuclear pre-mRNA domain-containing protein 2 OS=Mus musculus GN=Rprd2 PE=1 SV=1	PF01347//PF09172	Lipoprotein amino terminal region//Domain of unknown function (DUF1943)	GO:0006869	lipid transport	GO:0005319	lipid transporter activity	--	--	--	--
comp44261_c3	2	2	0.0172	4587	23.2753	3457	16.748	7012	345479683	XP_001601017.2	1117	9.07309e-140	PREDICTED: mediator of RNA polymerase II transcription subunit 23-like [Nasonia vitripennis]	242019824	XM_002430314.1	235	3.36955e-118	Pediculus humanus corporis CRSP complex subunit, putative, mRNA	K05236	COPA	coatomer protein complex, subunit alpha (xenin)	http://www.genome.jp/dbget-bin/www_bget?ko:K05236	Q55BN0	130	3.23172e-07	Putative mediator of RNA polymerase II transcription subunit 23 OS=Dictyostelium discoideum GN=med23 PE=3 SV=1	PF06951//PF00400//PF00068//PF00078//PF04053//PF06957//PF05826//PF05191	Group XII secretory phospholipase A2 precursor (PLA2G12)//WD domain, G-beta repeat//Phospholipase A2//Reverse transcriptase (RNA-dependent DNA polymerase)//Coatomer WD associated region//Coatomer (COPI) alpha subunit C-terminus//Phospholipase A2//Adenylate kinase, active site lid	GO:0006278//GO:0046034//GO:0016192//GO:0006144//GO:0006886//GO:0009395//GO:0016042	RNA-dependent DNA replication//ATP metabolic process//vesicle-mediated transport//purine nucleobase metabolic process//intracellular protein transport//phospholipid catabolic process//lipid catabolic process	GO:0003964//GO:0005515//GO:0003723//GO:0004623//GO:0005509//GO:0004017//GO:0005198	RNA-directed DNA polymerase activity//protein binding//RNA binding//phospholipase A2 activity//calcium ion binding//adenylate kinase activity//structural molecule activity	GO:0005576//GO:0030126//GO:0030117	extracellular region//COPI vesicle coat//membrane coat	KOG0292	Vesicle coat complex COPI, alpha subunit
comp32569_c0	2	2	0.0535	501	16.722	953	30.3698	1066	332027815	EGI67880.1	350	4.11912e-37	hypothetical protein G5I_03522 [Acromyrmex echinatior]	328786024	XM_003250649.1	64	1.74777e-23	PREDICTED: Apis mellifera hypothetical protein LOC100577632 (LOC100577632), mRNA	K14753	RACK1	guanine nucleotide-binding protein subunit beta-2-like 1 protein	http://www.genome.jp/dbget-bin/www_bget?ko:K14753	O05408	224	3.0418e-19	Uncharacterized oxidoreductase YrpG OS=Bacillus subtilis (strain 168) GN=yrpG PE=3 SV=2	PF00400	WD domain, G-beta repeat	--	--	GO:0005515	protein binding	--	--	KOG0279	G protein beta subunit-like protein
comp43087_c0	2	2	0.007	3516	14.7211	508	2.03074	8498	322801004	EFZ21785.1	240	6.82948e-20	hypothetical protein SINV_05107 [Solenopsis invicta]	383847181	XM_003699186.1	85	7.72365e-35	PREDICTED: Megachile rotundata uncharacterized LOC100881410 (LOC100881410), mRNA	K11498	CENPE	centromeric protein E	http://www.genome.jp/dbget-bin/www_bget?ko:K11498	Q9Y673	120	2.29598e-07	Dolichyl-phosphate beta-glucosyltransferase OS=Homo sapiens GN=ALG5 PE=1 SV=1	PF00225	Kinesin motor domain	GO:0007018//GO:0007017	microtubule-based movement//microtubule-based process	GO:0005524//GO:0003777	ATP binding//microtubule motor activity	GO:0005874	microtubule	KOG0242	Kinesin-like protein
comp37952_c0	2	2	0.1879	344.95	11.26	116	3.61525	1090	242019593	XP_002430244.1	482	9.55636e-52	sodium/hydrogen exchanger, putative [Pediculus humanus corporis]	194749972	XM_001957370.1	33	4.28173e-06	Drosophila ananassae GF10399 (Dana\GF10399), mRNA	K12896	SFRS7	splicing factor, arginine/serine-rich 7	http://www.genome.jp/dbget-bin/www_bget?ko:K12896	P26431	266	2.04367e-24	Sodium/hydrogen exchanger 1 OS=Rattus norvegicus GN=Slc9a1 PE=1 SV=2	PF00076//PF00098	RNA recognition motif. (a.k.a. RRM, RBD, or RNP domain)//Zinc knuckle	--	--	GO:0003676//GO:0008270	nucleic acid binding//zinc ion binding	--	--	KOG0107	Alternative splicing factor SRp20/9G8 (RRM superfamily)
comp38878_c0	2	2	0.0259	2760.84	25.6278	497	4.40478	3833	307174398	EFN64917.1	677	2.1162e-84	LIM/homeobox protein Lhx3 [Camponotus floridanus]	58418577	AE017321.1	136	1.46866e-63	Wolbachia endosymbiont strain TRS of Brugia malayi, complete genome	K09115	MNT, ROX	MAX-binding protein	http://www.genome.jp/dbget-bin/www_bget?ko:K09115	P20271	355	4.38158e-39	Homeobox protein ceh-14 OS=Caenorhabditis elegans GN=ceh-14 PE=2 SV=3	--	--	--	--	--	--	--	--	KOG2483	Upstream transcription factor 2/L-myc-2 protein
comp43138_c1	2	2	0.0104	40613.4	150.102	4522.08	15.9571	9627	328724137	XP_003248039.1	194	9.37609e-16	PREDICTED: hypothetical protein LOC100575211 [Acyrthosiphon pisum]	42410857	AE017196.1	137	2.78461e-64	Wolbachia endosymbiont of Drosophila melanogaster, complete genome	K06115	SPTB	spectrin beta	http://www.genome.jp/dbget-bin/www_bget?ko:K06115	O13883	113	2.7028e-06	GPI transamidase component GAB1 homolog OS=Schizosaccharomyces pombe (strain 972 / ATCC 24843) GN=SPAC1952.01 PE=2 SV=2	PF00539//PF00169//PF03938//PF08118//PF00307//PF00435	Transactivating regulatory protein (Tat)//PH domain//Outer membrane protein (OmpH-like)//Yeast mitochondrial distribution and morphology (MDM) proteins//Calponin homology (CH) domain//Spectrin repeat	GO:0007005//GO:0006355	mitochondrion organization//regulation of transcription, DNA-dependent	GO:0005515//GO:0003700//GO:0051082//GO:0005543	protein binding//sequence-specific DNA binding transcription factor activity//unfolded protein binding//phospholipid binding	GO:0005743//GO:0042025//GO:0005667	mitochondrial inner membrane//host cell nucleus//transcription factor complex	KOG0040	Ca2+-binding actin-bundling protein (spectrin), alpha chain (EF-Hand protein superfamily)
comp19063_c0	2	2	0.1047	155.97	6.8175	75	3.12999	814	297809333	XP_002872550.1	211	3.44938e-18	hypothetical protein ARALYDRAFT_489950 [Arabidopsis lyrata subsp. lyrata]	190356750	AM999887.1	224	1.99669e-112	Wolbachia endosymbiont of Culex quinquefasciatus Pel strain wPip complete genome	--	--	--	--	A5FZ68	284	6.10859e-30	Elongation factor Ts OS=Acidiphilium cryptum (strain JF-5) GN=tsf PE=3 SV=1	--	--	--	--	--	--	--	--	--	--
comp32146_c0	79	14	0.3647	1944.97	34.5667	12015.8	203.889	2002	223587777	CAT00573.1	491	1.05045e-59	putative transcription initiation factor LEF-5 [Cotesia congregata]	223587776	FM877774.1	282	2.27233e-144	Cotesia congregata mRNA for putative transcription initiation factor LEF-5 (lef-5 gene), isolated from pupal stage ovaries	K09584	PDIA6, TXNDC7	protein disulfide-isomerase A6	http://www.genome.jp/dbget-bin/www_bget?ko:K09584	P00305	124	2.24489e-06	Insecticyanin-A OS=Manduca sexta GN=INSA PE=1 SV=1	PF00578//PF00085//PF00462	AhpC/TSA family//Thioredoxin//Glutaredoxin	GO:0006118//GO:0045454//GO:0055114	electron transport//cell redox homeostasis//oxidation-reduction process	GO:0016209//GO:0009055//GO:0016491//GO:0015035	antioxidant activity//electron carrier activity//oxidoreductase activity//protein disulfide oxidoreductase activity	--	--	KOG0191	Thioredoxin/protein disulfide isomerase
comp47272_c0	2	2	0.1078	709.03	31.5738	244	10.3741	799	66526174	XP_394115.2	2150	0	PREDICTED: aromatic-L-amino-acid decarboxylase [Apis mellifera]	254934152	GQ283619.1	65	6.18878e-23	Dysodia sp. JCR-2009 dopa decarboxylase (DDC) mRNA, partial cds	--	--	--	--	P27718	1603	0	Aromatic-L-amino-acid decarboxylase OS=Bos taurus GN=DDC PE=2 SV=2	PF07933	Protein of unknown function (DUF1681)	GO:0006897	endocytosis	--	--	GO:0016020	membrane	--	--
comp42188_c0	2	2	0.0093	1618	11.5299	195	1.32672	4993	157107691	XP_001649893.1	596	1.02153e-71	hypothetical protein AaeL_AAEL004858 [Aedes aegypti]	190702156	EF710640.1	129	8.46671e-60	Cotesia sesamiae Mombasa bracovirus clone BAC 6I18, complete sequence	--	--	--	--	Q80TH2	133	9.74658e-07	Protein LAP2 OS=Mus musculus GN=Erbb2ip PE=1 SV=3	PF03088//PF00695	Strictosidine synthase//Major surface antigen from hepadnavirus	GO:0016032//GO:0042432//GO:0009058//GO:0016114	viral process//indole biosynthetic process//biosynthetic process//terpenoid biosynthetic process	GO:0016844	strictosidine synthase activity	--	--	--	--
comp42655_c0	2	2	0.0488	280.01	5.51957	28	0.526971	1805	307185018	EFN71247.1	208	4.44279e-17	Vacuolar protein sorting-associated protein 72-like protein [Camponotus floridanus]	387510370	HE806316.1	39	8.85526e-09	Tetrapisispora blattae CBS 6284 chromosome 1, complete genome	K03781	katE, CAT, catB, srpA	catalase	http://www.genome.jp/dbget-bin/www_bget?ko:K03781	Q8VE85	424	1.59816e-48	Protein slowmo homolog 1 OS=Mus musculus GN=Slmo1 PE=2 SV=1	PF00199	Catalase	GO:0055114//GO:0015947//GO:0006568//GO:0006979//GO:0006804	oxidation-reduction process//methane metabolic process//tryptophan metabolic process//response to oxidative stress//peroxidase reaction	GO:0004096//GO:0020037	catalase activity//heme binding	--	--	KOG0047	Catalase
comp41760_c0	2	2	0.0436	2719.04	32.8503	2907.97	33.5437	2945	307170617	EFN62801.1	119	4.91796e-06	Protein deadpan [Camponotus floridanus]	300707659	XM_002995983.1	231	6.50348e-116	Nosema ceranae BRL01 hypothetical protein (NCER_100944) mRNA, complete cds	K01251	E3.3.1.1, ahcY	adenosylhomocysteinase	http://www.genome.jp/dbget-bin/www_bget?ko:K01251	P17141	239	2.29844e-20	Zinc finger protein 37 OS=Mus musculus GN=Zfp37 PE=2 SV=4	PF00208//PF07991//PF05221//PF02254//PF02882//PF03949//PF02826	Glutamate/Leucine/Phenylalanine/Valine dehydrogenase//Acetohydroxy acid isomeroreductase, catalytic domain//S-adenosyl-L-homocysteine hydrolase//TrkA-N domain//Tetrahydrofolate dehydrogenase/cyclohydrolase, NAD(P)-binding domain//Malic enzyme, NAD binding domain//D-isomer specific 2-hydroxyacid dehydrogenase, NAD binding domain	GO:0009098//GO:0046487//GO:0009097//GO:0006813//GO:0009099//GO:0015940//GO:0006555//GO:0006520//GO:0009396//GO:0008652//GO:0055114//GO:0006730	leucine biosynthetic process//glyoxylate metabolic process//isoleucine biosynthetic process//potassium ion transport//valine biosynthetic process//pantothenate biosynthetic process//methionine metabolic process//cellular amino acid metabolic process//folic acid-containing compound biosynthetic process//cellular amino acid biosynthetic process//oxidation-reduction process//one-carbon metabolic pro…	GO:0004488//GO:0004455//GO:0016616//GO:0016491//GO:0004013//GO:0051287//GO:0048037//GO:0003824	methylenetetrahydrofolate dehydrogenase (NADP+) activity//ketol-acid reductoisomerase activity//oxidoreductase activity, acting on the CH-OH group of donors, NAD or NADP as acceptor//oxidoreductase activity//adenosylhomocysteinase activity//NAD binding//cofactor binding//catalytic activity	--	--	KOG1370	S-adenosylhomocysteine hydrolase
comp25301_c0	9	1	0.0385	557.99	14.8492	125	3.17603	1337	193788713	NP_001123296.1	842	6.30273e-106	uncharacterized protein LOC100121619 [Nasonia vitripennis]	242017821	XM_002429340.1	58	1.38997e-19	Pediculus humanus corporis conserved hypothetical protein, mRNA	K12606	RCD1, CNOT9, CAF40	CCR4-NOT transcription complex subunit 9	http://www.genome.jp/dbget-bin/www_bget?ko:K12606	Q1LXI5	168	1.59742e-13	39S ribosomal protein L54, mitochondrial OS=Danio rerio GN=mrpl54 PE=2 SV=2	--	--	--	--	--	--	--	--	KOG3036	Protein involved in cell differentiation/sexual development
comp48770_c0	7	1	0.046	809.5	34.9117	31	1.27648	825	396081764	AFN83379.1	212	2.8453e-17	23S rRNA methyl-transferase [Encephalitozoon romaleae SJ-2008]	398649717	HE660029.1	326	7.06089e-169	Wolbachia endosymbiont of Onchocerca ochengi complete genome, strain wOo	--	--	--	--	P0AG69	152	1.66638e-10	30S ribosomal protein S1 OS=Escherichia coli O157:H7 GN=rpsA PE=3 SV=1	--	--	--	--	--	--	--	--	--	--
comp40722_c0	7	1	0.0145	1517	14.1853	1976.97	17.6503	3805	322796568	EFZ19042.1	274	7.48717e-26	hypothetical protein SINV_08513 [Solenopsis invicta]	340720773	XM_003398757.1	556	0	PREDICTED: Bombus terrestris eukaryotic translation initiation factor 3 subunit L-like (LOC100651929), mRNA	--	--	--	--	A6NJY1	269	3.47839e-24	Putative SLC9B1-like protein SLC9B1P1 OS=Homo sapiens GN=SLC9B1P1 PE=5 SV=4	--	--	--	--	--	--	--	--	KOG4725	Uncharacterized conserved protein
comp10925_c0	28	14	0.2115	4614.12	40.5061	2595	21.7504	4053	345323411	XP_003430710.1	131	6.41679e-08	PREDICTED: tryptophan-rich protein-like isoform 2 [Ornithorhynchus anatinus]	383863389	XM_003707116.1	131	4.35793e-60	PREDICTED: Megachile rotundata uncharacterized LOC100876143 (LOC100876143), mRNA	K05546	GANAB	alpha 1,3-glucosidase	http://www.genome.jp/dbget-bin/www_bget?ko:K05546	O00258	107	9.21798e-06	Tail-anchored protein insertion receptor WRB OS=Homo sapiens GN=WRB PE=1 SV=2	PF01055//PF04805	Glycosyl hydrolases family 31//E10-like protein conserved region	GO:0055114//GO:0005975	oxidation-reduction process//carbohydrate metabolic process	GO:0016972//GO:0004553	thiol oxidase activity//hydrolase activity, hydrolyzing O-glycosyl compounds	--	--	KOG1066	Glucosidase II catalytic (alpha) subunit and related enzymes, glycosyl hydrolase family 31
comp28004_c0	6	1	0.0183	12348.8	183.761	522	7.41647	2391	270001183	EEZ97630.1	274	4.57253e-27	hypothetical protein TcasGA2_TC016078 [Tribolium castaneum]	190702578	EF710659.1	83	6.58973e-34	Glyptapanteles indiensis clone BAC 9I20, complete sequence	K11204	GCLC	glutamate--cysteine ligase catalytic subunit	http://www.genome.jp/dbget-bin/www_bget?ko:K11204	P10266	148	2.41258e-10	HERV-K_5q33.3 provirus ancestral Pol protein OS=Homo sapiens PE=3 SV=2	PF03523//PF04117//PF03074	Macrophage scavenger receptor//Mpv17 / PMP22 family//Glutamate-cysteine ligase	GO:0006750//GO:0007165//GO:0006898//GO:0006749	glutathione biosynthetic process//signal transduction//receptor-mediated endocytosis//glutathione metabolic process	GO:0004357//GO:0005044	glutamate-cysteine ligase activity//scavenger receptor activity	GO:0016020//GO:0017109//GO:0016021	membrane//glutamate-cysteine ligase complex//integral to membrane	KOG3754	Gamma-glutamylcysteine synthetase
comp43745_c0	5	1	0.0192	2193.58	34.9365	823.06	12.5157	2234	383855536	XP_003703266.1	273	2.77989e-25	PREDICTED: uncharacterized protein LOC100878222 [Megachile rotundata]	328791287	XM_623923.3	38	3.87932e-09	PREDICTED: Apis mellifera ciboulot, transcript variant 3 (cib), mRNA	K12373	HEXA_B	hexosaminidase	http://www.genome.jp/dbget-bin/www_bget?ko:K12373	P25304	114	1.81949e-06	Agrin OS=Rattus norvegicus GN=Agrn PE=1 SV=2	PF00728	Glycosyl hydrolase family 20, catalytic domain	GO:0005975	carbohydrate metabolic process	GO:0004553	hydrolase activity, hydrolyzing O-glycosyl compounds	--	--	KOG2499	Beta-N-acetylhexosaminidase
comp19953_c0	5	1	0.0355	34	2.04001	9	0.515578	593	340728952	XP_003402775.1	1719	0	PREDICTED: gustatory and odorant receptor 7 [Bombus terrestris]	164370695	EU281848.1	165	5.39935e-79	Ceratosolen solmsi marchali candidate odorant receptor 2 (Or2) mRNA, complete cds	--	--	--	--	Q9VNB5	1303	2.4853e-174	Odorant receptor coreceptor OS=Drosophila melanogaster GN=Orco PE=1 SV=2	PF01496//PF01920//PF07716//PF01665//PF09726	V-type ATPase 116kDa subunit family//Prefoldin subunit//Basic region leucine zipper//Rotavirus non-structural protein NSP3//Transmembrane protein	GO:0006457//GO:0006355//GO:0015992//GO:0015991	protein folding//regulation of transcription, DNA-dependent//proton transport//ATP hydrolysis coupled proton transport	GO:0003700//GO:0051082//GO:0015078//GO:0003723//GO:0046983//GO:0043565	sequence-specific DNA binding transcription factor activity//unfolded protein binding//hydrogen ion transmembrane transporter activity//RNA binding//protein dimerization activity//sequence-specific DNA binding	GO:0005667//GO:0016272//GO:0016021//GO:0033177	transcription factor complex//prefoldin complex//integral to membrane//proton-transporting two-sector ATPase complex, proton-transporting domain	--	--
comp32141_c0	4	1	0.0381	17523.6	429.404	672.08	15.7239	1452	242019593	XP_002430244.1	2215	0	sodium/hydrogen exchanger, putative [Pediculus humanus corporis]	223587767	FM212914.1	149	6.27228e-71	Cotesia congregata P74 region	--	--	--	--	P23791	792	2.95551e-88	Sodium/hydrogen exchanger 1 OS=Oryctolagus cuniculus GN=SLC9A1 PE=2 SV=1	--	--	--	--	--	--	--	--	--	--
comp41824_c0	4	1	0.0291	1736.65	23.5392	324.97	4.20553	2625	289741361	ADD19428.1	613	4.53298e-78	ribosomal protein S14b [Glossina morsitans morsitans]	186703618	AM989974.1	81	1.15138e-32	Zygosaccharomyces rouxii strain ATCC 42981, SWE1 region, P-subgenome	--	--	--	--	P62265	566	4.59062e-72	40S ribosomal protein S14 OS=Cricetulus griseus GN=RPS14 PE=2 SV=3	--	--	--	--	--	--	--	--	--	--
comp42810_c0	4	1	0.0038	1630.14	6.50524	640	2.43846	8916	270015459	EFA11907.1	276	2.36116e-24	hypothetical protein TcasGA2_TC004064 [Tribolium castaneum]	340807448	CP002912.1	42	1.74398e-11	Rickettsia heilongjiangensis 054, complete genome	--	--	--	--	O62763	1108	5.54533e-136	Acetylcholinesterase OS=Felis catus GN=ACHE PE=3 SV=1	PF02985//PF00514	HEAT repeat//Armadillo/beta-catenin-like repeat	--	--	GO:0005515	protein binding	--	--	--	--
comp11316_c0	4	1	0.0341	1758.51	46.3468	3680.99	92.6269	1350	332030956	EGI70582.1	267	1.27354e-23	PR domain zinc finger protein 10 [Acromyrmex echinatior]	380017260	XM_003692530.1	180	7.79793e-88	PREDICTED: Apis florea small nuclear ribonucleoprotein Sm D3-like, transcript variant 1 (LOC100868527), mRNA	--	--	--	--	B4KJ11	609	8.63159e-67	Integrator complex subunit 3 homolog OS=Drosophila mojavensis GN=IntS3 PE=3 SV=1	PF01216//PF00085	Calsequestrin//Thioredoxin	GO:0045454	cell redox homeostasis	GO:0005509	calcium ion binding	--	--	KOG0190	Protein disulfide isomerase (prolyl 4-hydroxylase beta subunit)
comp39695_c0	4	1	0.0619	211	7.97814	128	4.6209	941	270005433	EFA01881.1	329	1.42289e-31	hypothetical protein TcasGA2_TC007486 [Tribolium castaneum]	383859495	XM_003705182.1	333	7.81381e-172	PREDICTED: Megachile rotundata tight junction protein ZO-1-like (LOC100876734), mRNA	--	--	--	--	Q6P158	162	1.99371e-11	Putative ATP-dependent RNA helicase DHX57 OS=Homo sapiens GN=DHX57 PE=1 SV=2	--	--	--	--	--	--	--	--	KOG3346	Phosphatidylethanolamine binding protein
comp35598_c0	4	1	0.0419	2596.99	52.2928	890	17.1104	1767	158296578	XP_316961.4	281	4.04004e-27	AGAP008482-PA [Anopheles gambiae str. PEST]	54109867	AJ632331.1	137	3.06609e-64	Cotesia congregata virus complete genome, segment Circle33	K09560	ST13	suppressor of tumorigenicity protein 13	http://www.genome.jp/dbget-bin/www_bget?ko:K09560	B0R0I6	215	1.53785e-19	Chromodomain-helicase-DNA-binding protein 8 OS=Danio rerio GN=chd8 PE=3 SV=2	PF00515	Tetratricopeptide repeat	--	--	GO:0005515	protein binding	--	--	KOG1308	Hsp70-interacting protein Hip/Transient component of progesterone receptor complexes and an Hsp70-binding protein
comp32247_c1	4	1	0.1046	420	21.689	169	8.33247	689	307194687	EFN76946.1	286	5.3647e-25	Serine/threonine-protein kinase D3 [Harpegnathos saltator]	345492158	XM_001602471.2	98	7.39901e-42	PREDICTED: Nasonia vitripennis hypothetical protein LOC100118588 (LOC100118588), mRNA	K10704	UBE2V	ubiquitin-conjugating enzyme E2 variant	http://www.genome.jp/dbget-bin/www_bget?ko:K10704	P39727	559	2.38363e-64	ER-derived vesicles protein ERV46 OS=Saccharomyces cerevisiae (strain ATCC 204508 / S288c) GN=ERV46 PE=1 SV=2	PF10399//PF00179//PF05773	Ubiquitinol-cytochrome C reductase Fe-S subunit TAT signal//Ubiquitin-conjugating enzyme//RWD domain	GO:0055114//GO:0015992//GO:0006119//GO:0006118	oxidation-reduction process//proton transport//oxidative phosphorylation//electron transport	GO:0005515//GO:0008121//GO:0016881	protein binding//ubiquinol-cytochrome-c reductase activity//acid-amino acid ligase activity	--	--	KOG0896	Ubiquitin-conjugating enzyme E2
comp36017_c0	25	14	0.2964	639	10.9202	80	1.30532	2082	307197034	EFN78406.1	2019	0	Actin-5, muscle-specific [Harpegnathos saltator]	157927722	EU035314.1	721	0	Mamestra brassicae beta actin mRNA, complete cds	K04077	groEL, HSPD1	chaperonin GroEL	http://www.genome.jp/dbget-bin/www_bget?ko:K04077	P45887	2004	0	Actin-5, muscle-specific OS=Bactrocera dorsalis PE=2 SV=1	PF00118//PF01974	TCP-1/cpn60 chaperonin family//tRNA intron endonuclease, catalytic C-terminal domain	GO:0051252//GO:0044267//GO:0006950//GO:0006388//GO:0042026	regulation of RNA metabolic process//cellular protein metabolic process//response to stress//tRNA splicing, via endonucleolytic cleavage and ligation//protein refolding	GO:0000213//GO:0005524	tRNA-intron endonuclease activity//ATP binding	GO:0000214//GO:0005737	tRNA-intron endonuclease complex//cytoplasm	KOG0356	Mitochondrial chaperonin, Cpn60/Hsp60p
comp24667_c0	4	1	0.055	29	1.56337	6	0.308826	660	386768309	NP_001246425.1	1214	8.52105e-159	smooth, isoform L [Drosophila melanogaster]	350413511	XM_003489965.1	55	8.68025e-18	PREDICTED: Bombus impatiens hypothetical protein LOC100743627 (LOC100743627), mRNA	K05901	BLVRB	biliverdin reductase / flavin reductase	http://www.genome.jp/dbget-bin/www_bget?ko:K05901	Q29099	357	3.44593e-35	Polypyrimidine tract-binding protein 1 OS=Sus scrofa GN=PTBP1 PE=2 SV=1	PF01370//PF02254	NAD dependent epimerase/dehydratase family//TrkA-N domain	GO:0006813//GO:0044237	potassium ion transport//cellular metabolic process	GO:0003824//GO:0050662	catalytic activity//coenzyme binding	--	--	--	--
comp39639_c0	4	1	0.0237	3016.62	40.4264	1485.99	19.0133	2655	91094947	XP_968721.1	418	2.70461e-46	PREDICTED: similar to FAM116B [Tribolium castaneum]	2213827	AF002162.1	153	4.01864e-73	Cyprinus carpio class I metallothionein (MT) mRNA, complete cds	--	--	--	--	Q8IWF6	258	3.48531e-25	Protein DENND6A OS=Homo sapiens GN=DENND6A PE=2 SV=1	PF00240//PF00789	Ubiquitin family//UBX domain	--	--	GO:0005515	protein binding	--	--	KOG1363	Predicted regulator of the ubiquitin pathway (contains UAS and UBX domains)
comp44992_c0	4	1	0.1288	110	8.23963	1185	84.7483	475	332027116	EGI67212.1	145	1.05068e-08	General transcription factor 3C polypeptide 6 [Acromyrmex echinatior]	340720143	XM_003398455.1	104	9.9321e-45	PREDICTED: Bombus terrestris dihydropyrimidine dehydrogenase [NADP+]-like, transcript variant 1 (LOC100643616), mRNA	--	--	--	--	A8XKG6	3198	0	Probable dihydropyrimidine dehydrogenase [NADP(+)] OS=Caenorhabditis briggsae GN=dpyd-1 PE=3 SV=2	--	--	--	--	--	--	--	--	--	--
comp39997_c0	4	1	0.0331	639.06	14.7266	101	2.22219	1544	322787968	EFZ13809.1	692	2.48351e-88	hypothetical protein SINV_04326 [Solenopsis invicta]	40888894	AY436786.1	386	0	Rhabdosargus sarba heat shock cognate 70 (hsc70) mRNA, complete cds	--	--	--	--	Q9DGK4	422	4.24769e-49	Translationally-controlled tumor protein homolog OS=Danio rerio GN=tpt1 PE=2 SV=1	--	--	--	--	--	--	--	--	KOG4178	Soluble epoxide hydrolase
comp37012_c0	3	1	0.0517	177	5.96938	25	0.804996	1055	157125126	XP_001660633.1	386	1.5647e-40	hypothetical protein AaeL_AAEL010082 [Aedes aegypti]	350408100	XM_003488255.1	625	0	PREDICTED: Bombus impatiens solute carrier organic anion transporter family member 5A1-like (LOC100747522), mRNA	K00002	E1.1.1.2, adh	alcohol dehydrogenase (NADP+)	http://www.genome.jp/dbget-bin/www_bget?ko:K00002	Q54JR9	142	1.45843e-09	Protein sgt1 OS=Dictyostelium discoideum GN=ecd PE=3 SV=1	--	--	--	--	--	--	--	--	KOG1577	Aldo/keto reductase family proteins
comp44070_c0	3	1	0.0247	375.05	6.57034	257.52	4.30732	2031	113229	P26197.1	1539	0	RecName: Full=Actin-2	448525563	XM_003869098.1	186	8.57074e-91	Candida orthopsilosis Co 90-125 Act1 actin (CORT_0D01620), mRNA	--	--	--	--	Q964E3	1530	0	Actin, cytoplasmic OS=Biomphalaria alexandrina PE=3 SV=1	--	--	--	--	--	--	--	--	--	--
comp27472_c0	3	1	0.1129	5	0.478229	12	1.09583	372	350419745	XP_003492287.1	142	1.67628e-08	PREDICTED: UPF0389 protein CG9231-like [Bombus impatiens]	383853709	XM_003702317.1	94	3.31841e-39	PREDICTED: Megachile rotundata uncharacterized LOC100880599 (LOC100880599), mRNA	K06944	K06944	--	http://www.genome.jp/dbget-bin/www_bget?ko:K06944	Q96A26	114	6.84e-06	Protein FAM162A OS=Homo sapiens GN=FAM162A PE=1 SV=2	PF00350//PF02421//PF01926	Dynamin family//Ferrous iron transport protein B//GTPase of unknown function	GO:0015684	ferrous iron transport	GO:0015093//GO:0003924//GO:0005525	ferrous iron transmembrane transporter activity//GTPase activity//GTP binding	GO:0016021	integral to membrane	KOG1487	GTP-binding protein DRG1 (ODN superfamily)
comp42345_c0	63	13	0.3783	8008.78	164.05	211	4.12657	1737	91079915	XP_967163.1	2855	0	PREDICTED: similar to AGAP004937-PA [Tribolium castaneum]	189235913	XM_962070.2	151	6.92452e-71	PREDICTED: Tribolium castaneum similar to AGAP004937-PA (LOC655517), mRNA	--	--	--	--	P29174	300	1.21429e-29	Cold shock domain-containing protein E1 (Fragment) OS=Cavia porcellus GN=CSDE1 PE=3 SV=1	PF01266//PF01593//PF07992//PF00899//PF05834//PF03807//PF02254//PF01134//PF00070	FAD dependent oxidoreductase//Flavin containing amine oxidoreductase//Pyridine nucleotide-disulphide oxidoreductase//ThiF family//Lycopene cyclase protein//NADP oxidoreductase coenzyme F420-dependent//TrkA-N domain//Glucose inhibited division protein A//Pyridine nucleotide-disulphide oxidoreductase	GO:0008033//GO:0006813//GO:0055114//GO:0016117	tRNA processing//potassium ion transport//oxidation-reduction process//carotenoid biosynthetic process	GO:0050660//GO:0016705//GO:0003824//GO:0016491	flavin adenine dinucleotide binding//oxidoreductase activity, acting on paired donors, with incorporation or reduction of molecular oxygen//catalytic activity//oxidoreductase activity	--	--	KOG0029	Amine oxidase
comp43651_c1	3	1	0.2222	598.45	18.4835	971.84	28.6582	1152	332373642	AEE61962.1	722	1.36662e-87	unknown [Dendroctonus ponderosae]	328776194	XM_394657.4	102	7.09486e-44	PREDICTED: Apis mellifera Rieske iron-sulfur protein (RFeSP), mRNA	--	--	--	--	Q69BK6	677	4.01729e-82	Cytochrome b-c1 complex subunit Rieske, mitochondrial OS=Pan paniscus GN=UQCRFS1 PE=3 SV=1	--	--	--	--	--	--	--	--	--	--
comp82500_c0	3	1	0.0991	21	1.3536	15	0.923121	552	307186757	EFN72202.1	352	7.63964e-33	hypothetical protein EAG_12847 [Camponotus floridanus]	11344494	AB003697.1	35	8.00895e-07	Bacillus flavocaldarius gene for oligo-1,6-glucosidase, complete cds	--	--	--	--	Q9USJ2	132	3.16721e-08	Protein transport protein got1 OS=Schizosaccharomyces pombe (strain 972 / ATCC 24843) GN=got1 PE=2 SV=1	PF07647//PF01507//PF02198	SAM domain (Sterile alpha motif)//Phosphoadenosine phosphosulfate reductase family//Sterile alpha motif (SAM)/Pointed domain	GO:0008152	metabolic process	GO:0005515//GO:0043565//GO:0003824	protein binding//sequence-specific DNA binding//catalytic activity	GO:0005634	nucleus	--	--
comp36148_c0	3	1	0.0432	698	17.3066	456	10.7949	1435	170039687	XP_001847658.1	252	1.5777e-24	solute carrier family 35 member B1 [Culex quinquefasciatus]	13491749	AF242372.1	37	2.1606e-07	Ipomoea batatas cysteine protease (SPCP1) mRNA, complete cds	K14209	SLC36A, PAT	solute carrier family 36 (proton-coupled amino acid transporter)	http://www.genome.jp/dbget-bin/www_bget?ko:K14209	Q66HX0	204	4.33106e-19	Solute carrier family 35 member B1 OS=Danio rerio GN=slc35b1 PE=2 SV=1	PF05355	Apolipoprotein C-II	GO:0006629//GO:0006869	lipid metabolic process//lipid transport	GO:0008047	enzyme activator activity	GO:0042627	chylomicron	KOG1304	Amino acid transporters
comp42274_c0	3	1	0.0147	564	5.19339	483	4.24636	3864	332022238	EGI62553.1	139	3.32054e-08	hypothetical protein G5I_09119 [Acromyrmex echinatior]	395821566	XM_003784061.1	50	7.58546e-15	PREDICTED: Otolemur garnettii guanine nucleotide binding protein (G protein), alpha inhibiting activity polypeptide 3 (GNAI3), mRNA	--	--	--	--	P18872	1589	0	Guanine nucleotide-binding protein G(o) subunit alpha OS=Mus musculus GN=Gnao1 PE=1 SV=3	PF00589	Phage integrase family	GO:0006310//GO:0015074	DNA recombination//DNA integration	GO:0003677	DNA binding	--	--	--	--
comp47095_c0	3	1	0.0524	951	20.9906	320.02	6.74401	1612	327287870	XP_003228651.1	322	3.50045e-33	PREDICTED: ADP-ribosylation factor-like protein 2-binding protein-like [Anolis carolinensis]	190702148	EF710632.1	167	5.94631e-81	Cotesia sesamiae Kitale bracovirus clone BAC 9L12, complete sequence	--	--	--	--	Q9D385	297	4.15264e-31	ADP-ribosylation factor-like protein 2-binding protein OS=Mus musculus GN=Arl2bp PE=1 SV=1	PF08240//PF00107	Alcohol dehydrogenase GroES-like domain//Zinc-binding dehydrogenase	GO:0055114	oxidation-reduction process	GO:0016491//GO:0008270	oxidoreductase activity//zinc ion binding	--	--	KOG1198	Zinc-binding oxidoreductase
comp22152_c0	3	1	0.0262	8545.75	156.409	3523.66	61.5749	1944	242010104	XP_002425816.1	763	5.67089e-78	WD repeat and FYVE domain-containing protein, putative [Pediculus humanus corporis]	157124319	XM_001660370.1	222	8.96315e-110	Aedes aegypti hypothetical protein AaeL_AAEL009823 partial mRNA	--	--	--	--	P25356	1087	1.21921e-117	Beige protein homolog 1 OS=Saccharomyces cerevisiae (strain ATCC 204508 / S288c) GN=BPH1 PE=2 SV=2	PF03051//PF00112	Peptidase C1-like family//Papain family cysteine protease	GO:0006508	proteolysis	GO:0008234//GO:0004197	cysteine-type peptidase activity//cysteine-type endopeptidase activity	--	--	KOG1543	Cysteine proteinase Cathepsin L
comp32051_c0	3	1	0.0286	3627.99	61.6156	1671.02	27.0959	2095	18253043	AAL62466.1	305	9.44203e-33	60S acidic ribosomal protein P1 [Spodoptera frugiperda]	156139200	AC208745.1	48	2.09055e-14	Populus trichocarpa clone JGIACSB1081-H10, complete sequence	K09493	CCT1, TCP1	T-complex protein 1 subunit alpha	http://www.genome.jp/dbget-bin/www_bget?ko:K09493	Q56K14	211	4.26488e-20	60S acidic ribosomal protein P1 OS=Bos taurus GN=RPLP1 PE=3 SV=1	PF00118	TCP-1/cpn60 chaperonin family	GO:0044267	cellular protein metabolic process	GO:0005524	ATP binding	--	--	KOG0360	Chaperonin complex component, TCP-1 alpha subunit (CCT1)
comp8241_c0	3	1	0.0724	53	3.71211	8	0.534974	508	156547946	XP_001604800.1	245	1.50809e-20	PREDICTED: ubiquitin carboxyl-terminal hydrolase 36-like isoform 1 [Nasonia vitripennis]	328786841	XM_624653.2	221	3.13775e-110	PREDICTED: Apis mellifera RNA pseudouridylate synthase domain-containing protein 2-like (LOC410341), mRNA	K13443	NPC2	Niemann-Pick C2 protein	http://www.genome.jp/dbget-bin/www_bget?ko:K13443	B4LG38	122	3.36678e-06	Ubiquitin carboxyl-terminal hydrolase 36 OS=Drosophila virilis GN=Usp36 PE=3 SV=1	PF00418	Tau and MAP protein, tubulin-binding repeat	--	--	GO:0015631	tubulin binding	GO:0045298	tubulin complex	--	--
comp39064_c1	60	13	0.2401	11880.7	178.061	2837.25	40.5997	2374	350400255	XP_003485776.1	367	4.51716e-37	PREDICTED: histone-lysine N-methyltransferase E(z)-like isoform 1 [Bombus impatiens]	345488348	XM_003425836.1	413	0	PREDICTED: Nasonia vitripennis hypothetical protein LOC100118982, transcript variant 3 (LOC100118982), mRNA	K03283	HSPA1_8	heat shock 70kDa protein 1/8	http://www.genome.jp/dbget-bin/www_bget?ko:K03283	Q92800	294	2.63802e-28	Histone-lysine N-methyltransferase EZH1 OS=Homo sapiens GN=EZH1 PE=1 SV=2	PF06723//PF01968//PF02782//PF02491//PF12019	MreB/Mbl protein//Hydantoinase/oxoprolinase//FGGY family of carbohydrate kinases, C-terminal domain//Cell division protein FtsA//Type II transport protein GspH	GO:0007049//GO:0005975//GO:0015031//GO:0015628//GO:0000902	cell cycle//carbohydrate metabolic process//protein transport//protein secretion by the type II secretion system//cell morphogenesis	GO:0008565//GO:0016773//GO:0016787//GO:0005515	protein transporter activity//phosphotransferase activity, alcohol group as acceptor//hydrolase activity//protein binding	GO:0015627	type II protein secretion system complex	KOG0101	Molecular chaperones HSP70/HSC70, HSP70 superfamily
comp39432_c0	3	1	0.025	5635.72	73.3163	995.3	12.3624	2735	345487489	XP_003425701.1	8064	0	PREDICTED: dedicator of cytokinesis protein 7-like [Nasonia vitripennis]	345489756	XM_003426176.1	39	1.21091e-08	PREDICTED: Nasonia vitripennis hypothetical protein LOC100679295, transcript variant 1 (LOC100679295), mRNA	K01081	E3.1.3.5	5'-nucleotidase	http://www.genome.jp/dbget-bin/www_bget?ko:K01081	Q8BZN6	560	5.8726e-56	Dedicator of cytokinesis protein 10 OS=Mus musculus GN=Dock10 PE=1 SV=3	--	--	--	--	--	--	--	--	--	--
comp35155_c0	3	1	0.0322	191	4.64513	55	1.2771	1463	307190612	EFN74594.1	218	3.29097e-19	Putative methyltransferase KIAA0859-like protein [Camponotus floridanus]	157783825	EU143793.1	254	3.15503e-128	Bombyx mori nicotinic acetylcholine receptor alpha 2 subunit mRNA, complete cds	K00816	CCBL	kynurenine---oxoglutarate transaminase / cysteine-S-conjugate beta-lyase / glutamine---phenylpyruvate transaminase	http://www.genome.jp/dbget-bin/www_bget?ko:K00816	Q6NTR1	186	5.96999e-16	Methyltransferase-like protein 13 OS=Xenopus laevis GN=mettl13 PE=2 SV=1	PF01053//PF00155	Cys/Met metabolism PLP-dependent enzyme//Aminotransferase class I and II	GO:0009058//GO:0006520	biosynthetic process//cellular amino acid metabolic process	GO:0030170//GO:0016740	pyridoxal phosphate binding//transferase activity	--	--	KOG0257	Kynurenine aminotransferase, glutamine transaminase K
comp104405_c0	3	1	0.0336	29	1.2786	11	0.463047	807	270006587	EFA03035.1	244	2.63332e-22	hypothetical protein TcasGA2_TC010461 [Tribolium castaneum]	5639617	AF078455.1	211	5.96358e-105	Agathis sp. &apos;Althoff &amp; Thompson 1998&apos; isolate SP-2 cytochrome oxidase I (CoI) gene, partial cds; tRNA-Leu gene, complete sequence; and cytochrome oxidase II (CoII) gene, partial cds; mitochondrial genes for mitochondrial products	--	--	--	--	Q5T1H1	117	1.05206e-06	Protein eyes shut homolog OS=Homo sapiens GN=EYS PE=1 SV=5	--	--	--	--	--	--	--	--	KOG3345	Uncharacterized conserved protein
comp31831_c0	3	1	0.0314	507	11.571	101	2.2008	1559	193664531	XP_001948787.1	543	1.64579e-63	PREDICTED: glucose dehydrogenase [acceptor]-like [Acyrthosiphon pisum]	195149358	XM_002015589.1	35	3.11234e-07	Drosophila persimilis GL10922 (Dper\GL10922), mRNA gi|198456064|ref|XM_001360188.2| Drosophila pseudoobscura pseudoobscura GA10822 (Dpse\GA10822), mRNA	--	--	--	--	P54223	230	3.00623e-21	Choline dehydrogenase OS=Rhizobium meliloti (strain 1021) GN=betA PE=3 SV=2	PF02020	eIF4-gamma/eIF5/eIF2-epsilon	--	--	GO:0005515	protein binding	--	--	KOG2297	Predicted translation factor, contains W2 domain
comp40286_c0	3	1	0.0473	80	2.74221	81	2.6509	1038	345479794	XP_001604198.2	2707	0	PREDICTED: actin-interacting protein 1-like [Nasonia vitripennis]	190702242	EF710645.1	209	3.60504e-104	Glyptapanteles flavicoxis clone BAC 1C3, complete sequence	K01081	E3.1.3.5	5'-nucleotidase	http://www.genome.jp/dbget-bin/www_bget?ko:K01081	P90587	1371	0	66 kDa stress protein OS=Physarum polycephalum PE=2 SV=1	PF05822	Pyrimidine 5'-nucleotidase (UMPH-1)	--	--	GO:0000287//GO:0008253	magnesium ion binding//5'-nucleotidase activity	GO:0005737	cytoplasm	--	--
comp44886_c0	3	1	0.0348	4474.95	110.034	1576	36.9993	1447	328779602	XP_003249678.1	185	4.51121e-13	PREDICTED: fez family zinc finger protein 2-like [Apis mellifera]	190702142	EF710626.1	52	5.46796e-17	Cotesia sesamiae Kitale bracovirus clone BAC 1M18, complete sequence	K03029	PSMD4, RPN10	26S proteasome regulatory subunit N10	http://www.genome.jp/dbget-bin/www_bget?ko:K03029	Q9ESP5	197	9.38771e-16	Fez family zinc finger protein 2 OS=Mus musculus GN=Fezf2 PE=2 SV=1	PF04056//PF00092	Ssl1-like//von Willebrand factor type A domain	GO:0006355//GO:0006281	regulation of transcription, DNA-dependent//DNA repair	GO:0008270//GO:0005515	zinc ion binding//protein binding	--	--	KOG2884	26S proteasome regulatory complex, subunit RPN10/PSMD4
comp45064_c0	3	1	0.0404	4232.88	60.5576	835.99	11.4191	2487	313228149	CBY23299.1	120	8.63028e-06	unnamed protein product [Oikopleura dioica]	332139293	HQ009551.1	180	4.09303e-88	Cotesia vestalis bracovirus segment c28, complete sequence	--	--	--	--	P12258	133	1.16194e-06	Transposable element Hobo transposase OS=Drosophila melanogaster GN=T PE=4 SV=1	--	--	--	--	--	--	--	--	KOG1471	Phosphatidylinositol transfer protein SEC14 and related proteins
comp32093_c0	3	1	0.0615	837	20.7242	704	16.6426	1437	332021118	EGI61505.1	746	4.73436e-87	DnaJ-like protein subfamily C member 7 [Acromyrmex echinatior]	264667384	GU120428.1	86	2.08095e-35	Chrysomela tremulae ribosomal protein S11 (RpS11) mRNA, complete cds	K02940	RP-L9e, RPL9	large subunit ribosomal protein L9e	http://www.genome.jp/dbget-bin/www_bget?ko:K02940	Q13217	237	2.26676e-19	DnaJ homolog subfamily C member 3 OS=Homo sapiens GN=DNAJC3 PE=1 SV=1	PF00347	Ribosomal protein L6	GO:0042254//GO:0006412	ribosome biogenesis//translation	GO:0019843//GO:0003735	rRNA binding//structural constituent of ribosome	GO:0005840	ribosome	KOG3255	60S ribosomal protein L9
comp14188_c0	2	1	0.0192	2705.45	49.415	321	5.59786	1948	332020484	EGI60899.1	137	4.46018e-07	hypothetical protein G5I_10817 [Acromyrmex echinatior]	223994952	XM_002287124.1	43	3.28114e-11	Thalassiosira pseudonana CCMP1335 26S proteasome ATPase regulatory subunit 6 (RPT6), mRNA	--	--	--	--	Q9SZD4	914	6.37263e-117	26S proteasome regulatory subunit 4 homolog A OS=Arabidopsis thaliana GN=RPT2A PE=2 SV=1	PF01527//PF04218	Transposase//CENP-B N-terminal DNA-binding domain	GO:0006313	transposition, DNA-mediated	GO:0004803//GO:0003677	transposase activity//DNA binding	--	--	--	--
comp25370_c0	44	13	0.3461	879.94	19.2431	215.98	4.50954	1627	19922120	NP_610804.1	991	1.09878e-122	CG8785, isoform A [Drosophila melanogaster]	383856819	XM_003703857.1	71	1.56055e-26	PREDICTED: Megachile rotundata proton-coupled amino acid transporter 4-like (LOC100875298), mRNA	K00128	E1.2.1.3	aldehyde dehydrogenase (NAD+)	http://www.genome.jp/dbget-bin/www_bget?ko:K00128	Q811P0	465	7.33005e-49	Proton-coupled amino acid transporter 3 OS=Mus musculus GN=Slc36a3 PE=2 SV=1	PF02134//PF00171//PF02820	Repeat in ubiquitin-activating (UBA) protein//Aldehyde dehydrogenase family//mbt repeat	GO:0006464//GO:0008152//GO:0006355//GO:0055114	cellular protein modification process//metabolic process//regulation of transcription, DNA-dependent//oxidation-reduction process	GO:0005524//GO:0008641//GO:0016491	ATP binding//small protein activating enzyme activity//oxidoreductase activity	GO:0005634	nucleus	KOG2450	Aldehyde dehydrogenase
comp32233_c0	2	1	0.0136	3622.42	40.6839	1648.99	17.6823	3168	299522872	NP_001177572.1	121	1.7549e-06	odorant receptor 196 [Nasonia vitripennis]	71533385	AC154352.2	34	4.92091e-06	Mus musculus BAC clone RP24-545J11 from chromosome 13, complete sequence	K10609	CUL4	cullin 4	http://www.genome.jp/dbget-bin/www_bget?ko:K10609	Q64355	196	4.54567e-16	Embryonal Fyn-associated substrate OS=Mus musculus GN=Efs PE=1 SV=2	PF00888//PF10557//PF07516	Cullin family//Cullin protein neddylation domain//SecA Wing and Scaffold domain	GO:0017038//GO:0006511	protein import//ubiquitin-dependent protein catabolic process	GO:0031625	ubiquitin protein ligase binding	GO:0031461//GO:0016020	cullin-RING ubiquitin ligase complex//membrane	KOG2167	Cullins
comp35907_c0	2	1	0.023	2760	45.0672	65	1.01336	2179	340712579	XP_003394833.1	176	3.16711e-11	PREDICTED: hypothetical protein LOC100651990 [Bombus terrestris]	134142258	EF432467.1	95	1.52219e-40	Choanoflagellida sp. SL117#1 clone A3 beta tubulin (btub) mRNA, partial cds	--	--	--	--	Q9C912	263	9.47152e-27	60S ribosomal protein L35a-3 OS=Arabidopsis thaliana GN=RPL35AC PE=2 SV=1	PF05281//PF01431//PF05649	Neuroendocrine protein 7B2 precursor (Secretogranin V)//Peptidase family M13//Peptidase family M13	GO:0006508//GO:0007218	proteolysis//neuropeptide signaling pathway	GO:0008237//GO:0004222	metallopeptidase activity//metalloendopeptidase activity	GO:0030141	secretory granule	KOG3624	M13 family peptidase
comp123338_c0	2	1	0.0486	4	0.323457	22	1.69854	440	91089485	XP_969495.1	212	5.18331e-18	PREDICTED: similar to matrix metalloproteinase [Tribolium castaneum]	56308160	CR729902.2	51	6.35049e-16	Tetraodon nigroviridis full-length cDNA	--	--	--	--	P24347	113	3.38345e-06	Stromelysin-3 OS=Homo sapiens GN=MMP11 PE=1 SV=3	--	--	--	--	--	--	--	--	--	--
comp43755_c0	2	1	0.0023	9253.1	34.0181	772.27	2.71075	9678	340383820	XP_003390414.1	270	1.18598e-26	PREDICTED: small RNA 2&apos;-O-methyltransferase-like [Amphimedon queenslandica]	398649717	HE660029.1	164	4.30198e-79	Wolbachia endosymbiont of Onchocerca ochengi complete genome, strain wOo	--	--	--	--	Q568P9	132	1.06316e-08	Small RNA 2&apos;-O-methyltransferase OS=Danio rerio GN=henmt1 PE=1 SV=2	PF03274//PF00435	Foamy virus BEL 1/2 protein//Spectrin repeat	GO:0016032//GO:0045893	viral process//positive regulation of transcription, DNA-dependent	GO:0005515	protein binding	--	--	KOG4475	FOG: Immunoglobin and related proteins
comp38352_c0	2	1	0.0489	9	0.576976	32.11	1.96541	555	307206307	EFN84364.1	708	2.38272e-85	CCR4-NOT transcription complex subunit 6-like-B [Harpegnathos saltator]	66810941	XM_634086.1	32	6.1847e-06	Dictyostelium discoideum AX4 hypothetical protein (DDB_G0283223) mRNA, complete cds	K06674	SMC2	structural maintenance of chromosome 2	http://www.genome.jp/dbget-bin/www_bget?ko:K06674	Q5R6W5	340	3.73542e-35	Protein YIPF5 OS=Pongo abelii GN=YIPF5 PE=2 SV=1	PF06470	SMC proteins Flexible Hinge Domain	GO:0051276	chromosome organization	GO:0005515//GO:0005524	protein binding//ATP binding	GO:0005694	chromosome	KOG0933	Structural maintenance of chromosome protein 2 (chromosome condensation complex Condensin, subunit E)
comp40525_c0	2	1	0.0319	5805.86	58.1243	43110.5	412.071	3554	189235583	XP_001807381.1	329	2.49605e-85	PREDICTED: similar to CG8768 CG8768-PA [Tribolium castaneum]	345487703	XM_001602995.2	85	2.56555e-34	PREDICTED: Nasonia vitripennis sprouty-related, EVH1 domain-containing protein 2-like (LOC100119233), mRNA	K09580	PDIA1, P4HB	protein disulfide-isomerase A1	http://www.genome.jp/dbget-bin/www_bget?ko:K09580	Q5HHP9	165	8.86676e-32	Epimerase family protein SACOL0834 OS=Staphylococcus aureus (strain COL) GN=SACOL0834 PE=3 SV=1	PF07127//PF07912//PF07500//PF00085//PF00578//PF08088//PF08534	Late nodulin protein//ERp29, N-terminal domain//Transcription factor S-II (TFIIS), central domain//Thioredoxin//AhpC/TSA family//Conotoxin I-superfamily//Redoxin	GO:0055114//GO:0009306//GO:0009878//GO:0045454//GO:0009405//GO:0006351	oxidation-reduction process//protein secretion//nodule morphogenesis//cell redox homeostasis//pathogenesis//transcription, DNA-dependent	GO:0016491//GO:0046872//GO:0016209	oxidoreductase activity//metal ion binding//antioxidant activity	GO:0005576//GO:0005788	extracellular region//endoplasmic reticulum lumen	KOG0190	Protein disulfide isomerase (prolyl 4-hydroxylase beta subunit)
comp35602_c0	2	1	0.0104	3998.01	35.6249	2771.04	23.5749	3993	292627423	XP_002666644.1	181	1.21189e-11	PREDICTED: 6-phosphofructokinase type C [Danio rerio]	328705069	XM_001947988.2	116	1.59425e-51	PREDICTED: Acyrthosiphon pisum DNA repair and recombination protein RAD54-like (LOC100160398), mRNA	K14007	SEC24	protein transport protein SEC24	http://www.genome.jp/dbget-bin/www_bget?ko:K14007	Q2HYU2	181	8.52553e-13	6-phosphofructokinase, muscle type OS=Sus scrofa GN=PFKM PE=2 SV=1	PF04810//PF04811//PF04815	Sec23/Sec24 zinc finger//Sec23/Sec24 trunk domain//Sec23/Sec24 helical domain	GO:0006888//GO:0006886	ER to Golgi vesicle-mediated transport//intracellular protein transport	GO:0008270	zinc ion binding	GO:0030127	COPII vesicle coat	KOG1984	Vesicle coat complex COPII, subunit SFB3
comp23570_c0	40	13	0.436	18879.6	392.143	4307.22	85.4173	1713	169806330	XP_001827910.1	438	4.11466e-49	20S proteasome core particle subunit beta 6 [Enterocytozoon bieneusi H348]	332139224	HQ009539.1	141	1.47825e-66	Cotesia vestalis bracovirus segment c16, complete sequence	K00011	E1.1.1.21, AKR1	aldehyde reductase	http://www.genome.jp/dbget-bin/www_bget?ko:K00011	P42742	343	5.4793e-37	Proteasome subunit beta type-1 OS=Arabidopsis thaliana GN=PBF1 PE=1 SV=2	--	--	--	--	--	--	--	--	KOG1577	Aldo/keto reductase family proteins
comp40472_c0	2	1	0.0455	277	10.3309	29	1.03266	954	357606571	EHJ65114.1	695	1.42411e-83	putative zinc finger protein [Danaus plexippus]	328792790	XM_623925.3	92	3.08866e-39	PREDICTED: Apis mellifera putative U5 small nuclear ribonucleoprotein 200 kDa helicase-like (LOC551530), mRNA	--	--	--	--	Q966L9	131	8.38741e-07	ATP-dependent RNA helicase glh-2 OS=Caenorhabditis elegans GN=glh-2 PE=1 SV=1	PF00583//PF08445	Acetyltransferase (GNAT) family//FR47-like protein	GO:0042967	acyl-carrier-protein biosynthetic process	GO:0016747//GO:0008080	transferase activity, transferring acyl groups other than amino-acyl groups//N-acetyltransferase activity	--	--	--	--
comp42047_c1	2	1	0.0185	10578.7	71.138	1469.9	9.43749	5291	2935336	AAC05092.1	1480	0	short wavelength-sensitive opsin [Camponotus atriceps]	34538302	AY371053.1	34	4.48423e-06	Liposthenes glechomae long-wavelength opsin (LWRh) gene, partial cds	K01681	ACO, acnA	aconitate hydratase 1	http://www.genome.jp/dbget-bin/www_bget?ko:K01681	P91657	857	3.17155e-107	Opsin Rh5 OS=Drosophila melanogaster GN=Rh5 PE=2 SV=1	PF00330//PF00694	Aconitase family (aconitate hydratase)//Aconitase C-terminal domain	GO:0008152	metabolic process	--	--	--	--	KOG0452	RNA-binding translational regulator IRP (aconitase superfamily)
comp39738_c0	2	1	0.0194	2830.31	36.6193	1192	14.7248	2750	387014418	AFJ49328.1	784	1.47873e-89	Acyl-CoA dehydrogenase family member 9, mitochondrial-like [Crotalus adamanteus]	69951771	DQ075356.1	47	5.74763e-14	Cotesia plutellae polydnavirus segment CpBV-S4, complete sequence	K01868	TARS, thrS	threonyl-tRNA synthetase	http://www.genome.jp/dbget-bin/www_bget?ko:K01868	Q6MGD0	320	8.43237e-32	Protein CutA OS=Rattus norvegicus GN=Cuta PE=1 SV=2	PF07973//PF00587	Threonyl and Alanyl tRNA synthetase second additional domain//tRNA synthetase class II core domain (G, H, P, S and T)	GO:0006418//GO:0043039	tRNA aminoacylation for protein translation//tRNA aminoacylation	GO:0000166//GO:0016876//GO:0004812//GO:0005524	nucleotide binding//ligase activity, forming aminoacyl-tRNA and related compounds//aminoacyl-tRNA ligase activity//ATP binding	GO:0005737	cytoplasm	KOG1637	Threonyl-tRNA synthetase
comp29262_c0	2	1	0.1302	71	4.08769	16	0.879504	618	332257651	XP_003277918.1	138	1.3019e-07	PREDICTED: vitelline membrane outer layer protein 1 homolog isoform 1 [Nomascus leucogenys]	375197468	JN739759.1	77	2.48807e-30	Cyprinus carpio clone 415849 microsatellite sequence	K00432	E1.11.1.9	glutathione peroxidase	http://www.genome.jp/dbget-bin/www_bget?ko:K00432	Q5SXG7	413	1.29427e-47	Vitelline membrane outer layer protein 1 homolog OS=Mus musculus GN=Vmo1 PE=3 SV=1	PF00255//PF00578//PF08534	Glutathione peroxidase//AhpC/TSA family//Redoxin	GO:0006979//GO:0006804//GO:0055114//GO:0006749	response to oxidative stress//peroxidase reaction//oxidation-reduction process//glutathione metabolic process	GO:0016209//GO:0004602//GO:0016491	antioxidant activity//glutathione peroxidase activity//oxidoreductase activity	--	--	KOG1651	Glutathione peroxidase
comp25263_c0	2	1	0.0545	3466.61	145.109	679.32	27.1495	850	270003958	EFA00406.1	1845	0	hypothetical protein TcasGA2_TC003257 [Tribolium castaneum]	193082903	CU694269.11	33	2.82192e-06	Zebrafish DNA sequence from clone CH73-169F6 in linkage group 10, complete sequence	K11586	CBX3, HP1G	chromobox protein 3	http://www.genome.jp/dbget-bin/www_bget?ko:K11586	O42393	136	2.95276e-07	43 kDa receptor-associated protein of the synapse OS=Gallus gallus GN=RAPSN PE=2 SV=3	PF01393	Chromo shadow domain	--	--	--	--	GO:0005634	nucleus	KOG1911	Heterochromatin-associated protein HP1 and related CHROMO domain proteins
comp10162_c0	2	1	0.0264	947	25.2961	628	16.0163	1332	328787028	XP_396395.4	168	1.99498e-12	PREDICTED: VWFA and cache domain-containing protein 1-like [Apis mellifera]	84364011	AJ430464.2	44	1.86823e-11	Apis mellifera carnica mRNA for CREB 3 protein (creb gene)	K06942	K06942	--	http://www.genome.jp/dbget-bin/www_bget?ko:K06942	Q09225	547	2.85616e-58	Nose resistant to fluoxetine protein 6 OS=Caenorhabditis elegans GN=nrf-6 PE=1 SV=3	PF01926//PF02421//PF00350	GTPase of unknown function//Ferrous iron transport protein B//Dynamin family	GO:0015684	ferrous iron transport	GO:0005525//GO:0003924//GO:0015093	GTP binding//GTPase activity//ferrous iron transmembrane transporter activity	GO:0016021	integral to membrane	KOG1491	Predicted GTP-binding protein (ODN superfamily)
comp16934_c0	2	1	0.08	191	8.6351	7	0.302155	787	357624870	EHJ75483.1	454	6.22516e-51	hypothetical protein KGM_11979 [Danaus plexippus]	223587772	FM212915.1	186	3.00748e-91	Cotesia congregata HzNVORF140-like region	K01446	E3.5.1.28	N-acetylmuramoyl-L-alanine amidase	http://www.genome.jp/dbget-bin/www_bget?ko:K01446	C4YFX2	129	5.5885e-08	Transcriptional repressor TUP1 OS=Candida albicans (strain WO-1) GN=TUP1 PE=4 SV=1	PF01510//PF07127	N-acetylmuramoyl-L-alanine amidase//Late nodulin protein	GO:0009878//GO:0006807//GO:0009252//GO:0009253	nodule morphogenesis//nitrogen compound metabolic process//peptidoglycan biosynthetic process//peptidoglycan catabolic process	GO:0046872//GO:0008745	metal ion binding//N-acetylmuramoyl-L-alanine amidase activity	--	--	--	--
comp40622_c0	2	1	0.0297	547.05	9.50863	162	2.68846	2047	345485102	XP_001602588.2	962	2.94725e-119	PREDICTED: hypothetical protein LOC100118680 [Nasonia vitripennis]	42410857	AE017196.1	99	4.51253e-43	Wolbachia endosymbiont of Drosophila melanogaster, complete genome	--	--	--	--	Q9JIP0	122	1.53704e-06	Transient receptor potential cation channel subfamily V member 5 OS=Rattus norvegicus GN=Trpv5 PE=2 SV=1	PF00515//PF06144	Tetratricopeptide repeat//DNA polymerase III, delta subunit	GO:0006260	DNA replication	GO:0005515//GO:0003887//GO:0003677	protein binding//DNA-directed DNA polymerase activity//DNA binding	GO:0042575//GO:0009360	DNA polymerase complex//DNA polymerase III complex	KOG4648	Uncharacterized conserved protein, contains LRR repeats
comp50961_c0	2	1	0.0258	395	7.60097	563.88	10.3599	1849	58332374	NP_001011026.1	171	6.94445e-13	tripartite motif containing 45 [Xenopus (Silurana) tropicalis]	345490999	XM_001602115.2	118	8.28146e-53	PREDICTED: Nasonia vitripennis protein glass-like (LOC100118111), mRNA	--	--	--	--	Q6PFY8	155	5.72265e-12	Tripartite motif-containing protein 45 OS=Mus musculus GN=Trim45 PE=2 SV=2	PF02985	HEAT repeat	--	--	GO:0005515	protein binding	--	--	KOG2160	Armadillo/beta-catenin-like repeat-containing protein
comp44388_c0	38	13	0.4253	38714.8	740.979	1831	33.4592	1859	332026976	EGI67072.1	125	1.92003e-06	Nuclear factor NF-kappa-B p110 subunit [Acromyrmex echinatior]	345490999	XM_001602115.2	118	8.28146e-53	PREDICTED: Nasonia vitripennis protein glass-like (LOC100118111), mRNA	--	--	--	--	A7KE01	556	1.5596e-68	Proteasome subunit beta type-6-A like protein OS=Salmo salar GN=psmb6l-a PE=3 SV=1	PF00704	Glycosyl hydrolases family 18	GO:0005975//GO:0016998//GO:0006032	carbohydrate metabolic process//cell wall macromolecule catabolic process//chitin catabolic process	GO:0043169//GO:0004568//GO:0004553	cation binding//chitinase activity//hydrolase activity, hydrolyzing O-glycosyl compounds	--	--	KOG2806	Chitinase
comp44286_c0	2	1	0.0266	742.73	7.04894	1063.06	9.63271	3749	170051774	XP_001861918.1	407	5.44599e-41	phosphatidylinositol 3-kinase regulatory subunit [Culex quinquefasciatus]	190702155	EF710639.1	154	1.89395e-73	Cotesia sesamiae Mombasa bracovirus clone BAC 4B19, complete sequence	--	--	--	--	P15882	140	3.99514e-08	N-chimaerin OS=Homo sapiens GN=CHN1 PE=1 SV=3	PF00078//PF02827	Reverse transcriptase (RNA-dependent DNA polymerase)//cAMP-dependent protein kinase inhibitor	GO:0006469//GO:0045859//GO:0006278	negative regulation of protein kinase activity//regulation of protein kinase activity//RNA-dependent DNA replication	GO:0003964//GO:0004862//GO:0003723	RNA-directed DNA polymerase activity//cAMP-dependent protein kinase inhibitor activity//RNA binding	GO:0005952	cAMP-dependent protein kinase complex	--	--
comp40085_c0	2	1	0.0136	1089	12.1198	58	0.616299	3197	156544086	XP_001605460.1	508	9.96165e-61	PREDICTED: thymidylate kinase-like [Nasonia vitripennis]	153910676	AK258969.1	81	6.35609e-32	Gryllus bimaculatus mRNA, GBcontig05830	--	--	--	--	P33803	268	1.20916e-26	Thymidylate kinase OS=Variola virus (isolate Human/India/Ind3/1967) GN=TMK PE=3 SV=1	PF00130//PF03775//PF00595	Phorbol esters/diacylglycerol binding domain (C1 domain)//Septum formation inhibitor MinC, C-terminal domain//PDZ domain (Also known as DHR or GLGF)	GO:0035556//GO:0000902	intracellular signal transduction//cell morphogenesis	GO:0005515	protein binding	--	--	KOG3417	Ras1 guanine nucleotide exchange factor
comp29003_c0	2	1	0.1036	290	8.95683	93	2.74244	1152	307197073	EFN78441.1	1485	0	Spermatogenesis-associated protein 5 [Harpegnathos saltator]	109238635	AM279679.1	42	9.94064e-11	Hydractinia echinata partial mRNA for Tcf protein precursor	--	--	--	--	Q7ZU99	227	6.0933e-18	Transitional endoplasmic reticulum ATPase OS=Danio rerio GN=vcp PE=1 SV=1	PF02874	ATP synthase alpha/beta family, beta-barrel domain	GO:0006119//GO:0046034//GO:0015992//GO:0015986	oxidative phosphorylation//ATP metabolic process//proton transport//ATP synthesis coupled proton transport	GO:0046961//GO:0046933	proton-transporting ATPase activity, rotational mechanism//proton-transporting ATP synthase activity, rotational mechanism	GO:0016469//GO:0045259	proton-transporting two-sector ATPase complex//proton-transporting ATP synthase complex	--	--
comp41964_c0	2	1	0.0081	1074.2	13.7731	447	5.47206	2775	322801570	EFZ22226.1	641	9.235e-71	hypothetical protein SINV_08548 [Solenopsis invicta]	395839067	XM_003792376.1	39	1.48617e-08	PREDICTED: Otolemur garnettii ribosomal protein S6 kinase, 90kDa, polypeptide 2, transcript variant 1 (RPS6KA2), mRNA	K11844	USP16_45	ubiquitin carboxyl-terminal hydrolase 16/45	http://www.genome.jp/dbget-bin/www_bget?ko:K11844	Q8K284	140	1.01052e-06	General transcription factor 3C polypeptide 1 OS=Mus musculus GN=Gtf3c1 PE=2 SV=2	PF02148//PF00443	Zn-finger in ubiquitin-hydrolases and other protein//Ubiquitin carboxyl-terminal hydrolase	GO:0016579//GO:0006511	protein deubiquitination//ubiquitin-dependent protein catabolic process	GO:0004221//GO:0008270	ubiquitin thiolesterase activity//zinc ion binding	--	--	KOG1873	Ubiquitin-specific protease
comp37873_c0	2	1	0.0303	514.01	9.97741	448	8.30275	1833	156553340	XP_001601185.1	2198	0	PREDICTED: importin subunit alpha-3-like [Nasonia vitripennis]	383854226	XM_003702575.1	397	0	PREDICTED: Megachile rotundata importin subunit alpha-4-like (LOC100881016), mRNA	--	--	--	--	Q0V7M0	1208	1.48548e-157	Importin subunit alpha-7 OS=Bos taurus GN=KPNA6 PE=2 SV=1	PF04153	NOT2 / NOT3 / NOT5 family	GO:0006355	regulation of transcription, DNA-dependent	--	--	GO:0005634	nucleus	KOG3952	Uncharacterized conserved protein
comp23658_c0	2	1	0.0192	857	15.3459	173	2.9577	1987	350400352	XP_003485807.1	752	7.10485e-88	PREDICTED: guanine nucleotide exchange factor DBS-like isoform 1 [Bombus impatiens]	189233574	XM_001807862.1	41	3.2453e-10	PREDICTED: Tribolium castaneum similar to AGAP007723-PA (LOC656568), mRNA	K13704	ABHD12	abhydrolase domain-containing protein 12	http://www.genome.jp/dbget-bin/www_bget?ko:K13704	O60229	163	7.5421e-11	Kalirin OS=Homo sapiens GN=KALRN PE=1 SV=2	PF02230//PF00326//PF03583//PF01738	Phospholipase/Carboxylesterase//Prolyl oligopeptidase family//Secretory lipase//Dienelactone hydrolase family	GO:0046486//GO:0016042//GO:0006508	glycerolipid metabolic process//lipid catabolic process//proteolysis	GO:0004806//GO:0008236//GO:0016787	triglyceride lipase activity//serine-type peptidase activity//hydrolase activity	--	--	KOG1552	Predicted alpha/beta hydrolase
comp32245_c0	2	1	0.0276	908	19.8201	52	1.08373	1630	91076900	XP_975025.1	540	5.55243e-64	PREDICTED: similar to amino acids transporter [Tribolium castaneum]	242004918	XM_002423278.1	82	2.25874e-33	Pediculus humanus corporis large neutral amino acids transporter, putative, mRNA	--	--	--	--	Q59I64	353	2.36599e-38	Y+L amino acid transporter 2 OS=Danio rerio GN=slc7a6 PE=2 SV=1	PF07859//PF00326	alpha/beta hydrolase fold//Prolyl oligopeptidase family	GO:0008152//GO:0006508	metabolic process//proteolysis	GO:0008236//GO:0016787	serine-type peptidase activity//hydrolase activity	--	--	KOG1516	Carboxylesterase and related proteins
comp43103_c1	24	13	0.2721	549.01	7.99914	166	2.30924	2442	91091928	XP_967487.1	428	3.47758e-43	PREDICTED: similar to eukaryotic initiation factor 4B protein [Tribolium castaneum]	345493961	XM_003427141.1	69	1.54728e-25	PREDICTED: Nasonia vitripennis RNA-binding protein lark-like (LOC100679119), mRNA	K05762	RDX	radixin	http://www.genome.jp/dbget-bin/www_bget?ko:K05762	Q5RBR8	174	1.58281e-12	Eukaryotic translation initiation factor 4H OS=Pongo abelii GN=EIF4H PE=2 SV=1	PF00887//PF00769//PF05531	Acyl CoA binding protein//Ezrin/radixin/moesin family//Nucleopolyhedrovirus P10 protein	--	--	GO:0008092//GO:0000062	cytoskeletal protein binding//fatty-acyl-CoA binding	GO:0019028//GO:0005737//GO:0019898	viral capsid//cytoplasm//extrinsic to membrane	KOG3529	Radixin, moesin and related proteins of the ERM family
comp25576_c0	2	1	0.0448	674	10.5134	517	7.69966	2281	170038979	XP_001847324.1	398	8.28881e-42	tetratricopeptide repeat protein, tpr [Culex quinquefasciatus]	190702462	EF710655.1	384	0	Glyptapanteles indiensis clone BAC 11D13, complete sequence	--	--	--	--	Q81I05	162	7.07383e-13	Putative pyridoxal phosphate-dependent acyltransferase OS=Bacillus cereus (strain ATCC 14579 / DSM 31) GN=BC_0621 PE=3 SV=1	--	--	--	--	--	--	--	--	KOG4067	Uncharacterized conserved protein
comp34869_c0	2	1	0.0152	874	12.7604	199	2.77398	2437	157128126	XP_001661318.1	241	1.60883e-24	pupal cuticle protein, putative [Aedes aegypti]	340711581	XM_003394306.1	96	1.24732e-40	PREDICTED: Bombus terrestris 1-acyl-sn-glycerol-3-phosphate acyltransferase alpha-like (LOC100650358), mRNA	--	--	--	--	P80682	183	5.46534e-17	Larval cuticle protein A2B OS=Tenebrio molitor PE=1 SV=1	PF00788//PF00412	Ras association (RalGDS/AF-6) domain//LIM domain	GO:0007165	signal transduction	GO:0008270	zinc ion binding	--	--	KOG1700	Regulatory protein MLP and related LIM proteins
comp36137_c0	2	1	0.0102	502	8.3153	420	6.64234	2148	387594015	EIJ89039.1	522	1.46495e-56	hypothetical protein NEQG_00858 [Nematocida parisii ERTm3]	222825096	AB478516.1	250	1.7979e-126	Wolbachia endosymbiont of Cadra cautella DNA, genome fragment 2 containing phage WOcauB3	K01109	INPP4	inositol polyphosphate-4-phosphatase	http://www.genome.jp/dbget-bin/www_bget?ko:K01109	Q54BM2	429	1.57897e-44	Polyadenylate-binding protein 1-A OS=Dictyostelium discoideum GN=pabpc1A PE=1 SV=1	--	--	--	--	--	--	--	--	KOG2478	Putative RNA polymerase II regulator
comp11512_c0	2	1	0.0703	3382.42	236.904	5997.09	401.036	508	301629039	XP_002943657.1	193	3.20788e-15	PREDICTED: 52 kDa repressor of the inhibitor of the protein kinase-like [Xenopus (Silurana) tropicalis]	383852231	XM_003701584.1	318	5.74842e-164	PREDICTED: Megachile rotundata BTB/POZ domain-containing adapter for CUL3-mediated RhoA degradation protein 3-like (LOC100882174), mRNA	K02910	RP-L31e, RPL31	large subunit ribosomal protein L31e	http://www.genome.jp/dbget-bin/www_bget?ko:K02910	Q3U2E2	129	4.22182e-08	Zinc finger MYM-type protein 5 OS=Mus musculus GN=Zmym5 PE=2 SV=2	PF01198	Ribosomal protein L31e	GO:0006412//GO:0042254	translation//ribosome biogenesis	GO:0003735	structural constituent of ribosome	GO:0005622//GO:0005840	intracellular//ribosome	KOG0893	60S ribosomal protein L31
comp11145_c0	2	1	0.042	15051.3	377.133	2918.64	69.823	1420	322793446	EFZ17005.1	183	3.22997e-14	hypothetical protein SINV_13293 [Solenopsis invicta]	383862658	XM_003706753.1	74	3.60934e-28	PREDICTED: Megachile rotundata integrator complex subunit 9-like (LOC100882528), mRNA	K09502	DNAJA1	DnaJ homolog subfamily A member 1	http://www.genome.jp/dbget-bin/www_bget?ko:K09502	Q6GLP0	331	9.6267e-32	Catenin alpha-2 OS=Xenopus laevis GN=ctnna2 PE=2 SV=1	PF01556//PF00226//PF01783//PF00684//PF02085//PF01155//PF05375	DnaJ C terminal domain//DnaJ domain//Ribosomal L32p protein family//DnaJ central domain//Class III cytochrome C family//Hydrogenase expression/synthesis hypA family//Pacifastin inhibitor (LCMII)	GO:0042254//GO:0006412//GO:0006118//GO:0006464//GO:0006457	ribosome biogenesis//translation//electron transport//cellular protein modification process//protein folding	GO:0009055//GO:0031072//GO:0003735//GO:0030414//GO:0020037//GO:0051082//GO:0016151	electron carrier activity//heat shock protein binding//structural constituent of ribosome//peptidase inhibitor activity//heme binding//unfolded protein binding//nickel cation binding	GO:0005840//GO:0015934	ribosome//large ribosomal subunit	KOG0712	Molecular chaperone (DnaJ superfamily)
comp27991_c0	2	1	0.1238	50	3.94459	14	1.05453	451	195446960	XP_002071002.1	268	5.39219e-49	GK25369 [Drosophila willistoni]	383275815	AK406115.1	50	1.01218e-14	Bombyx mori mRNA, clone: fprW04M03	K03873	TCEB2	transcription elongation factor B, polypeptide 2	http://www.genome.jp/dbget-bin/www_bget?ko:K03873	O94247	135	2.03476e-07	DNA polymerase alpha-associated DNA helicase A OS=Schizosaccharomyces pombe (strain 972 / ATCC 24843) GN=hcs1 PE=2 SV=1	PF00240	Ubiquitin family	--	--	GO:0005515	protein binding	--	--	KOG4495	RNA polymerase II transcription elongation factor Elongin/SIII, subunit elongin B
comp35842_c0	589	35	0.5497	62	0.798976	35573.1	437.685	2761	270015352	EFA11800.1	127	4.08527e-06	hypothetical protein TcasGA2_TC008579 [Tribolium castaneum]	42734908	BX005328.9	35	3.37548e-06	Zebrafish DNA sequence from clone DKEY-63D15 in linkage group 8 Contains the prkab1 gene for protein kinase, AMP-activated, beta 1 non-catalytic subunit, a gene for a novel protein, a gene for a novel protein similar to H.sapiens MSI1, musashi homolog 1 (Drosophila) (MSI1, zgc:103751), a gene for a novel protein similar to vertebrate leucine zipper, putative tumor suppressor and six CpG islands, …	K12373	HEXA_B	hexosaminidase	http://www.genome.jp/dbget-bin/www_bget?ko:K12373	B8NGC8	196	7.45372e-16	Probable DNA-binding protein creA OS=Aspergillus flavus (strain ATCC 200026 / FGSC A1120 / NRRL 3357 / JCM 12722 / SRRC 167) GN=creA PE=3 SV=1	PF00728//PF10404	Glycosyl hydrolase family 20, catalytic domain//Rad4 beta-hairpin domain 2	GO:0005975	carbohydrate metabolic process	GO:0003677//GO:0004553	DNA binding//hydrolase activity, hydrolyzing O-glycosyl compounds	--	--	KOG2499	Beta-N-acetylhexosaminidase
comp45568_c0	2	1	0.0812	966	45.1649	718.8	32.087	761	345491648	XP_001607034.2	195	4.7386e-16	PREDICTED: p21-activated protein kinase-interacting protein 1-like [Nasonia vitripennis]	328786810	XM_003250795.1	372	0	PREDICTED: Apis mellifera junctophilin-1-like, transcript variant 1 (LOC552577), mRNA	K09549	PFDN2	prefoldin subunit 2	http://www.genome.jp/dbget-bin/www_bget?ko:K09549	Q0CY32	118	6.96507e-07	Probable E3 ubiquitin ligase complex SCF subunit sconB OS=Aspergillus terreus (strain NIH 2624 / FGSC A1156) GN=sconB PE=3 SV=1	PF05837//PF01920//PF10186	Centromere protein H (CENP-H)//Prefoldin subunit//UV radiation resistance protein and autophagy-related subunit 14	GO:0007059//GO:0006457//GO:0051301//GO:0010508	chromosome segregation//protein folding//cell division//positive regulation of autophagy	GO:0051082//GO:0043515	unfolded protein binding//kinetochore binding	GO:0005634//GO:0016272//GO:0000777	nucleus//prefoldin complex//condensed chromosome kinetochore	KOG4098	Molecular chaperone Prefoldin, subunit 2
comp12229_c0	33	12	0.5174	1374	36.1592	8078.66	202.987	1352	307199284	EFN79937.1	194	8.09484e-15	Histone acetyltransferase p300 [Harpegnathos saltator]	255918120	NM_001164135.1	261	3.20728e-132	Nasonia vitripennis fruitless (Fru), transcript variant P6-B, mRNA gi|255504434|gb|GQ338181.1| Nasonia vitripennis fruitless transcript variant P6-B (fru) mRNA, complete cds	K09577	FKBP14	FK506-binding protein 14	http://www.genome.jp/dbget-bin/www_bget?ko:K09577	Q54DY7	143	2.40368e-08	Serine carboxypeptidase S10 family member 1 OS=Dictyostelium discoideum GN=DDB_G0291912 PE=3 SV=1	PF00254//PF03032//PF04621//PF10591	FKBP-type peptidyl-prolyl cis-trans isomerase//Brevenin/esculentin/gaegurin/rugosin family//PEA3 subfamily ETS-domain transcription factor N terminal domain//Secreted protein acidic and rich in cysteine Ca binding region	GO:0006355//GO:0042742//GO:0006457//GO:0007165//GO:0006952	regulation of transcription, DNA-dependent//defense response to bacterium//protein folding//signal transduction//defense response	GO:0003700//GO:0005509	sequence-specific DNA binding transcription factor activity//calcium ion binding	GO:0005634//GO:0005667//GO:0005578//GO:0005576	nucleus//transcription factor complex//proteinaceous extracellular matrix//extracellular region	KOG0549	FKBP-type peptidyl-prolyl cis-trans isomerase
comp41140_c0	2	1	0.0105	465.91	5.5092	408	4.60622	3009	195029465	XP_001987593.1	442	5.01465e-46	GH19876 [Drosophila grimshawi]	353228410	HE601624.1	41	4.60524e-10	Schistosoma mansoni strain Puerto Rico chromosome 1, complete genome	--	--	--	--	Q26657	222	1.45958e-18	Aristaless homeobox protein (Fragment) OS=Strongylocentrotus purpuratus GN=ALX PE=2 SV=2	PF02990	Endomembrane protein 70	--	--	--	--	GO:0016021	integral to membrane	KOG1278	Endosomal membrane proteins, EMP70
comp33096_c0	2	1	0.0671	225.43	10.4438	60	2.65397	768	350415491	XP_003490657.1	948	1.05012e-122	PREDICTED: MOSC domain-containing protein 1, mitochondrial-like [Bombus impatiens]	328789974	XM_393560.4	74	8.02891e-29	PREDICTED: Apis mellifera CDC45-related protein (CDC45L), mRNA	K03111	ssb	single-strand DNA-binding protein	http://www.genome.jp/dbget-bin/www_bget?ko:K03111	P75863	334	2.29541e-33	Uncharacterized protein YcbX OS=Escherichia coli (strain K12) GN=ycbX PE=1 SV=1	PF00436	Single-strand binding protein family	--	--	GO:0003697	single-stranded DNA binding	--	--	--	--
comp46130_c0	2	1	0.0286	2024.01	32.6449	206	3.17225	2206	11863542	CAC18800.1	3006	0	AKAP550 [Drosophila melanogaster]	380022647	XM_003695103.1	237	7.05962e-119	PREDICTED: Apis florea neurobeachin-like (LOC100872462), partial mRNA	K01900	LSC2	succinyl-CoA synthetase beta subunit	http://www.genome.jp/dbget-bin/www_bget?ko:K01900	Q9DDD5	153	4.03187e-09	Neurobeachin (Fragment) OS=Gallus gallus GN=NBEA PE=2 SV=1	PF00549//PF03793	CoA-ligase//PASTA domain	GO:0008152	metabolic process	GO:0008658//GO:0003824	penicillin binding//catalytic activity	--	--	KOG2799	Succinyl-CoA synthetase, beta subunit
comp41340_c0	2	1	0.0294	1344	22.4296	978.12	15.5852	2132	110776679	XP_624609.2	874	1.69726e-106	PREDICTED: esterase B1-like [Apis mellifera]	223587812	FM201560.1	158	1.20369e-75	Cotesia congregata mRNA for putative RNA polymerase subunit p47 (p47 gene), isolated from pupal stage ovaries	K15157	MED15	mediator of RNA polymerase II transcription subunit 15	http://www.genome.jp/dbget-bin/www_bget?ko:K15157	Q5XG92	531	6.48452e-58	Carboxylesterase 4A OS=Homo sapiens GN=CES4A PE=2 SV=2	PF09606//PF02172	ARC105 or Med15 subunit of Mediator complex non-fungal//KIX domain	GO:0006355//GO:0006357	regulation of transcription, DNA-dependent//regulation of transcription from RNA polymerase II promoter	GO:0001104//GO:0003712	RNA polymerase II transcription cofactor activity//transcription cofactor activity	GO:0016592//GO:0005667	mediator complex//transcription factor complex	--	--
comp15299_c0	2	1	0.0578	21	1.43139	9	0.585704	522	426337316	XP_004032657.1	463	1.92582e-49	PREDICTED: speckle-type POZ protein-like isoform 2 [Gorilla gorilla gorilla]	383856389	XM_003703644.1	44	2.10854e-11	PREDICTED: Megachile rotundata protein kinase C-binding protein NELL1-like (LOC100879299), mRNA	K15174	PAF1	RNA polymerase II-associated factor 1	http://www.genome.jp/dbget-bin/www_bget?ko:K15174	Q9VFP2	438	4.66169e-45	Protein roadkill OS=Drosophila melanogaster GN=rdx PE=1 SV=2	--	--	--	--	--	--	--	--	KOG2478	Putative RNA polymerase II regulator
comp32136_c1	2	1	0.0683	5033.23	231.374	6723.92	295.113	774	307213065	EFN88596.1	400	2.04051e-40	PDZ and LIM domain protein 2 [Harpegnathos saltator]	340722710	XM_003399698.1	110	6.76616e-49	PREDICTED: Bombus terrestris DNA topoisomerase 3-beta-1-like (LOC100648876), mRNA	K02868	RP-L11e, RPL11	large subunit ribosomal protein L11e	http://www.genome.jp/dbget-bin/www_bget?ko:K02868	Q9GKU1	124	5.29821e-06	PDZ and LIM domain protein 2 OS=Macaca fascicularis GN=PDLIM2 PE=2 SV=1	PF00281//PF00673	Ribosomal protein L5//ribosomal L5P family C-terminus	GO:0006412//GO:0042254	translation//ribosome biogenesis	GO:0003735	structural constituent of ribosome	GO:0005622//GO:0005840	intracellular//ribosome	KOG0397	60S ribosomal protein L11
comp32792_c0	2	1	0.028	64	2.23467	86	2.86702	1019	242018731	XP_002429827.1	266	6.66272e-24	FK506-binding protein, putative [Pediculus humanus corporis]	190702286	EF710646.1	97	5.35634e-41	Glyptapanteles flavicoxis clone BAC 3F13, complete sequence	K00058	serA, PHGDH	D-3-phosphoglycerate dehydrogenase	http://www.genome.jp/dbget-bin/www_bget?ko:K00058	Q6CL78	190	2.1331e-14	Peptidyl-prolyl cis-trans isomerase D OS=Kluyveromyces lactis (strain ATCC 8585 / CBS 2359 / DSM 70799 / NBRC 1267 / NRRL Y-1140 / WM37) GN=CPR6 PE=3 SV=1	PF01210//PF03446//PF03807//PF02826	NAD-dependent glycerol-3-phosphate dehydrogenase N-terminus//NAD binding domain of 6-phosphogluconate dehydrogenase//NADP oxidoreductase coenzyme F420-dependent//D-isomer specific 2-hydroxyacid dehydrogenase, NAD binding domain	GO:0046168//GO:0055114//GO:0006098//GO:0019521	glycerol-3-phosphate catabolic process//oxidation-reduction process//pentose-phosphate shunt//D-gluconate metabolic process	GO:0016616//GO:0016491//GO:0051287//GO:0048037//GO:0004616	oxidoreductase activity, acting on the CH-OH group of donors, NAD or NADP as acceptor//oxidoreductase activity//NAD binding//cofactor binding//phosphogluconate dehydrogenase (decarboxylating) activity	GO:0005737	cytoplasm	KOG0069	Glyoxylate/hydroxypyruvate reductase (D-isomer-specific 2-hydroxy acid dehydrogenase superfamily)
comp42761_c1	2	1	0.037	436	7.47974	87	1.42501	2074	242007150	XP_002424405.1	1416	0	acid-sensitive two pore domain K+ channel dTASK-6, putative [Pediculus humanus corporis]	340713478	XM_003395222.1	304	3.71967e-156	PREDICTED: Bombus terrestris two pore potassium channel protein sup-9-like (LOC100645319), mRNA	K00819	E2.6.1.13, rocD	ornithine--oxo-acid transaminase	http://www.genome.jp/dbget-bin/www_bget?ko:K00819	Q8R5I0	704	2.76993e-85	Potassium channel subfamily K member 15 OS=Rattus norvegicus GN=Kcnk15 PE=2 SV=1	PF00202	Aminotransferase class-III	GO:0008152	metabolic process	GO:0030170//GO:0008483	pyridoxal phosphate binding//transaminase activity	--	--	KOG1402	Ornithine aminotransferase
comp24815_c0	29	12	0.4027	11394	286.299	688	16.5056	1416	157108499	XP_001650254.1	1326	1.03573e-172	cell cycle control protein cwf22 [Aedes aegypti]	195388259	XM_002052765.1	49	1.43146e-14	Drosophila virilis GJ19836 (Dvir\GJ19836), mRNA	K01623	ALDO	fructose-bisphosphate aldolase, class I	http://www.genome.jp/dbget-bin/www_bget?ko:K01623	P0CM96	946	1.69405e-117	Pre-mRNA-splicing factor CWC22 OS=Cryptococcus neoformans var. neoformans serotype D (strain JEC21 / ATCC MYA-565) GN=CWC22 PE=3 SV=1	PF00274	Fructose-bisphosphate aldolase class-I	GO:0006098//GO:0006000//GO:0006094//GO:0015976//GO:0006020//GO:0006013//GO:0006096	pentose-phosphate shunt//fructose metabolic process//gluconeogenesis//carbon utilization//inositol metabolic process//mannose metabolic process//glycolysis	GO:0004332	fructose-bisphosphate aldolase activity	--	--	KOG1557	Fructose-biphosphate aldolase
comp11023_c0	2	1	0.0536	28196.5	745.901	5969.12	150.763	1345	322785234	EFZ11939.1	1483	0	hypothetical protein SINV_00462 [Solenopsis invicta]	300705606	XM_002995142.1	55	1.06694e-18	Nosema ceranae BRL01 hypothetical protein (NCER_102023) mRNA, complete cds	K12754	MYL7	myosin regulatory light chain 7	http://www.genome.jp/dbget-bin/www_bget?ko:K12754	Q5NBI2	712	4.46119e-87	Actin-related protein 6 OS=Oryza sativa subsp. japonica GN=ARP6 PE=2 SV=1	PF05434	TMEM9	--	--	--	--	GO:0016021	integral to membrane	KOG0031	Myosin regulatory light chain, EF-Hand protein superfamily
comp40553_c0	2	1	0.0286	4900.22	86.9147	872.88	14.7819	2006	322789176	EFZ14562.1	169	2.68306e-12	hypothetical protein SINV_08685 [Solenopsis invicta]	62083500	AY961573.1	162	1.41305e-77	Lysiphlebus testaceipes mitochondrial ribosomal protein L11 (RpL11) mRNA, complete cds; nuclear gene for mitochondrial product	K12046	TNNT3	troponin T, fast skeletal muscle	http://www.genome.jp/dbget-bin/www_bget?ko:K12046	Q640R7	299	3.25673e-30	Ras-related protein Rap-1b OS=Xenopus tropicalis GN=rap1b PE=2 SV=1	PF02201//PF00895	SWIB/MDM2 domain//ATP synthase protein 8	GO:0015986//GO:0015992	ATP synthesis coupled proton transport//proton transport	GO:0005515//GO:0015078	protein binding//hydrogen ion transmembrane transporter activity	GO:0000276	mitochondrial proton-transporting ATP synthase complex, coupling factor F(o)	KOG1946	RNA polymerase I transcription factor UAF
comp39641_c0	2	1	0.0678	1645.04	37.8596	1222	26.8515	1546	350419131	XP_003492080.1	110	1.05926e-48	PREDICTED: LOW QUALITY PROTEIN: semaphorin-1A-like [Bombus impatiens]	190356750	AM999887.1	214	4.06149e-107	Wolbachia endosymbiont of Culex quinquefasciatus Pel strain wPip complete genome	K12891	SFRS2	splicing factor, arginine/serine-rich 2	http://www.genome.jp/dbget-bin/www_bget?ko:K12891	Q26473	65	1.42125e-06	Semaphorin-1A OS=Schistocerca americana GN=SEMA-1A PE=1 SV=1	PF00076	RNA recognition motif. (a.k.a. RRM, RBD, or RNP domain)	--	--	GO:0003676	nucleic acid binding	--	--	KOG4207	Predicted splicing factor, SR protein superfamily
comp22420_c0	2	1	0.0239	1540	31.6909	315	6.18902	1729	21217441	AAM33784.1	573	1.08981e-72	ribosomal protein S12 [Periplaneta americana]	328722940	XM_001948935.2	210	3.65892e-104	PREDICTED: Acyrthosiphon pisum transportin-1-like (LOC100169518), mRNA	K09496	CCT4	T-complex protein 1 subunit delta	http://www.genome.jp/dbget-bin/www_bget?ko:K09496	Q9SMI3	426	1.07682e-51	40S ribosomal protein S12 OS=Cyanophora paradoxa GN=RPS12 PE=2 SV=1	PF00118	TCP-1/cpn60 chaperonin family	GO:0044267	cellular protein metabolic process	GO:0005524	ATP binding	--	--	KOG0358	Chaperonin complex component, TCP-1 delta subunit (CCT4)
comp12472_c0	2	1	0.0124	1827.29	20.1723	3486.84	36.7517	3223	322784892	EFZ11672.1	147	1.85673e-09	hypothetical protein SINV_14305 [Solenopsis invicta]	398649717	HE660029.1	546	0	Wolbachia endosymbiont of Onchocerca ochengi complete genome, strain wOo	K04511	PRICKLE	prickle	http://www.genome.jp/dbget-bin/www_bget?ko:K04511	Q4P9E5	128	1.2259e-07	ATP-dependent rRNA helicase SPB4 OS=Ustilago maydis (strain 521 / FGSC 9021) GN=SPB4 PE=3 SV=2	PF06297//PF06467//PF00412	PET Domain//MYM-type Zinc finger with FCS sequence motif//LIM domain	--	--	GO:0008270	zinc ion binding	--	--	KOG1704	FOG: LIM domain
comp39806_c0	2	1	0.007	164	1.91442	70	0.78017	3048	345484368	XP_003425016.1	246	2.9124e-22	PREDICTED: breast cancer type 2 susceptibility protein homolog [Nasonia vitripennis]	380029616	XR_143346.1	51	9.91584e-16	PREDICTED: Apis florea uncharacterized LOC100863916 (LOC100863916), miscRNA	K12618	XRN1, SEP1, KEM1	5'-3' exoribonuclease 1	http://www.genome.jp/dbget-bin/www_bget?ko:K12618	Q9HCK4	153	1.99818e-08	Roundabout homolog 2 OS=Homo sapiens GN=ROBO2 PE=1 SV=2	--	--	--	--	--	--	--	--	KOG2045	5'-3' exonuclease XRN1/KEM1/SEP1 involved in DNA strand exchange and mRNA turnover
comp44543_c0	2	1	0.127	4785	248.18	1711	84.729	686	157111247	XP_001651451.1	764	8.59136e-97	BRI1-KD interacting protein, putative [Aedes aegypti]	157841499	EU153427.1	34	8.63827e-07	Pelodera pseudoteres strain SB116 RNA polymerase 2 mRNA, partial cds	K02265	COX5B	cytochrome c oxidase subunit 5b	http://www.genome.jp/dbget-bin/www_bget?ko:K02265	O74422	303	1.35392e-30	Uncharacterized protein C162.06c OS=Schizosaccharomyces pombe (strain 972 / ATCC 24843) GN=SPCC162.06c PE=2 SV=1	PF01215	Cytochrome c oxidase subunit Vb	GO:0015992//GO:0006123	proton transport//mitochondrial electron transport, cytochrome c to oxygen	GO:0004129	cytochrome-c oxidase activity	GO:0045277//GO:0005740	respiratory chain complex IV//mitochondrial envelope	KOG3352	Cytochrome c oxidase, subunit Vb/COX4
comp43969_c2	28	12	0.2896	1231	13.0239	156	1.57581	3363	307177850	EFN66813.1	1002	1.0961e-121	Dual oxidase maturation factor 1 [Camponotus floridanus]	225937045	FP102886.4	68	5.85139e-26	Zebrafish DNA sequence from clone ZFOS-2069A7 in linkage group 1, complete sequence	K02145	ATPeVA, ATP6A1	V-type H+-transporting ATPase subunit A	http://www.genome.jp/dbget-bin/www_bget?ko:K02145	Q9JKL7	260	5.98724e-22	Splicing regulatory glutamine/lysine-rich protein 1 OS=Rattus norvegicus GN=Srek1 PE=1 SV=1	PF00006//PF00306//PF02874//PF00400	ATP synthase alpha/beta family, nucleotide-binding domain//ATP synthase alpha/beta chain, C terminal domain//ATP synthase alpha/beta family, beta-barrel domain//WD domain, G-beta repeat	GO:0015991//GO:0046034//GO:0006119//GO:0015986//GO:0015992	ATP hydrolysis coupled proton transport//ATP metabolic process//oxidative phosphorylation//ATP synthesis coupled proton transport//proton transport	GO:0046961//GO:0046933//GO:0005524//GO:0005515//GO:0016820	proton-transporting ATPase activity, rotational mechanism//proton-transporting ATP synthase activity, rotational mechanism//ATP binding//protein binding//hydrolase activity, acting on acid anhydrides, catalyzing transmembrane movement of substances	GO:0016469//GO:0045259//GO:0033178	proton-transporting two-sector ATPase complex//proton-transporting ATP synthase complex//proton-transporting two-sector ATPase complex, catalytic domain	KOG1352	Vacuolar H+-ATPase V1 sector, subunit A
comp11096_c0	2	1	0.067	2715	110.274	973	37.7325	876	156555073	XP_001604173.1	130	2.27841e-07	PREDICTED: hypothetical protein LOC100120537 [Nasonia vitripennis]	328710922	XM_001943698.2	89	2.07063e-36	PREDICTED: Acyrthosiphon pisum two pore calcium channel protein 1-like (LOC100168826), mRNA	K02735	PSMB3	20S proteasome subunit beta 3	http://www.genome.jp/dbget-bin/www_bget?ko:K02735	Q6YLX9	250	2.32209e-20	Two pore calcium channel protein 1 OS=Triticum aestivum GN=TPC1 PE=2 SV=1	PF00227	Proteasome subunit	GO:0051603	proteolysis involved in cellular protein catabolic process	GO:0004298	threonine-type endopeptidase activity	GO:0005839	proteasome core complex	KOG0180	20S proteasome, regulatory subunit beta type PSMB3/PUP3
comp17488_c0	2	1	0.085	9	0.532815	17	0.960906	601	195026531	XP_001986277.1	132	3.24586e-08	GH21270 [Drosophila grimshawi]	9651778	AF229365.1	235	3.10638e-118	Nosema sp. 20S proteasome alpha 5 subunit gene, partial cds	--	--	--	--	Q8TAM2	307	4.84138e-33	Tetratricopeptide repeat protein 8 OS=Homo sapiens GN=TTC8 PE=1 SV=2	PF03850	Transcription factor Tfb4	GO:0006281//GO:0006355	DNA repair//regulation of transcription, DNA-dependent	--	--	GO:0000439	core TFIIH complex	KOG2487	RNA polymerase II transcription initiation/nucleotide excision repair factor TFIIH, subunit TFB4
comp24386_c0	2	1	0.0125	5313.2	80.2738	978	14.1076	2355	387597325	EIJ94945.1	242	5.66445e-22	atypical/RIO/RIO1 protein kinase [Nematocida parisii ERTm1]	54109821	AJ632325.1	151	6.52719e-72	Cotesia congregata virus complete genome, segment Circle23	K07611	LMNB	lamin B	http://www.genome.jp/dbget-bin/www_bget?ko:K07611	Q1RMT7	143	6.75642e-10	Serine/threonine-protein kinase RIO3 OS=Bos taurus GN=RIOK3 PE=2 SV=1	PF08053//PF06009//PF01576	Tryptophanese operon leader peptide//Laminin Domain II//Myosin tail	GO:0007155//GO:0031556//GO:0031554	cell adhesion//transcriptional attenuation by ribosome//regulation of DNA-dependent transcription, termination	GO:0003774	motor activity	GO:0005604//GO:0016459	basement membrane//myosin complex	KOG0977	Nuclear envelope protein lamin, intermediate filament superfamily
comp11640_c0	2	1	0.0111	545	5.8337	1915.91	19.5803	3324	332376633	AEE63456.1	1333	7.85366e-179	unknown [Dendroctonus ponderosae]	328719782	XM_003246810.1	57	4.0763e-19	PREDICTED: Acyrthosiphon pisum paired box protein Pax-6-like, transcript variant 1 (LOC100160750), mRNA	K12316	GAA	lysosomal alpha-glucosidase	http://www.genome.jp/dbget-bin/www_bget?ko:K12316	Q0U4Z8	146	1.47501e-08	Vacuolar protein sorting-associated protein 27 OS=Phaeosphaeria nodorum (strain SN15 / ATCC MYA-4574 / FGSC 10173) GN=VPS27 PE=3 SV=1	PF01055	Glycosyl hydrolases family 31	GO:0005975	carbohydrate metabolic process	GO:0004553	hydrolase activity, hydrolyzing O-glycosyl compounds	--	--	KOG1065	Maltase glucoamylase and related hydrolases, glycosyl hydrolase family 31
comp47704_c0	2	1	0.0559	840	29.2154	397	13.1832	1023	332027854	EGI67912.1	208	2.6588e-16	hypothetical protein G5I_03445 [Acromyrmex echinatior]	58418577	AE017321.1	110	2.48339e-49	Wolbachia endosymbiont strain TRS of Brugia malayi, complete genome	K10047	VTC4	inositol-phosphate phosphatase / L-galactose 1-phosphate phosphatase	http://www.genome.jp/dbget-bin/www_bget?ko:K10047	Q7T0P4	151	2.85265e-10	POC1 centriolar protein homolog A OS=Xenopus laevis GN=poc1a PE=1 SV=2	PF01530//PF00459	Zinc finger, C2HC type//Inositol monophosphatase family	GO:0046854//GO:0006355	phosphatidylinositol phosphorylation//regulation of transcription, DNA-dependent	GO:0003700//GO:0008270	sequence-specific DNA binding transcription factor activity//zinc ion binding	GO:0005667//GO:0005634	transcription factor complex//nucleus	KOG2951	Inositol monophosphatase
comp52885_c0	2	1	0.0738	289	11.4762	137	5.1942	896	345485929	XP_001604443.2	234	2.42967e-19	PREDICTED: band 4.1-like protein 4A-like [Nasonia vitripennis]	383854643	XM_003702782.1	312	1.30848e-160	PREDICTED: Megachile rotundata replication factor C subunit 3-like (LOC100876469), mRNA	K10364	CAPZA	capping protein (actin filament) muscle Z-line, alpha	http://www.genome.jp/dbget-bin/www_bget?ko:K10364	O28219	347	7.26906e-35	Replication factor C small subunit OS=Archaeoglobus fulgidus (strain ATCC 49558 / VC-16 / DSM 4304 / JCM 9628 / NBRC 100126) GN=rfcS PE=1 SV=1	PF01115//PF01267	F-actin capping protein, beta subunit//F-actin capping protein alpha subunit	GO:0030036	actin cytoskeleton organization	GO:0003779	actin binding	GO:0008290//GO:0005737	F-actin capping protein complex//cytoplasm	KOG0836	F-actin capping protein, alpha subunit
comp52981_c0	2	1	0.0085	934	12.5403	384	4.92257	2650	307180279	EFN68312.1	1302	1.53598e-164	Lethal(2)neighbour of tid protein [Camponotus floridanus]	340727003	XM_003401793.1	37	1.96967e-07	PREDICTED: Bombus terrestris hypothetical protein LOC100648841 (LOC100648841), mRNA	--	--	--	--	P0CN92	589	1.46221e-64	Dol-P-Man:Man(5)GlcNAc(2)-PP-Dol alpha-1,3-mannosyltransferase OS=Cryptococcus neoformans var. neoformans serotype D (strain JEC21 / ATCC MYA-565) GN=ALG3 PE=3 SV=1	PF05746//PF04136	DALR anticodon binding domain//Sec34-like family	GO:0006525//GO:0006560//GO:0006886//GO:0006420	arginine metabolic process//proline metabolic process//intracellular protein transport//arginyl-tRNA aminoacylation	GO:0005524//GO:0004814	ATP binding//arginine-tRNA ligase activity	GO:0005801//GO:0016020	cis-Golgi network//membrane	KOG2604	Subunit of cis-Golgi transport vesicle tethering complex - Sec34p
comp10706_c0	2	1	0.0625	2651.98	74.0644	1042.76	27.8049	1274	345494761	XP_003427365.1	198	7.37485e-16	PREDICTED: hypothetical protein LOC100679709 [Nasonia vitripennis]	380022771	XM_003695163.1	71	1.40914e-27	PREDICTED: Apis florea N-acetylglucosamine-1-phosphotransferase subunits alpha/beta-like (LOC100870794), mRNA	K01527	EGD1, BTF3	nascent polypeptide-associated complex subunit beta	http://www.genome.jp/dbget-bin/www_bget?ko:K01527	Q69ZN6	209	5.57759e-19	N-acetylglucosamine-1-phosphotransferase subunits alpha/beta OS=Mus musculus GN=Gnptab PE=2 SV=2	--	--	--	--	--	--	--	--	KOG2240	RNA polymerase II general transcription factor BTF3 and related proteins
comp49900_c0	2	1	0.0528	315.98	10.2672	106	3.2885	1095	307188170	EFN73002.1	6001	0	Transient receptor potential cation channel CG34123 [Camponotus floridanus]	328713846	XM_001950385.2	103	6.53167e-44	PREDICTED: Acyrthosiphon pisum transient receptor potential cation channel CG34123-like (LOC100164355), mRNA	K02150	ATPeVE, ATP6E	V-type H+-transporting ATPase subunit E	http://www.genome.jp/dbget-bin/www_bget?ko:K02150	Q8CIR4	2214	0	Transient receptor potential cation channel subfamily M member 6 OS=Mus musculus GN=Trpm6 PE=2 SV=1	PF00483//PF00430//PF01991//PF04048	Nucleotidyl transferase//ATP synthase B/B' CF(0)//ATP synthase (E/31 kDa) subunit//Sec8 exocyst complex component specific domain	GO:0009058//GO:0006119//GO:0015986//GO:0006904//GO:0015992//GO:0015991//GO:0015031	biosynthetic process//oxidative phosphorylation//ATP synthesis coupled proton transport//vesicle docking involved in exocytosis//proton transport//ATP hydrolysis coupled proton transport//protein transport	GO:0046961//GO:0015078//GO:0016779	proton-transporting ATPase activity, rotational mechanism//hydrogen ion transmembrane transporter activity//nucleotidyltransferase activity	GO:0045263//GO:0033178//GO:0000145	proton-transporting ATP synthase complex, coupling factor F(o)//proton-transporting two-sector ATPase complex, catalytic domain//exocyst	KOG1664	Vacuolar H+-ATPase V1 sector, subunit E
comp10836_c0	2	1	0.0085	5047.22	56.4898	1367.24	14.6103	3179	328776586	XP_393888.3	824	1.20073e-97	PREDICTED: CAD protein isoform 1 [Apis mellifera]	328718399	XM_001943600.2	38	1.0015e-08	PREDICTED: Acyrthosiphon pisum CAD protein-like (LOC100163703), mRNA	--	--	--	--	P22572	475	8.35711e-55	Carbamoyl-phosphate synthase arginine-specific small chain, mitochondrial OS=Neurospora crassa (strain ATCC 24698 / 74-OR23-1A / CBS 708.71 / DSM 1257 / FGSC 987) GN=cpa-1 PE=3 SV=2	PF02213	GYF domain	--	--	GO:0005515	protein binding	--	--	KOG1862	GYF domain containing proteins
comp35968_c0	22	12	0.1586	8127.74	64.7965	1806.97	13.754	4463	357602363	EHJ63375.1	160	8.85998e-12	trypsin-like proteinase T2a precursor [Danaus plexippus]	380018126	XM_003692939.1	245	2.5199e-123	PREDICTED: Apis florea JNK-interacting protein 1-like (LOC100863804), mRNA	K01958	PC, pyc	pyruvate carboxylase	http://www.genome.jp/dbget-bin/www_bget?ko:K01958	Q6ZMR5	112	2.32219e-06	Transmembrane protease serine 11A OS=Homo sapiens GN=TMPRSS11A PE=1 SV=1	PF05896//PF02785//PF02786//PF00289//PF07478//PF00682//PF03423//PF02655	Na(+)-translocating NADH-quinone reductase subunit A (NQRA)//Biotin carboxylase C-terminal domain//Carbamoyl-phosphate synthase L chain, ATP binding domain//Carbamoyl-phosphate synthase L chain, N-terminal domain//D-ala D-ala ligase C-terminus//HMGL-like//Carbohydrate binding domain (family 25)//ATP-grasp domain	GO:0009252//GO:0055114//GO:0006118//GO:0046436//GO:0008152//GO:0006814	peptidoglycan biosynthetic process//oxidation-reduction process//electron transport//D-alanine metabolic process//metabolic process//sodium ion transport	GO:0008716//GO:0046872//GO:0003824//GO:0005524//GO:2001070//GO:0016874//GO:0016655	D-alanine-D-alanine ligase activity//metal ion binding//catalytic activity//ATP binding//starch binding//ligase activity//oxidoreductase activity, acting on NAD(P)H, quinone or similar compound as acceptor	--	--	KOG0369	Pyruvate carboxylase
comp24135_c0	2	1	0.0127	61	1.30589	39	0.79715	1662	158300988	XP_320774.4	601	3.38252e-70	AGAP011736-PA [Anopheles gambiae str. PEST]	300794113	NM_001191416.1	48	3.30442e-14	Bos taurus YTH domain family, member 1 (YTHDF1), mRNA	--	--	--	--	Q66H50	413	1.77168e-44	Fatty acyl-CoA reductase 1 OS=Rattus norvegicus GN=Far1 PE=2 SV=1	--	--	--	--	--	--	--	--	--	--
comp16266_c0	2	1	0.0235	968.12	14.2221	202	2.83324	2422	322787567	EFZ13652.1	180	1.20638e-14	hypothetical protein SINV_15648 [Solenopsis invicta]	328780332	XM_003249737.1	41	1.01436e-10	PREDICTED: Apis mellifera myoblast city (mbc), mRNA	K01262	pepP	Xaa-Pro aminopeptidase	http://www.genome.jp/dbget-bin/www_bget?ko:K01262	Q9U357	183	4.53989e-16	Gamma-secretase subunit pen-2 OS=Caenorhabditis elegans GN=pen-2 PE=2 SV=1	PF01321//PF03065//PF00557	Creatinase/Prolidase N-terminal domain//Glycosyl hydrolase family 57//Metallopeptidase family M24	GO:0005975//GO:0009987	carbohydrate metabolic process//cellular process	GO:0003824//GO:0016787	catalytic activity//hydrolase activity	--	--	KOG2413	Xaa-Pro aminopeptidase
comp13640_c0	2	1	0.0338	5487.07	130.502	241	5.47258	1496	328709847	XP_003244087.1	143	3.99866e-08	PREDICTED: hypothetical protein LOC100574339 [Acyrthosiphon pisum]	158298904	XM_319042.4	338	6.01237e-175	Anopheles gambiae str. PEST AGAP009923-PA (AgaP_AGAP009923) mRNA, complete cds	--	--	--	--	Q9LW86	125	2.17497e-06	Probable sulfate transporter 3.4 OS=Arabidopsis thaliana GN=SULTR3;4 PE=2 SV=1	PF07821	Alpha-amylase C-terminal beta-sheet domain	GO:0005985//GO:0005975//GO:0005982	sucrose metabolic process//carbohydrate metabolic process//starch metabolic process	GO:0005509//GO:0004556	calcium ion binding//alpha-amylase activity	--	--	KOG1225	Teneurin-1 and related extracellular matrix proteins, contain EGF-like repeats
comp33139_c0	2	1	0.0129	897	9.493	222	2.24317	3362	125986199	XP_001356863.1	689	3.32445e-83	GA21695 [Drosophila pseudoobscura pseudoobscura]	66812511	XM_635343.1	35	1.90436e-07	Dictyostelium discoideum AX4 hypothetical protein (bzpK) mRNA, complete cds	K05545	DUS4	tRNA-dihydrouridine synthase 4	http://www.genome.jp/dbget-bin/www_bget?ko:K05545	Q8N4F4	237	4.38849e-22	Solute carrier family 22 member 24 OS=Homo sapiens GN=SLC22A24 PE=2 SV=1	PF02581//PF00977//PF07664//PF05690//PF01207//PF00724	Thiamine monophosphate synthase/TENI//Histidine biosynthesis protein//Ferrous iron transport protein B C terminus//Thiazole biosynthesis protein ThiG//Dihydrouridine synthase (Dus)//NADH:flavin oxidoreductase / NADH oxidase family	GO:0008033//GO:0015684//GO:0009228//GO:0000105//GO:0055114	tRNA processing//ferrous iron transport//thiamine biosynthetic process//histidine biosynthetic process//oxidation-reduction process	GO:0050660//GO:0004789//GO:0010181//GO:0016491//GO:0015093//GO:0017150	flavin adenine dinucleotide binding//thiamine-phosphate diphosphorylase activity//FMN binding//oxidoreductase activity//ferrous iron transmembrane transporter activity//tRNA dihydrouridine synthase activity	GO:0016021	integral to membrane	KOG2335	tRNA-dihydrouridine synthase
comp48706_c0	2	1	0.0546	614	20.4171	360	11.4294	1070	195380968	XP_002049228.1	121	2.75669e-06	GJ20867 [Drosophila virilis]	124518426	EF370398.1	188	1.62555e-92	Tanichthys albonubes vitellogenin mRNA, complete cds	--	--	--	--	Q5PQS0	148	2.73591e-08	Pleckstrin homology domain-containing family M member 1 OS=Rattus norvegicus GN=Plekhm1 PE=1 SV=1	--	--	--	--	--	--	--	--	KOG3291	Ribosomal protein S7
comp43476_c1	2	1	0.0054	2430.75	15.0674	4121	24.3892	5740	91082063	XP_972067.1	847	6.26496e-108	PREDICTED: similar to Protein C20orf11 (Two hybrid associated protein 1 with RanBPM) (Twa1) [Tribolium castaneum]	380020631	XR_142919.1	58	1.71914e-19	PREDICTED: Apis florea uncharacterized LOC100864991 (LOC100864991), miscRNA	--	--	--	--	Q2H991	130	1.24687e-06	Protein FYV10 OS=Chaetomium globosum (strain ATCC 6205 / CBS 148.51 / DSM 1962 / NBRC 6347 / NRRL 1970) GN=FYV10 PE=3 SV=1	PF00078//PF00665//PF06553//PF06480//PF05460	Reverse transcriptase (RNA-dependent DNA polymerase)//Integrase core domain//BNIP3//FtsH Extracellular//Origin recognition complex subunit 6 (ORC6)	GO:0006278//GO:0006260//GO:0015074//GO:0043065	RNA-dependent DNA replication//DNA replication//DNA integration//positive regulation of apoptotic process	GO:0003723//GO:0003677//GO:0008270//GO:0005524//GO:0004222//GO:0003964	RNA binding//DNA binding//zinc ion binding//ATP binding//metalloendopeptidase activity//RNA-directed DNA polymerase activity	GO:0005740//GO:0005664//GO:0016021	mitochondrial envelope//nuclear origin of replication recognition complex//integral to membrane	KOG0017	FOG: Transposon-encoded proteins with TYA, reverse transcriptase, integrase domains in various combinations
comp35321_c0	2	1	0.0194	577	10.1784	118	1.98739	2017	357625664	EHJ76034.1	154	2.43598e-08	hypothetical protein KGM_20519 [Danaus plexippus]	225937045	FP102886.4	68	5.85139e-26	Zebrafish DNA sequence from clone ZFOS-2069A7 in linkage group 1, complete sequence	K02685	PRI2	DNA primase large subunit	http://www.genome.jp/dbget-bin/www_bget?ko:K02685	Q8WWM9	153	3.59501e-10	Cytoglobin OS=Homo sapiens GN=CYGB PE=1 SV=1	PF04104	Eukaryotic and archaeal DNA primase, large subunit	GO:0006269//GO:0006351	DNA replication, synthesis of RNA primer//transcription, DNA-dependent	GO:0003896	DNA primase activity	GO:0005730//GO:0005657	nucleolus//replication fork	KOG2267	Eukaryotic-type DNA primase, large subunit
comp40611_c0	2	1	0.0534	1305.05	24.1718	331.91	5.86948	1921	241166833	XP_002409937.1	741	1.15764e-90	GPI mannosyltransferase, putative [Ixodes scapularis]	432853532	XM_004067706.1	77	4.46399e-30	PREDICTED: Oryzias latipes one cut domain family member 2-like (LOC101173926), mRNA	K01679	E4.2.1.2B, fumC	fumarate hydratase, class II	http://www.genome.jp/dbget-bin/www_bget?ko:K01679	Q5F380	591	1.13036e-69	GPI mannosyltransferase 1 OS=Gallus gallus GN=PIGM PE=2 SV=2	PF01527//PF10415	Transposase//Fumarase C C-terminus	GO:0006313//GO:0006099	transposition, DNA-mediated//tricarboxylic acid cycle	GO:0016829//GO:0004803//GO:0003677	lyase activity//transposase activity//DNA binding	--	--	KOG1317	Fumarase
comp35892_c0	80	11	0.3017	5361.15	51.0575	23329.1	212.128	3736	307172546	EFN63944.1	1684	0	Protein notum-like protein [Camponotus floridanus]	190702385	EF710650.1	151	3.95512e-71	Glyptapanteles flavicoxis clone BAC 8G10, complete sequence	K13045	tld	tolloid	http://www.genome.jp/dbget-bin/www_bget?ko:K13045	Q58EK3	143	2.25322e-08	PI-PLC X domain-containing protein 3 OS=Danio rerio GN=plcxd3 PE=2 SV=1	PF00413//PF01400	Matrixin//Astacin (Peptidase family M12A)	GO:0006508	proteolysis	GO:0004222//GO:0008270	metalloendopeptidase activity//zinc ion binding	GO:0031012	extracellular matrix	KOG3714	Meprin A metalloprotease
comp58464_c0	2	1	0.0769	73	5.47965	40	2.86674	474	307175560	EFN65481.1	1534	0	Endoplasmic reticulum metallopeptidase 1 [Camponotus floridanus]	328783848	XM_395199.4	170	8.7223e-82	PREDICTED: Apis mellifera endoplasmic reticulum metallopeptidase 1-like (LOC411731), mRNA	K11088	SNRPD3, SMD3	small nuclear ribonucleoprotein D3	http://www.genome.jp/dbget-bin/www_bget?ko:K11088	D8QAM0	309	1.30368e-28	Probable zinc metalloprotease SCHCODRAFT_69280 OS=Schizophyllum commune (strain H4-8 / FGSC 9210) GN=SCHCODRAFT_69280 PE=3 SV=1	--	--	--	--	--	--	--	--	KOG3172	Small nuclear ribonucleoprotein Sm D3
comp46607_c0	2	1	0.0596	681	27.7233	512	19.9005	874	326672504	XP_003199680.1	184	3.57744e-15	PREDICTED: CDP-diacylglycerol--glycerol-3-phosphate 3-phosphatidyltransferase, mitochondrial-like, partial [Danio rerio]	340726407	XR_132300.1	60	1.00078e-20	PREDICTED: Bombus terrestris hypothetical LOC100652059 (LOC100652059), miscRNA	K05687	PARK7	protein DJ-1	http://www.genome.jp/dbget-bin/www_bget?ko:K05687	Q5ZHN9	135	1.80905e-09	CDP-diacylglycerol--glycerol-3-phosphate 3-phosphatidyltransferase, mitochondrial OS=Gallus gallus GN=PGS1 PE=2 SV=1	PF00496//PF07685	Bacterial extracellular solute-binding proteins, family 5 Middle//CobB/CobQ-like glutamine amidotransferase domain	GO:0006810//GO:0009236	transport//cobalamin biosynthetic process	GO:0003824//GO:0005215	catalytic activity//transporter activity	--	--	KOG2764	Putative transcriptional regulator DJ-1
comp25764_c0	2	1	0.0359	996	37.8206	412	14.937	937	345494486	XP_003427303.1	1563	0	PREDICTED: orphan steroid hormone receptor 2 isoform 2 [Nasonia vitripennis]	340710943	XM_003393994.1	426	0	PREDICTED: Bombus terrestris hypothetical protein LOC100642195 (LOC100642195), mRNA	K11100	SNRPN, SMN	small nuclear ribonucleoprotein N	http://www.genome.jp/dbget-bin/www_bget?ko:K11100	Q95K90	387	1.26499e-37	Nuclear receptor subfamily 2 group C member 1 OS=Macaca fascicularis GN=NR2C1 PE=2 SV=1	--	--	--	--	GO:0003723	RNA binding	GO:0005634//GO:0030529	nucleus//ribonucleoprotein complex	KOG3168	U1 snRNP component
comp18685_c0	2	1	0.0355	163	4.90658	14	0.402362	1182	357612491	EHJ68026.1	1105	1.86076e-145	TATA-box-binding protein [Danaus plexippus]	224960175	FN254396.1	79	3.75899e-31	Drosophila miranda partial GA22088 gene, strain ind6	K01792	E5.1.3.15	glucose-6-phosphate 1-epimerase	http://www.genome.jp/dbget-bin/www_bget?ko:K01792	Q7SXL3	920	8.55141e-119	TATA-box-binding protein OS=Danio rerio GN=tbp PE=1 SV=1	PF01263	Aldose 1-epimerase	GO:0005975	carbohydrate metabolic process	GO:0016853	isomerase activity	--	--	--	--
comp37011_c0	2	1	0.0355	182	5.46926	46.01	1.3201	1184	297807567	XP_002871667.1	135	6.47353e-06	hypothetical protein ARALYDRAFT_909524 [Arabidopsis lyrata subsp. lyrata]	326921561	XM_003206978.1	34	7.83406e-06	PREDICTED: Meleagris gallopavo presequence protease, mitochondrial-like (LOC100549931), mRNA	--	--	--	--	Q6BS98	127	4.52561e-08	Chitobiosyldiphosphodolichol beta-mannosyltransferase OS=Debaryomyces hansenii (strain ATCC 36239 / CBS 767 / JCM 1990 / NBRC 0083 / IGC 2968) GN=ALG1 PE=3 SV=2	PF00388	Phosphatidylinositol-specific phospholipase C, X domain	GO:0006629//GO:0009395//GO:0035556	lipid metabolic process//phospholipid catabolic process//intracellular signal transduction	GO:0004629	phospholipase C activity	--	--	--	--
comp22909_c0	2	1	0.0531	26604	431.242	6667.09	103.183	2195	387593680	EIJ88704.1	128	1.00993e-06	hypothetical protein NEQG_01394 [Nematocida parisii ERTm3]	190702359	EF710649.1	64	2.83295e-23	Glyptapanteles flavicoxis clone BAC 16K15, complete sequence	K00522	FTH1	ferritin heavy chain	http://www.genome.jp/dbget-bin/www_bget?ko:K00522	P0C1J0	152	1.68837e-11	Peptidyl-prolyl cis-trans isomerase cyp15 OS=Rhizopus delemar (strain RA 99-880 / ATCC MYA-4621 / FGSC 9543 / NRRL 43880) GN=cyp15 PE=3 SV=1	PF01221//PF07225//PF04106//PF02915//PF00210	Dynein light chain type 1//NADH-ubiquinone oxidoreductase B15 subunit (NDUFB4)//Autophagy protein Apg5//Rubrerythrin//Ferritin-like domain	GO:0006814//GO:0015992//GO:0006879//GO:0055114//GO:0007017//GO:0006914//GO:0006120//GO:0006744	sodium ion transport//proton transport//cellular iron ion homeostasis//oxidation-reduction process//microtubule-based process//autophagy//mitochondrial electron transport, NADH to ubiquinone//ubiquinone biosynthetic process	GO:0008199//GO:0008137//GO:0016491//GO:0046872	ferric iron binding//NADH dehydrogenase (ubiquinone) activity//oxidoreductase activity//metal ion binding	GO:0005739//GO:0005737//GO:0005875	mitochondrion//cytoplasm//microtubule associated complex	KOG2332	Ferritin
comp27265_c0	2	1	0.0962	26	2.20258	11	0.889713	420	82913654	XP_728730.1	257	9.95007e-24	transposase [Plasmodium yoelii yoelii 17XNL]	58418577	AE017321.1	228	1.93913e-114	Wolbachia endosymbiont strain TRS of Brugia malayi, complete genome	K00944	E2.7.4.10	nucleoside-triphosphate--adenylate kinase	http://www.genome.jp/dbget-bin/www_bget?ko:K00944	P60231	143	1.46467e-09	Transposase for insertion sequence element IS1081 OS=Mycobacterium bovis (strain ATCC BAA-935 / AF2122/97) GN=Mb1076 PE=3 SV=1	PF00406//PF05191	Adenylate kinase//Adenylate kinase, active site lid	GO:0046034//GO:0006139//GO:0046939//GO:0006144//GO:0044209	ATP metabolic process//nucleobase-containing compound metabolic process//nucleotide phosphorylation//purine nucleobase metabolic process//AMP salvage	GO:0019205//GO:0005524//GO:0004017	nucleobase-containing compound kinase activity//ATP binding//adenylate kinase activity	GO:0005737	cytoplasm	KOG3078	Adenylate kinase
comp186778_c0	1	1	0.1127	4	0.658893	2	0.314545	216	195153729	XP_002017776.1	721	1.64256e-86	GL17126 [Drosophila persimilis]	380015384	XM_003691635.1	58	4.59812e-20	PREDICTED: Apis florea ryanodine receptor 44F-like (LOC100869336), partial mRNA	--	--	--	--	P30957	478	1.2707e-53	Ryanodine receptor 2 OS=Oryctolagus cuniculus GN=RYR2 PE=1 SV=3	--	--	--	--	--	--	--	--	--	--
comp42588_c0	1	1	0.0204	1433	27.71	95	1.75393	1840	322799991	EFZ21108.1	134	4.98189e-08	hypothetical protein SINV_06611 [Solenopsis invicta]	380011148	XM_003689626.1	76	6.95245e-30	PREDICTED: Apis florea anaphase-promoting complex subunit 2-like (LOC100868359), mRNA	--	--	--	--	Q874R3	280	6.89832e-27	Anaphase-promoting complex subunit 2 OS=Schizosaccharomyces pombe (strain 972 / ATCC 24843) GN=apc2 PE=1 SV=1	PF00001//PF11837	7 transmembrane receptor (rhodopsin family)//Domain of unknown function (DUF3357)	GO:0007186//GO:0005982//GO:0006012//GO:0005985	G-protein coupled receptor signaling pathway//starch metabolic process//galactose metabolic process//sucrose metabolic process	GO:0004564//GO:0004575	beta-fructofuranosidase activity//sucrose alpha-glucosidase activity	GO:0016021//GO:0017177	integral to membrane//glucosidase II complex	KOG3656	FOG: 7 transmembrane receptor
comp41796_c0	75	11	0.457	4794.97	30.8845	931	5.72535	5524	307207978	EFN85537.1	126	4.26152e-06	Splicing factor 3B subunit 2 [Harpegnathos saltator]	126335887	XM_001375021.1	42	1.31508e-10	PREDICTED: Monodelphis domestica 6-phosphofructo-2-kinase/fructose-2,6-biphosphatase 4 (PFKFB4), mRNA	K16197	YWHAB_Q_Z	14-3-3 protein beta/theta/zeta	http://www.genome.jp/dbget-bin/www_bget?ko:K16197	Q9JJH5	1447	0	6-phosphofructo-2-kinase/fructose-2,6-bisphosphatase 2 OS=Rattus norvegicus GN=Pfkfb2 PE=2 SV=1	PF02154	Flagellar motor switch protein FliM	GO:0001539//GO:0006935	ciliary or bacterial-type flagellar motility//chemotaxis	GO:0003774	motor activity	GO:0009425	bacterial-type flagellum basal body	KOG0841	Multifunctional chaperone (14-3-3 family)
comp35451_c0	1	1	0.7143	338.99	6.48808	112.53	2.05634	1859	291242748	XP_002741271.1	2044	0	PREDICTED: tubulin, beta 2C-like [Saccoglossus kowalevskii]	10179955	AF283767.1	336	5.57695e-174	Cylicocyclus nassatus beta-tubulin isoform 1-3 (BTUB1-3) mRNA, complete cds	--	--	--	--	P85108	2036	0	Tubulin beta-2A chain OS=Rattus norvegicus GN=Tubb2a PE=1 SV=1	PF00656	Caspase domain	GO:0006508	proteolysis	GO:0004197	cysteine-type endopeptidase activity	--	--	KOG3573	Caspase, apoptotic cysteine protease
comp31094_c0	1	1	0.0239	227	3.45454	21	0.305127	2338	328786293	XP_003250757.1	162	1.67645e-11	PREDICTED: hypothetical protein LOC100577226 [Apis mellifera]	170939666	CU633867.1	37	6.91032e-08	Podospora anserina S mat+ genomic DNA chromosome 1, supercontig 3	--	--	--	--	P46975	1033	5.39282e-131	Dolichyl-diphosphooligosaccharide--protein glycosyltransferase subunit STT3 OS=Caenorhabditis elegans GN=T12A2.2 PE=1 SV=1	PF01381//PF05920//PF00046	Helix-turn-helix//Homeobox KN domain//Homeobox domain	GO:0006355	regulation of transcription, DNA-dependent	GO:0003677//GO:0003700//GO:0043565	DNA binding//sequence-specific DNA binding transcription factor activity//sequence-specific DNA binding	GO:0005667	transcription factor complex	KOG0775	Transcription factor SIX and related HOX domain proteins
comp159611_c0	1	1	0.2917	9	0.489636	19	0.98692	654	157122915	XP_001659954.1	670	8.18019e-77	adenylate cyclase [Aedes aegypti]	380013037	XM_003690529.1	44	6.31939e-12	PREDICTED: Apis florea nuclear hormone receptor FTZ-F1-like (LOC100868036), mRNA	--	--	--	--	Q9DC26	125	6.71723e-06	Solute carrier family 46 member 3 OS=Mus musculus GN=Slc46a3 PE=2 SV=1	--	--	--	--	--	--	--	--	--	--
comp44376_c0	44	11	0.3665	41941.1	865.086	2927.99	57.6616	1725	405954180	EKC21692.1	466	5.10386e-55	hypothetical protein CGI_10003466 [Crassostrea gigas]	190702578	EF710659.1	69	2.65383e-26	Glyptapanteles indiensis clone BAC 9I20, complete sequence	K01689	ENO, eno	enolase	http://www.genome.jp/dbget-bin/www_bget?ko:K01689	Q8R4E6	503	8.17048e-57	Purine-rich element-binding protein gamma OS=Mus musculus GN=Purg PE=1 SV=1	PF03952//PF00113	Enolase, N-terminal domain//Enolase, C-terminal TIM barrel domain	GO:0006571//GO:0000162//GO:0009094//GO:0006096//GO:0006094	tyrosine biosynthetic process//tryptophan biosynthetic process//L-phenylalanine biosynthetic process//glycolysis//gluconeogenesis	GO:0004634//GO:0000287	phosphopyruvate hydratase activity//magnesium ion binding	GO:0000015	phosphopyruvate hydratase complex	KOG2670	Enolase
comp14033_c0	1	1	0.042	220	7.6817	41	1.36683	1019	322786923	EFZ13162.1	232	6.2778e-22	hypothetical protein SINV_15462 [Solenopsis invicta]	159149470	EU046589.1	153	1.65005e-72	Nosema bombycis serine/threonine protein kinase, mitochondrial frataxin, WD-repeat protein, and CDC48/PAS1/SEC28 family ATPase genes, complete cds	--	--	--	--	P52948	132	2.14396e-08	Nuclear pore complex protein Nup98-Nup96 OS=Homo sapiens GN=NUP98 PE=1 SV=4	PF00514//PF02985	Armadillo/beta-catenin-like repeat//HEAT repeat	--	--	GO:0005515	protein binding	--	--	KOG2023	Nuclear transport receptor Karyopherin-beta2/Transportin (importin beta superfamily)
comp39876_c1	1	1	0.0106	4107.01	40.875	550.24	5.22856	3575	307199262	EFN79915.1	131	1.65527e-07	Odorant receptor 46a, isoform A [Harpegnathos saltator]	242017445	XM_002429154.1	245	3.23968e-123	Pediculus humanus corporis predicted protein, mRNA	K01110	PTEN	phosphatidylinositol-3,4,5-trisphosphate 3-phosphatase and dual-specificity protein phosphatase PTEN	http://www.genome.jp/dbget-bin/www_bget?ko:K01110	Q6FU45	469	3.36687e-48	mRNA 3&apos;-end-processing protein RNA14 OS=Candida glabrata (strain ATCC 2001 / CBS 138 / JCM 3761 / NBRC 0622 / NRRL Y-65) GN=RNA14 PE=3 SV=1	PF00102//PF04739//PF10409//PF04592//PF07359//PF00782	Protein-tyrosine phosphatase//5'-AMP-activated protein kinase beta subunit, interation domain//C2 domain of PTEN tumour-suppressor protein//Selenoprotein P, N terminal region//Liver-expressed antimicrobial peptide 2 precursor (LEAP-2)//Dual specificity phosphatase, catalytic domain	GO:0006470//GO:0042742//GO:0006570	protein dephosphorylation//defense response to bacterium//tyrosine metabolic process	GO:0005515//GO:0004721//GO:0004725//GO:0008430//GO:0008138	protein binding//phosphoprotein phosphatase activity//protein tyrosine phosphatase activity//selenium binding//protein tyrosine/serine/threonine phosphatase activity	--	--	KOG2283	Clathrin coat dissociation kinase GAK/PTEN/Auxilin and related tyrosine phosphatases
comp33454_c0	1	1	0.1301	26	0.915926	10	0.336345	1010	291224566	XP_002732274.1	540	4.40813e-59	PREDICTED: predicted protein-like [Saccoglossus kowalevskii]	58416339	CR925677.1	93	9.19812e-40	Ehrlichia ruminantium str. Gardel, complete genome	--	--	--	--	Q8NFJ9	438	4.82218e-46	Bardet-Biedl syndrome 1 protein OS=Homo sapiens GN=BBS1 PE=1 SV=1	--	--	--	--	--	--	--	--	--	--
comp44649_c0	1	1	0.0221	7016.7	172.892	1727	40.6286	1444	396081052	AFN82671.1	164	8.20295e-13	homeobox domain-containing protein [Encephalitozoon romaleae SJ-2008]	302123162	HM062720.1	54	9.69678e-18	Leopoldius coronatus CAD gene, partial cds	K07508	ACAA2	acetyl-CoA acyltransferase 2	http://www.genome.jp/dbget-bin/www_bget?ko:K07508	Q8STR8	137	4.62099e-10	Homeobox protein HD-4 OS=Encephalitozoon cuniculi (strain GB-M1) GN=HD-4 PE=4 SV=1	PF08545//PF02803//PF00108	3-Oxoacyl-[acyl-carrier-protein (ACP)] synthase III//Thiolase, C-terminal domain//Thiolase, N-terminal domain	GO:0006633//GO:0008152//GO:0042967	fatty acid biosynthetic process//metabolic process//acyl-carrier-protein biosynthetic process	GO:0016747//GO:0004315	transferase activity, transferring acyl groups other than amino-acyl groups//3-oxoacyl-[acyl-carrier-protein] synthase activity	GO:0005835	fatty acid synthase complex	KOG1391	Acetyl-CoA acetyltransferase
comp10872_c0	1	1	0.1368	259	17.4202	620	39.8146	529	328787605	XP_393863.3	2247	0	PREDICTED: hypothetical protein LOC410383 [Apis mellifera]	345492558	XM_001600956.2	128	9.6395e-58	PREDICTED: Nasonia vitripennis hypothetical protein LOC100116536 (LOC100116536), mRNA	K02942	RP-LP1, RPLP1	large subunit ribosomal protein LP1	http://www.genome.jp/dbget-bin/www_bget?ko:K02942	A2VDN6	145	1.8378e-07	Splicing factor 3A subunit 1 OS=Bos taurus GN=SF3A1 PE=2 SV=1	PF00428	60s Acidic ribosomal protein	GO:0042254//GO:0006414	ribosome biogenesis//translational elongation	GO:0003735	structural constituent of ribosome	GO:0005840//GO:0005622	ribosome//intracellular	KOG1762	60s acidic ribosomal protein P1
comp12893_c0	1	1	0.0502	2862.98	113.436	894	33.8195	898	332022874	EGI63146.1	316	6.41218e-32	Serine/threonine-protein kinase PLK4 [Acromyrmex echinatior]	345496932	XM_003427805.1	209	1.19853e-103	PREDICTED: Nasonia vitripennis roundabout homolog 2-like (LOC100116545), mRNA	K02726	PSMA2	20S proteasome subunit alpha 2	http://www.genome.jp/dbget-bin/www_bget?ko:K02726	B3DL84	300	1.09259e-30	Serine/threonine-protein kinase PLK4 OS=Xenopus tropicalis GN=plk4 PE=2 SV=1	PF10584//PF00227	Proteasome subunit A N-terminal signature//Proteasome subunit	GO:0051603//GO:0006511	proteolysis involved in cellular protein catabolic process//ubiquitin-dependent protein catabolic process	GO:0004175//GO:0004298	endopeptidase activity//threonine-type endopeptidase activity	GO:0019773//GO:0005839	proteasome core complex, alpha-subunit complex//proteasome core complex	KOG0181	20S proteasome, regulatory subunit alpha type PSMA2/PRE8
comp43459_c0	1	1	0.0043	1875.07	9.33997	427	2.03074	7143	303319283	XP_003069641.1	159	6.17517e-09	ankyrin repeat containing protein [Coccidioides posadasii C735 delta SOWgp]	62083336	AY961491.1	139	5.53562e-65	Lysiphlebus testaceipes ribosomal protein L28 (RpL28) mRNA, complete cds	K14572	MDN1, REA1	midasin	http://www.genome.jp/dbget-bin/www_bget?ko:K14572	Q53RE8	158	5.48899e-11	Ankyrin repeat domain-containing protein 39 OS=Homo sapiens GN=ANKRD39 PE=1 SV=1	PF00092	von Willebrand factor type A domain	--	--	GO:0005515	protein binding	--	--	KOG1808	AAA ATPase containing von Willebrand factor type A (vWA) domain
comp43268_c0	1	1	0.0222	451.02	7.95213	63.97	1.07687	2018	345488773	XP_001605776.2	228	1.1935e-19	PREDICTED: DDB1- and CUL4-associated factor 8-like [Nasonia vitripennis]	326564258	HQ291395.1	253	3.43805e-128	Nosema bombycis clone NBO_64g0055 40S ribosomal protein SA mRNA, complete cds	K08745	SLC27A1_4, FATP1, FATP4	solute carrier family 27 (fatty acid transporter), member 1/4	http://www.genome.jp/dbget-bin/www_bget?ko:K08745	P0C7V8	119	1.01667e-06	DDB1- and CUL4-associated factor 8-like protein 2 OS=Homo sapiens GN=DCAF8L2 PE=2 SV=1	PF00501	AMP-binding enzyme	GO:0008152	metabolic process	GO:0003824	catalytic activity	--	--	KOG1179	Very long-chain acyl-CoA synthetase/fatty acid transporter
comp22283_c0	1	1	0.0254	7958	219.835	376	9.91695	1288	157113890	XP_001657911.1	1037	3.58943e-131	lymnokinin receptor [Aedes aegypti]	281366355	NM_168702.2	447	0	Drosophila melanogaster neural conserved at 73EF (Nc73EF), transcript variant B, mRNA	--	--	--	--	Q64077	389	5.2512e-40	Substance-K receptor OS=Cavia porcellus GN=TACR2 PE=2 SV=1	PF02558//PF00899//PF01408//PF00070//PF00107//PF01266//PF08240	Ketopantoate reductase PanE/ApbA//ThiF family//Oxidoreductase family, NAD-binding Rossmann fold//Pyridine nucleotide-disulphide oxidoreductase//Zinc-binding dehydrogenase//FAD dependent oxidoreductase//Alcohol dehydrogenase GroES-like domain	GO:0055114//GO:0015940	oxidation-reduction process//pantothenate biosynthetic process	GO:0050660//GO:0008677//GO:0003824//GO:0016491//GO:0008270	flavin adenine dinucleotide binding//2-dehydropantoate 2-reductase activity//catalytic activity//oxidoreductase activity//zinc ion binding	--	--	KOG0024	Sorbitol dehydrogenase
comp35603_c0	1	1	0.0196	1635	31.209	379	6.90716	1864	332016312	EGI57225.1	304	2.90147e-30	Protein Wnt-7b [Acromyrmex echinatior]	116496788	BC126392.1	110	4.53937e-48	Homo sapiens phosphorylase, glycogen, muscle, mRNA (cDNA clone MGC:161670 IMAGE:8992108), complete cds	K13199	SERBP1	plasminogen activator inhibitor 1 RNA-binding protein	http://www.genome.jp/dbget-bin/www_bget?ko:K13199	P28106	139	3.80619e-10	Protein Wnt-7b (Fragment) OS=Alopias vulpinus GN=WNT-7B PE=3 SV=1	--	--	--	--	--	--	--	--	KOG2945	Predicted RNA-binding protein
comp47315_c0	1	1	0.0263	1879.54	39.9967	524.97	10.6661	1672	401828523	XP_003887975.1	197	9.99027e-18	hypothetical protein EHEL_090990 [Encephalitozoon hellem ATCC 50504]	398649717	HE660029.1	433	0	Wolbachia endosymbiont of Onchocerca ochengi complete genome, strain wOo	K11843	USP14, UBP6	ubiquitin carboxyl-terminal hydrolase 14	http://www.genome.jp/dbget-bin/www_bget?ko:K11843	Q6BTW5	177	3.39608e-16	Diphthamide biosynthesis protein 3 OS=Debaryomyces hansenii (strain ATCC 36239 / CBS 767 / JCM 1990 / NBRC 0083 / IGC 2968) GN=DPH3 PE=3 SV=1	PF00240//PF00443	Ubiquitin family//Ubiquitin carboxyl-terminal hydrolase	GO:0016579//GO:0006511	protein deubiquitination//ubiquitin-dependent protein catabolic process	GO:0004221//GO:0005515	ubiquitin thiolesterase activity//protein binding	--	--	KOG1872	Ubiquitin-specific protease
comp215369_c0	1	1	0.3659	3	0.456157	3	0.435524	234	386765088	NP_001246911.1	349	5.23451e-32	CG43427, isoform N [Drosophila melanogaster]	190702155	EF710639.1	425	0	Cotesia sesamiae Mombasa bracovirus clone BAC 4B19, complete sequence	--	--	--	--	Q0KIC3	320	3.75249e-29	Uncharacterized protein CG43427 OS=Drosophila melanogaster GN=CG43427 PE=2 SV=1	--	--	--	--	--	--	--	--	--	--
comp79628_c0	1	1	0.0363	72	2.81514	9	0.335975	910	322788606	EFZ14233.1	720	2.92808e-78	hypothetical protein SINV_09235 [Solenopsis invicta]	335892834	NM_001242518.1	36	1.45549e-07	Apis mellifera uncharacterized LOC100578262 (LOC100578262), mRNA	--	--	--	--	Q06682	240	7.6048e-20	UBX domain-containing protein 5 OS=Saccharomyces cerevisiae (strain ATCC 204508 / S288c) GN=UBX5 PE=1 SV=1	PF00337	Galactoside-binding lectin	--	--	GO:0030246	carbohydrate binding	--	--	--	--
comp10972_c0	1	1	0.0586	14193.4	448.892	33	0.996478	1125	328779582	XP_003249675.1	123	3.97963e-06	PREDICTED: hypothetical protein LOC100577222 [Apis mellifera]	340711597	XM_003394314.1	336	5.58604e-173	PREDICTED: Bombus terrestris e3 ubiquitin-protein ligase UBR4-like (LOC100651317), mRNA	K01312	PRSS	trypsin	http://www.genome.jp/dbget-bin/www_bget?ko:K01312	Q7ZUV2	212	3.16656e-19	Katanin p80 WD40 repeat-containing subunit B1 OS=Danio rerio GN=katnb1 PE=2 SV=1	PF00089	Trypsin	GO:0006508	proteolysis	GO:0004252	serine-type endopeptidase activity	--	--	KOG3627	Trypsin
comp11680_c0	1	1	0.0236	2529.41	47.0204	685.13	12.1601	1914	170032149	XP_001843945.1	420	9.25353e-45	conserved hypothetical protein [Culex quinquefasciatus]	383864672	XM_003707754.1	172	1.22021e-82	PREDICTED: Megachile rotundata transmembrane protein 18-like (LOC100875880), mRNA	K00020	E1.1.1.31, mmsB	3-hydroxyisobutyrate dehydrogenase	http://www.genome.jp/dbget-bin/www_bget?ko:K00020	Q6DGF8	193	2.39717e-15	Transmembrane protein 18 OS=Rattus norvegicus GN=Tmem18 PE=2 SV=1	PF02558//PF02826//PF02737//PF03807//PF03446//PF07991//PF01210	Ketopantoate reductase PanE/ApbA//D-isomer specific 2-hydroxyacid dehydrogenase, NAD binding domain//3-hydroxyacyl-CoA dehydrogenase, NAD binding domain//NADP oxidoreductase coenzyme F420-dependent//NAD binding domain of 6-phosphogluconate dehydrogenase//Acetohydroxy acid isomeroreductase, catalytic domain//NAD-dependent glycerol-3-phosphate dehydrogenase N-terminus	GO:0009099//GO:0006631//GO:0046168//GO:0015940//GO:0009097//GO:0019521//GO:0006574//GO:0006554//GO:0018874//GO:0009098//GO:0006633//GO:0008652//GO:0055114//GO:0006552//GO:0006568//GO:0006550//GO:0006098	valine biosynthetic process//fatty acid metabolic process//glycerol-3-phosphate catabolic process//pantothenate biosynthetic process//isoleucine biosynthetic process//D-gluconate metabolic process//valine catabolic process//lysine catabolic process//benzoate metabolic process//leucine biosynthetic process//fatty acid biosynthetic process//cellular amino acid biosynthetic process//oxidation-reduct…	GO:0016491//GO:0016616//GO:0004455//GO:0008677//GO:0003857//GO:0048037//GO:0004616//GO:0051287	oxidoreductase activity//oxidoreductase activity, acting on the CH-OH group of donors, NAD or NADP as acceptor//ketol-acid reductoisomerase activity//2-dehydropantoate 2-reductase activity//3-hydroxyacyl-CoA dehydrogenase activity//cofactor binding//phosphogluconate dehydrogenase (decarboxylating) activity//NAD binding	GO:0005737	cytoplasm	KOG0409	Predicted dehydrogenase
comp38432_c0	1	1	0.027	6839.98	96.6897	2232.02	30.1246	2517	300707538	XP_002995973.1	200	2.75512e-17	hypothetical protein NCER_101014 [Nosema ceranae BRL01]	383857079	XM_003703986.1	137	3.08022e-64	PREDICTED: Megachile rotundata protein sidekick-like (LOC100880570), mRNA	K04461	PPM1B, PP2CB	protein phosphatase 1B (formerly 2C)	http://www.genome.jp/dbget-bin/www_bget?ko:K04461	Q980R9	127	2.37003e-07	Uncharacterized N-acetyltransferase SSO0209 OS=Sulfolobus solfataricus (strain ATCC 35092 / DSM 1617 / JCM 11322 / P2) GN=SSO0209 PE=1 SV=2	PF07830//PF07228//PF00481	Protein serine/threonine phosphatase 2C, C-terminal domain//Stage II sporulation protein E (SpoIIE)//Protein phosphatase 2C	GO:0006470	protein dephosphorylation	GO:0004721//GO:0003824//GO:0000287//GO:0030145	phosphoprotein phosphatase activity//catalytic activity//magnesium ion binding//manganese ion binding	--	--	KOG0697	Protein phosphatase 1B (formerly 2C)
comp10689_c0	34	11	0.3651	77.06	3.25631	912.31	36.8075	842	429965125	ELA47122.1	230	1.9661e-21	asparagine-tRNA ligase [Vavraia culicis &apos;floridensis&apos;]	190702142	EF710626.1	113	1.71166e-50	Cotesia sesamiae Kitale bracovirus clone BAC 1M18, complete sequence	--	--	--	--	O57980	178	1.91084e-15	Asparagine--tRNA ligase OS=Pyrococcus horikoshii (strain ATCC 700860 / DSM 12428 / JCM 9974 / NBRC 100139 / OT-3) GN=asnS PE=1 SV=1	--	--	--	--	--	--	--	--	--	--
comp39643_c0	1	1	0.0223	86	1.82463	111.04	2.24933	1677	307170875	EFN62986.1	1876	0	CDC45-related protein [Camponotus floridanus]	328789974	XM_393560.4	145	9.45377e-68	PREDICTED: Apis mellifera CDC45-related protein (CDC45L), mRNA	--	--	--	--	Q99107	160	6.63722e-10	Protein TSD2 OS=Ustilago maydis (strain 521 / FGSC 9021) GN=TSD2 PE=2 SV=1	PF05843//PF05524//PF03148//PF09177	Suppressor of forked protein (Suf)//PEP-utilising enzyme, N-terminal//Tektin family//Syntaxin 6, N-terminal	GO:0000226//GO:0006397//GO:0008643//GO:0048193//GO:0009401//GO:0016310	microtubule cytoskeleton organization//mRNA processing//carbohydrate transport//Golgi vesicle transport//phosphoenolpyruvate-dependent sugar phosphotransferase system//phosphorylation	GO:0005351//GO:0008965	sugar:hydrogen symporter activity//phosphoenolpyruvate-protein phosphotransferase activity	GO:0005634//GO:0005737//GO:0005874//GO:0016020	nucleus//cytoplasm//microtubule//membrane	--	--
comp25737_c0	1	1	0.0707	549	22.9267	423.02	16.8666	852	307195054	EFN77112.1	3718	0	Symplekin [Harpegnathos saltator]	327272214	XM_003220833.1	69	2.37683e-26	PREDICTED: Anolis carolinensis serine/threonine-protein kinase WNK1-like (LOC100552658), mRNA	K00759	E2.4.2.7, apt	adenine phosphoribosyltransferase	http://www.genome.jp/dbget-bin/www_bget?ko:K00759	Q7ZYV9	587	3.27308e-60	Symplekin OS=Xenopus laevis GN=sympk PE=1 SV=1	PF00156	Phosphoribosyl transferase domain	GO:0009116//GO:0006144//GO:0006168	nucleoside metabolic process//purine nucleobase metabolic process//adenine salvage	GO:0003999	adenine phosphoribosyltransferase activity	GO:0005737	cytoplasm	KOG1712	Adenine phosphoribosyl transferases
comp23012_c0	1	1	0.0279	478.35	11.7947	82.99	1.95374	1443	270003001	EEZ99448.1	164	3.68658e-09	hypothetical protein TcasGA2_TC030741 [Tribolium castaneum]	328791649	XM_393042.4	74	3.12572e-28	PREDICTED: Apis mellifera hypothetical protein LOC409536 (LOC409536), mRNA	--	--	--	--	P54609	217	4.52372e-18	Cell division control protein 48 homolog A OS=Arabidopsis thaliana GN=CDC48A PE=1 SV=1	PF11801//PF01292//PF04086//PF00033	Tom37 C-terminal domain//Prokaryotic cytochrome b561//Signal recognition particle, alpha subunit, N-terminal//Cytochrome b(N-terminal)/b6/petB	GO:0006184//GO:0022904//GO:0006118//GO:0006626//GO:0006886	GTP catabolic process//respiratory electron transport chain//electron transport//protein targeting to mitochondrion//intracellular protein transport	GO:0009055//GO:0005047//GO:0005525//GO:0003924	electron carrier activity//signal recognition particle binding//GTP binding//GTPase activity	GO:0005785//GO:0016020//GO:0016021//GO:0005741//GO:0005786	signal recognition particle receptor complex//membrane//integral to membrane//mitochondrial outer membrane//signal recognition particle, endoplasmic reticulum targeting	KOG4244	Failed axon connections (fax) protein/glutathione S-transferase-like protein
comp41209_c1	1	1	0.0359	502	12.2842	136	3.17747	1454	194864725	XP_001971076.1	147	9.2236e-09	GG14630 [Drosophila erecta]	328779436	XM_391992.4	175	1.07517e-84	PREDICTED: Apis mellifera myosin 15 (Myo15), mRNA	K01599	hemE, UROD	uroporphyrinogen decarboxylase	http://www.genome.jp/dbget-bin/www_bget?ko:K01599	Q8R5I0	125	1.37148e-07	Potassium channel subfamily K member 15 OS=Rattus norvegicus GN=Kcnk15 PE=2 SV=1	PF01208	Uroporphyrinogen decarboxylase (URO-D)	GO:0015994//GO:0006779	chlorophyll metabolic process//porphyrin-containing compound biosynthetic process	GO:0004853	uroporphyrinogen decarboxylase activity	--	--	KOG2872	Uroporphyrinogen decarboxylase
comp32414_c0	1	1	0.0458	1059.91	42.7087	779.01	29.9701	883	307192891	EFN75919.1	608	1.12014e-72	Sepiapterin reductase [Harpegnathos saltator]	268557675	XM_002636782.1	46	8.93263e-13	Caenorhabditis briggsae C. briggsae CBR-ACY-2 protein (Cbr-acy-2) mRNA, complete cds	K03687	GRPE	molecular chaperone GrpE	http://www.genome.jp/dbget-bin/www_bget?ko:K03687	Q8RJB2	179	1.73418e-13	Benzil reductase ((S)-benzoin forming) OS=Bacillus cereus GN=yueD PE=1 SV=1	PF03273//PF01025//PF06005//PF08912//PF05529//PF01496	Baculovirus gp64 envelope glycoprotein family//GrpE//Protein of unknown function (DUF904)//Rho Binding//B-cell receptor-associated protein 31-like//V-type ATPase 116kDa subunit family	GO:0000910//GO:0009069//GO:0006457//GO:0015991//GO:0016310//GO:0006468//GO:0019048//GO:0006886//GO:0015992//GO:0000917//GO:0043093	cytokinesis//serine family amino acid metabolic process//protein folding//ATP hydrolysis coupled proton transport//phosphorylation//protein phosphorylation//modulation by virus of host morphology or physiology//intracellular protein transport//proton transport//barrier septum assembly//cytokinesis by binary fission	GO:0005524//GO:0051087//GO:0004674//GO:0005515//GO:0015078//GO:0042803//GO:0000774	ATP binding//chaperone binding//protein serine/threonine kinase activity//protein binding//hydrogen ion transmembrane transporter activity//protein homodimerization activity//adenyl-nucleotide exchange factor activity	GO:0005737//GO:0033177//GO:0005783//GO:0016021//GO:0019031//GO:0005739	cytoplasm//proton-transporting two-sector ATPase complex, proton-transporting domain//endoplasmic reticulum//integral to membrane//viral envelope//mitochondrion	KOG3003	Molecular chaperone of the GrpE family
comp43373_c0	1	1	0.0298	32	0.562255	70	1.1743	2025	84619787	ABC59240.1	495	4.11652e-55	engrailed-1 [Schistocerca gregaria]	301760142	XM_002915803.1	146	3.25934e-68	PREDICTED: Ailuropoda melanoleuca serine/threonine-protein phosphatase 2A 55 kDa regulatory subunit B delta isoform-like (LOC100481821), mRNA	K06027	NSF	vesicle-fusing ATPase	http://www.genome.jp/dbget-bin/www_bget?ko:K06027	P52730	423	3.57829e-46	Homeobox protein engrailed-2-B OS=Xenopus laevis GN=en2-b PE=2 SV=1	PF07726//PF07728//PF01078//PF02562//PF07724//PF06068//PF06414//PF00158//PF00004//PF01443//PF03266//PF00931//PF01057//PF00910//PF01695//PF05496	ATPase family associated with various cellular activities (AAA)//AAA domain (dynein-related subfamily)//Magnesium chelatase, subunit ChlI//PhoH-like protein//AAA domain (Cdc48 subfamily)//TIP49 C-terminus//Zeta toxin//Sigma-54 interaction domain//ATPase family associated with various cellular activities (AAA)//Viral (Superfamily 1) RNA helicase//NTPase//NB-ARC domain//Parvovirus non-structural pr…	GO:0015995//GO:0006310//GO:0006355//GO:0019079//GO:0015979//GO:0006281//GO:0015994	chlorophyll biosynthetic process//DNA recombination//regulation of transcription, DNA-dependent//viral genome replication//photosynthesis//DNA repair//chlorophyll metabolic process	GO:0019204//GO:0005524//GO:0008134//GO:0003678//GO:0004386//GO:0016301//GO:0003724//GO:0016887//GO:0009378//GO:0016851//GO:0017111//GO:0003723//GO:0043531//GO:0016740	nucleotide phosphatase activity//ATP binding//transcription factor binding//DNA helicase activity//helicase activity//kinase activity//RNA helicase activity//ATPase activity//four-way junction helicase activity//magnesium chelatase activity//nucleoside-triphosphatase activity//RNA binding//ADP binding//transferase activity	GO:0009379//GO:0010007//GO:0005657//GO:0005667	Holliday junction helicase complex//magnesium chelatase complex//replication fork//transcription factor complex	KOG0741	AAA+-type ATPase
comp16366_c0	1	1	0.0333	15	0.843133	6	0.321998	633	91089807	XP_968693.1	2104	0	PREDICTED: similar to missing oocyte CG7074-PA [Tribolium castaneum]	345487299	XM_001603615.2	323	1.76689e-166	PREDICTED: Nasonia vitripennis WD repeat-containing protein mio-B-like (LOC100119977), mRNA	K14544	UTP22, NOL6	U3 small nucleolar RNA-associated protein 22	http://www.genome.jp/dbget-bin/www_bget?ko:K14544	Q09866	517	1.03199e-52	Uncharacterized WD repeat-containing protein C12G12.01c OS=Schizosaccharomyces pombe (strain 972 / ATCC 24843) GN=SPAC12G12.01c PE=1 SV=2	--	--	--	--	--	--	--	--	KOG2054	Nucleolar RNA-associated protein (NRAP)
comp44738_c0	28	11	0.4346	4996.88	149.403	1957.99	55.8946	1190	357625187	EHJ75713.1	134	3.30456e-08	P87/VP80 [Danaus plexippus]	190702156	EF710640.1	194	5.09579e-96	Cotesia sesamiae Mombasa bracovirus clone BAC 6I18, complete sequence	K01834	gpmA, PGAM	2,3-bisphosphoglycerate-dependent phosphoglycerate mutase	http://www.genome.jp/dbget-bin/www_bget?ko:K01834	P49193	498	6.97533e-54	Retinal-binding protein OS=Todarodes pacificus PE=1 SV=2	--	--	GO:0006094//GO:0006096	gluconeogenesis//glycolysis	GO:0004619	phosphoglycerate mutase activity	--	--	KOG0235	Phosphoglycerate mutase
comp37975_c0	1	1	0.0119	1585.72	20.1501	33	0.400371	2800	328788080	XP_001119871.2	801	7.71423e-102	PREDICTED: limbic system-associated membrane protein-like [Apis mellifera]	190702148	EF710632.1	62	4.0425e-21	Cotesia sesamiae Kitale bracovirus clone BAC 9L12, complete sequence	K08834	MYO3, DFNB30	myosin III	http://www.genome.jp/dbget-bin/www_bget?ko:K08834	Q26474	128	9.4496e-07	Lachesin OS=Schistocerca americana GN=LAC PE=1 SV=1	PF00612//PF00063	IQ calmodulin-binding motif//Myosin head (motor domain)	--	--	GO:0003774//GO:0005524//GO:0005515	motor activity//ATP binding//protein binding	GO:0016459	myosin complex	KOG4229	Myosin VII, myosin IXB and related myosins
comp80339_c0	1	1	0.037	17	1.5009	13	1.09583	403	307171678	EFN63424.1	112	7.8582e-06	hypothetical protein EAG_13283 [Camponotus floridanus]	328722940	XM_001948935.2	210	3.65892e-104	PREDICTED: Acyrthosiphon pisum transportin-1-like (LOC100169518), mRNA	--	--	--	--	P50999	1726	0	T-complex protein 1 subunit delta OS=Schizosaccharomyces pombe (strain 972 / ATCC 24843) GN=cct4 PE=2 SV=2	PF01805	Surp module	GO:0006396	RNA processing	GO:0003723	RNA binding	--	--	--	--
comp42248_c0	1	1	0.0091	165	2.53049	525	7.68737	2320	189236997	XP_970819.2	180	7.37684e-14	PREDICTED: similar to vitamin k-dependent gamma-carboxylase [Tribolium castaneum]	383849568	XM_003700369.1	109	1.28735e-47	PREDICTED: Megachile rotundata uncharacterized LOC100875144 (LOC100875144), mRNA	K10807	RRM1	ribonucleoside-diphosphate reductase subunit M1	http://www.genome.jp/dbget-bin/www_bget?ko:K10807	A2SXS5	1105	5.90609e-143	Menin OS=Canis familiaris GN=MEN1 PE=2 SV=1	PF02867//PF00317	Ribonucleotide reductase, barrel domain//Ribonucleotide reductase, all-alpha domain	GO:0006206//GO:0006144//GO:0006260//GO:0009186//GO:0055114	pyrimidine nucleobase metabolic process//purine nucleobase metabolic process//DNA replication//deoxyribonucleoside diphosphate metabolic process//oxidation-reduction process	GO:0005524//GO:0004748	ATP binding//ribonucleoside-diphosphate reductase activity, thioredoxin disulfide as acceptor	GO:0005971	ribonucleoside-diphosphate reductase complex	KOG1112	Ribonucleotide reductase, alpha subunit
comp47905_c0	1	1	0.0652	354	23.9002	77	4.96348	527	170041678	XP_001848581.1	735	8.23838e-92	conserved hypothetical protein [Culex quinquefasciatus]	326925493	XM_003208901.1	36	3.46258e-07	PREDICTED: Meleagris gallopavo dolichyl pyrophosphate Man9GlcNAc2 alpha-1,3-glucosyltransferase-like (LOC100550656), mRNA	K03062	PSMC1, RPT2	26S proteasome regulatory subunit T2	http://www.genome.jp/dbget-bin/www_bget?ko:K03062	A5UJF3	331	9.57657e-35	Probable ribosome biogenesis protein Msm_0126 OS=Methanobrevibacter smithii (strain PS / ATCC 35061 / DSM 861) GN=Msm_0126 PE=3 SV=1	PF00004	ATPase family associated with various cellular activities (AAA)	--	--	GO:0005524	ATP binding	--	--	KOG0726	26S proteasome regulatory complex, ATPase RPT2
comp82455_c0	1	1	0.0252	78	1.89826	17	0.39501	1462	322791047	EFZ15647.1	3201	0	hypothetical protein SINV_00034 [Solenopsis invicta]	242011398	XM_002426393.1	47	3.80193e-13	Pediculus humanus corporis predicted protein, mRNA	--	--	--	--	P47736	609	2.84641e-66	Rap1 GTPase-activating protein 1 OS=Homo sapiens GN=RAP1GAP PE=1 SV=2	PF02183	Homeobox associated leucine zipper	GO:0006355	regulation of transcription, DNA-dependent	GO:0003677	DNA binding	GO:0005634	nucleus	--	--
comp22801_c0	1	1	0.0187	76609	865.322	3801.21	40.9937	3150	242018439	XP_002429683.1	311	1.94199e-31	conserved hypothetical protein [Pediculus humanus corporis]	54109867	AJ632331.1	137	3.06609e-64	Cotesia congregata virus complete genome, segment Circle33	K01681	ACO, acnA	aconitate hydratase 1	http://www.genome.jp/dbget-bin/www_bget?ko:K01681	P51483	191	1.93672e-16	Arrestin-C OS=Xenopus laevis GN=arr3 PE=2 SV=1	PF00330//PF00694	Aconitase family (aconitate hydratase)//Aconitase C-terminal domain	GO:0008152	metabolic process	--	--	--	--	KOG0453	Aconitase/homoaconitase (aconitase superfamily)
comp43252_c3	1	1	0.0134	13548.3	169.677	961.32	11.4948	2841	345483021	XP_003424727.1	711	1.21928e-76	PREDICTED: mediator of RNA polymerase II transcription subunit 13-like isoform 2 [Nasonia vitripennis]	145578068	DQ912977.1	45	1.25306e-12	Aphidius ervi runt (run) gene, partial cds	--	--	--	--	P0C657	135	8.50751e-07	Mediator of RNA polymerase II transcription subunit 13 OS=Caenorhabditis briggsae GN=let-19 PE=3 SV=2	PF05478//PF10186//PF06009//PF07851//PF01496	Prominin//UV radiation resistance protein and autophagy-related subunit 14//Laminin Domain II//TMPIT-like protein//V-type ATPase 116kDa subunit family	GO:0015992//GO:0007155//GO:0015991//GO:0010508	proton transport//cell adhesion//ATP hydrolysis coupled proton transport//positive regulation of autophagy	GO:0015078	hydrogen ion transmembrane transporter activity	GO:0016021//GO:0005604//GO:0033177	integral to membrane//basement membrane//proton-transporting two-sector ATPase complex, proton-transporting domain	--	--
comp39158_c0	1200	34	0.7734	829.3	16.4108	592144	11187.8	1798	427789013	JAA59958.1	1734	0	Putative gamma-glutamylcysteine synthetase [Rhipicephalus pulchellus]	190702578	EF710659.1	83	6.58973e-34	Glyptapanteles indiensis clone BAC 9I20, complete sequence	--	--	--	--	P32477	930	6.30731e-112	Glutamate--cysteine ligase OS=Saccharomyces cerevisiae (strain ATCC 204508 / S288c) GN=GSH1 PE=1 SV=1	PF12464//PF09519	Maltose acetyltransferase//HindVP restriction endonuclease	GO:0042967//GO:0006308//GO:0009307	acyl-carrier-protein biosynthetic process//DNA catabolic process//DNA restriction-modification system	GO:0009036//GO:0016407//GO:0003677	Type II site-specific deoxyribonuclease activity//acetyltransferase activity//DNA binding	GO:0009359	Type II site-specific deoxyribonuclease complex	--	--
comp11059_c0	19	11	0.2248	25567.6	363.444	17494.1	237.431	2503	332018750	EGI59315.1	603	8.46506e-69	Zinc transporter 2 [Acromyrmex echinatior]	62359912	AC073906.6	60	1.62301e-20	Trypanosoma brucei chromosome 6 clone RPCI93-3A7, complete sequence	K13126	PABPC	polyadenylate-binding protein	http://www.genome.jp/dbget-bin/www_bget?ko:K13126	P38772	162	5.44996e-11	Box C/D snoRNA protein 1 OS=Saccharomyces cerevisiae (strain ATCC 204508 / S288c) GN=BCD1 PE=1 SV=1	PF00658//PF02518//PF00076	Poly-adenylate binding protein, unique domain//Histidine kinase-, DNA gyrase B-, and HSP90-like ATPase//RNA recognition motif. (a.k.a. RRM, RBD, or RNP domain)	--	--	GO:0003676//GO:0003723//GO:0005524	nucleic acid binding//RNA binding//ATP binding	--	--	KOG0123	Polyadenylate-binding protein (RRM superfamily)
comp22178_c0	1	1	0.0418	466	20.344	199	8.29472	815	307167669	EFN61172.1	137	1.01121e-07	MutS protein-like protein 5 [Camponotus floridanus]	185050352	AP009008.1	73	4.82113e-27	Bombyx mori genomic DNA, chromosome 4, BAC clone:023I19, complete sequence	K11094	SNRPB2	U2 small nuclear ribonucleoprotein B''	http://www.genome.jp/dbget-bin/www_bget?ko:K11094	Q55EE0	699	9.29203e-76	Probable dihydroxyacetone kinase OS=Dictyostelium discoideum GN=dhak PE=3 SV=1	PF00076//PF04847	RNA recognition motif. (a.k.a. RRM, RBD, or RNP domain)//Calcipressin	GO:0019722	calcium-mediated signaling	GO:0003676	nucleic acid binding	--	--	KOG4206	Spliceosomal protein snRNP-U1A/U2B
comp35340_c0	1	1	0.0218	29	0.495832	118.12	1.92822	2081	194883238	XP_001975710.1	129	1.7956e-06	GG22462 [Drosophila erecta]	27524540	AJ509352.1	52	7.68537e-17	Apis mellifera microsatellite marker Am0121=AP074	--	--	--	--	Q28I85	141	3.81629e-08	POC1 centriolar protein homolog A OS=Xenopus tropicalis GN=poc1a PE=2 SV=1	PF06009//PF03998//PF10473//PF09177//PF00435//PF00680	Laminin Domain II//Utp11 protein//Leucine-rich repeats of kinetochore protein Cenp-F/LEK1//Syntaxin 6, N-terminal//Spectrin repeat//RNA dependent RNA polymerase	GO:0006364//GO:0006351//GO:0007155//GO:0048193//GO:0006144	rRNA processing//transcription, DNA-dependent//cell adhesion//Golgi vesicle transport//purine nucleobase metabolic process	GO:0003968//GO:0042803//GO:0003723//GO:0008134//GO:0005515//GO:0045502	RNA-directed RNA polymerase activity//protein homodimerization activity//RNA binding//transcription factor binding//protein binding//dynein binding	GO:0005667//GO:0032040//GO:0030286//GO:0016020//GO:0005604//GO:0031379	transcription factor complex//small-subunit processome//dynein complex//membrane//basement membrane//RNA-directed RNA polymerase complex	--	--
comp36933_c0	1	1	0.0083	218	3.05976	55.62	0.745348	2535	194752874	XP_001958744.1	295	1.02004e-28	GF12409 [Drosophila ananassae]	383860577	XM_003705718.1	79	1.93326e-31	PREDICTED: Megachile rotundata ornithine decarboxylase-like (LOC100884005), mRNA	--	--	--	--	Q9N2I7	396	4.49763e-38	Dipeptidyl peptidase 4 OS=Felis catus GN=DPP4 PE=2 SV=1	--	--	--	--	--	--	--	--	--	--
comp36154_c0	1	1	0.0194	825.65	16.5503	137.03	2.62255	1775	328776790	XP_003249218.1	823	4.08776e-106	PREDICTED: octopamine receptor beta-2R isoform 2 [Apis mellifera]	190702314	EF710647.1	66	3.08346e-24	Glyptapanteles flavicoxis clone BAC 9N7, complete sequence	K10836	E3.6.3.51	mitochondrial protein-transporting ATPase	http://www.genome.jp/dbget-bin/www_bget?ko:K10836	P47800	364	1.19456e-39	D(1)-like dopamine receptor OS=Oreochromis mossambicus PE=2 SV=1	PF04280	Tim44-like domain	GO:0006886//GO:0015031	intracellular protein transport//protein transport	GO:0015450	P-P-bond-hydrolysis-driven protein transmembrane transporter activity	GO:0009941//GO:0005744	chloroplast envelope//mitochondrial inner membrane presequence translocase complex	KOG2580	Mitochondrial import inner membrane translocase, subunit TIM44
comp30994_c0	1	1	0.0405	40	1.92066	12	0.550135	741	326667444	XP_002661910.2	123	5.14766e-06	PREDICTED: hypothetical protein LOC100332551 [Danio rerio]	190702155	EF710639.1	182	2.67419e-89	Cotesia sesamiae Mombasa bracovirus clone BAC 4B19, complete sequence	--	--	--	--	P13516	715	8.67119e-89	Acyl-CoA desaturase 1 OS=Mus musculus GN=Scd1 PE=1 SV=2	PF01496//PF00769	V-type ATPase 116kDa subunit family//Ezrin/radixin/moesin family	GO:0015992//GO:0015991	proton transport//ATP hydrolysis coupled proton transport	GO:0008092//GO:0015078	cytoskeletal protein binding//hydrogen ion transmembrane transporter activity	GO:0033177//GO:0019898//GO:0005737	proton-transporting two-sector ATPase complex, proton-transporting domain//extrinsic to membrane//cytoplasm	KOG3529	Radixin, moesin and related proteins of the ERM family
comp43863_c0	1	1	0.0081	385.03	3.85357	182.99	1.74861	3555	307184249	EFN70722.1	262	1.94004e-22	Histone-lysine N-methyltransferase, H3 lysine-79 specific [Camponotus floridanus]	328789067	XM_392573.4	128	1.11375e-58	PREDICTED: Apis mellifera transcription elongation regulator 1, transcript variant 1 (Tf), mRNA	K08864	TLK	tousled-like kinase	http://www.genome.jp/dbget-bin/www_bget?ko:K08864	P30968	379	2.31902e-40	Gonadotropin-releasing hormone receptor OS=Homo sapiens GN=GNRHR PE=1 SV=1	PF00069//PF07714	Protein kinase domain//Protein tyrosine kinase	GO:0006468	protein phosphorylation	GO:0004672//GO:0005524	protein kinase activity//ATP binding	--	--	KOG1151	Tousled-like protein kinase
comp191851_c0	1	1	0.0544	8	0.643986	4	0.307428	442	195484861	XP_002090851.1	161	1.94962e-11	GE13333 [Drosophila yakuba]	157382929	EF683112.1	195	1.71569e-96	Nosema bombycis hypothetical spore wall protein (HSWP12) gene, complete cds	--	--	--	--	Q6AXR4	358	6.09934e-37	Beta-hexosaminidase subunit beta OS=Rattus norvegicus GN=Hexb PE=2 SV=1	--	--	--	--	--	--	--	--	KOG0970	DNA polymerase alpha, catalytic subunit
comp35516_c0	1	1	0.0204	2110.44	29.5863	1228	16.4366	2538	328783366	XP_392064.4	957	6.38926e-115	PREDICTED: hypothetical protein LOC408519 [Apis mellifera]	345487299	XM_001603615.2	323	1.76689e-166	PREDICTED: Nasonia vitripennis WD repeat-containing protein mio-B-like (LOC100119977), mRNA	--	--	--	--	D3ZJP6	218	9.88143e-18	Unconventional myosin-X OS=Rattus norvegicus GN=Myo10 PE=1 SV=1	PF00169	PH domain	--	--	GO:0005515//GO:0005543	protein binding//phospholipid binding	--	--	KOG2210	Oxysterol-binding protein
comp7860_c0	1	1	0.0132	211	4.05807	49	0.899768	1850	307177371	EFN66544.1	201	2.21114e-14	hypothetical protein EAG_11038 [Camponotus floridanus]	54109776	AJ632317.1	61	8.28172e-22	Cotesia congregata virus complete genome, segment Circle14	--	--	--	--	Q3U4G0	137	1.50364e-09	Uncharacterized protein C15orf41 homolog OS=Mus musculus PE=2 SV=2	PF03224	V-ATPase subunit H	GO:0006119//GO:0015992//GO:0015991	oxidative phosphorylation//proton transport//ATP hydrolysis coupled proton transport	GO:0046961	proton-transporting ATPase activity, rotational mechanism	GO:0000221	vacuolar proton-transporting V-type ATPase, V1 domain	KOG4399	C2HC-type Zn-finger protein
comp22664_c0	124	10	0.4507	3191.06	111.095	3416.62	113.567	1022	328788062	XP_003251056.1	133	8.72065e-09	PREDICTED: longitudinals lacking protein, isoforms A/B/D/L-like [Apis mellifera]	83307428	CT033402.1	59	4.93185e-20	Platynereis dumerilii EST IB0AAA21AB05EM1	K03768	PPIB, ppiB	peptidyl-prolyl cis-trans isomerase B (cyclophilin B)	http://www.genome.jp/dbget-bin/www_bget?ko:K03768	Q7KQZ4	124	1.78894e-07	Longitudinals lacking protein, isoforms A/B/D/L OS=Drosophila melanogaster GN=lola PE=1 SV=1	PF00160	Cyclophilin type peptidyl-prolyl cis-trans isomerase/CLD	GO:0006457//GO:0000413	protein folding//protein peptidyl-prolyl isomerization	GO:0003755	peptidyl-prolyl cis-trans isomerase activity	--	--	KOG0880	Peptidyl-prolyl cis-trans isomerase
comp43260_c0	1	1	0.0089	277.01	4.07108	94.99	1.33287	2421	242005238	XP_002423478.1	364	3.38344e-35	epithelium specific ets factor 3, ese3, putative [Pediculus humanus corporis]	158301735	XM_321391.4	381	0	Anopheles gambiae str. PEST AGAP001700-PA (AgaP_AGAP001700) mRNA, complete cds	--	--	--	--	Q3UPW2	269	7.5439e-24	ETS-related transcription factor Elf-3 OS=Mus musculus GN=Elf3 PE=1 SV=1	PF00400//PF04053	WD domain, G-beta repeat//Coatomer WD associated region	GO:0016192//GO:0006886	vesicle-mediated transport//intracellular protein transport	GO:0005198//GO:0005515	structural molecule activity//protein binding	GO:0030117	membrane coat	KOG1524	WD40 repeat-containing protein CHE-2
comp43285_c0	1	1	0.0419	4109.76	42.2497	983	9.64846	3461	242014796	XP_002428071.1	120	9.45172e-06	zinc finger protein Xfin, putative [Pediculus humanus corporis]	300709346	XM_002996793.1	52	1.60951e-16	Nosema ceranae BRL01 hypothetical protein (NCER_100029) mRNA, complete cds	--	--	--	--	P10076	115	2.00227e-06	Zinc finger protein 26 OS=Mus musculus GN=Zfp26 PE=2 SV=2	PF00207//PF02326//PF00730	Alpha-2-macroglobulin family//Plant ATP synthase F0//HhH-GPD superfamily base excision DNA repair protein	GO:0006284//GO:0015992//GO:0015986	base-excision repair//proton transport//ATP synthesis coupled proton transport	GO:0015078//GO:0004866	hydrogen ion transmembrane transporter activity//endopeptidase inhibitor activity	GO:0000276	mitochondrial proton-transporting ATP synthase complex, coupling factor F(o)	--	--
comp38067_c0	1	1	0.0202	265	4.61741	106	1.76342	2042	401828190	XP_003888387.1	128	5.39662e-06	hypothetical protein EHEL_111330 [Encephalitozoon hellem ATCC 50504]	345483552	XM_001601347.2	242	7.81395e-122	PREDICTED: Nasonia vitripennis dnaJ homolog subfamily B member 11-like (LOC100117057), mRNA	--	--	--	--	Q8MTP3	125	8.20871e-07	Polar tube protein 3 OS=Encephalitozoon cuniculi (strain GB-M1) GN=PTP3 PE=1 SV=1	PF01465	GRIP domain	GO:0000042	protein targeting to Golgi	GO:0005515	protein binding	--	--	--	--
comp39809_c0	1	1	0.0208	2913.67	28.1939	2136.04	19.7343	3677	350405356	XP_003487409.1	129	3.46492e-06	PREDICTED: carbonic anhydrase 2-like [Bombus impatiens]	54109776	AJ632317.1	151	6.57382e-72	Cotesia congregata virus complete genome, segment Circle14	K01873	VARS, valS	valyl-tRNA synthetase	http://www.genome.jp/dbget-bin/www_bget?ko:K01873	Q7M317	118	4.89434e-06	Carbonic anhydrase 1 OS=Pan troglodytes GN=CA1 PE=3 SV=3	PF00133//PF09334//PF08264//PF00750//PF10458	tRNA synthetases class I (I, L, M and V)//tRNA synthetases class I (M)//Anticodon-binding domain of tRNA//tRNA synthetases class I (R)//Valyl tRNA synthetase tRNA binding arm	GO:0006418//GO:0009099//GO:0009097//GO:0006560//GO:0006420//GO:0009098//GO:0006438//GO:0006525	tRNA aminoacylation for protein translation//valine biosynthetic process//isoleucine biosynthetic process//proline metabolic process//arginyl-tRNA aminoacylation//leucine biosynthetic process//valyl-tRNA aminoacylation//arginine metabolic process	GO:0004812//GO:0004832//GO:0000166//GO:0004814//GO:0005524	aminoacyl-tRNA ligase activity//valine-tRNA ligase activity//nucleotide binding//arginine-tRNA ligase activity//ATP binding	GO:0005737	cytoplasm	KOG0432	Valyl-tRNA synthetase
comp30500_c0	1	1	0.0215	181	2.88015	43	0.653285	2236	238859677	NP_001154964.1	1395	2.24554e-180	mutS homolog 2 [Nasonia vitripennis]	33285249	AC123558.5	33	5.10868e-06	Mus musculus BAC clone RP23-336N16 from chromosome 5, complete sequence	--	--	--	--	Q9XGC9	886	3.10849e-106	DNA mismatch repair protein MSH2 OS=Zea mays GN=MUS1 PE=3 SV=1	--	--	--	--	--	--	--	--	--	--
comp11596_c0	1	1	0.0446	844	24.5742	245	6.81085	1222	91081595	XP_975369.1	239	1.00305e-21	PREDICTED: similar to AGAP010294-PA [Tribolium castaneum]	380015913	XM_003691891.1	47	6.96086e-14	PREDICTED: Apis florea uncharacterized LOC100863284 (LOC100863284), mRNA	--	--	--	--	Q8TBK6	146	9.82658e-11	Zinc finger CCHC domain-containing protein 10 OS=Homo sapiens GN=ZCCHC10 PE=2 SV=1	--	--	--	--	--	--	--	--	KOG1422	Intracellular Cl- channel CLIC, contains GST domain
comp11093_c0	1	1	0.1077	3760.7	224.132	699.2	39.7863	597	380015035	XP_003691517.1	1002	9.7412e-126	PREDICTED: LOW QUALITY PROTEIN: probable ATP-dependent RNA helicase DDX27-like [Apis florea]	42410857	AE017196.1	163	1.02985e-78	Wolbachia endosymbiont of Drosophila melanogaster, complete genome	--	--	--	--	A1D1R8	408	1.36172e-41	ATP-dependent RNA helicase drs1 OS=Neosartorya fischeri (strain ATCC 1020 / DSM 3700 / FGSC A1164 / NRRL 181) GN=drs1 PE=3 SV=1	--	--	--	--	--	--	--	--	--	--
comp23750_c0	37	10	0.268	1335.99	27.5884	55	1.08439	1723	322791212	EFZ15741.1	140	4.90893e-09	hypothetical protein SINV_01271 [Solenopsis invicta]	398649717	HE660029.1	340	9.35966e-177	Wolbachia endosymbiont of Onchocerca ochengi complete genome, strain wOo	--	--	--	--	Q14BI2	928	9.27729e-114	Metabotropic glutamate receptor 2 OS=Mus musculus GN=Grm2 PE=2 SV=2	PF01593//PF01266//PF00899//PF05834//PF07992//PF01134//PF03949//PF00070	Flavin containing amine oxidoreductase//FAD dependent oxidoreductase//ThiF family//Lycopene cyclase protein//Pyridine nucleotide-disulphide oxidoreductase//Glucose inhibited division protein A//Malic enzyme, NAD binding domain//Pyridine nucleotide-disulphide oxidoreductase	GO:0008033//GO:0055114//GO:0016117	tRNA processing//oxidation-reduction process//carotenoid biosynthetic process	GO:0050660//GO:0051287//GO:0003824//GO:0016705//GO:0016616//GO:0016491	flavin adenine dinucleotide binding//NAD binding//catalytic activity//oxidoreductase activity, acting on paired donors, with incorporation or reduction of molecular oxygen//oxidoreductase activity, acting on the CH-OH group of donors, NAD or NADP as acceptor//oxidoreductase activity	--	--	KOG0029	Amine oxidase
comp26466_c0	1	1	0.0784	265	8.43359	48	1.4585	1118	383857106	XP_003704047.1	299	1.78874e-31	PREDICTED: cuticle protein-like [Megachile rotundata]	340710288	XM_003393677.1	40	1.0964e-09	PREDICTED: Bombus terrestris hypothetical protein LOC100642194 (LOC100642194), mRNA	K13758	PDE6D	retinal rod rhodopsin-sensitive cGMP 3',5'-cyclic phosphodiesterase subunit delta	http://www.genome.jp/dbget-bin/www_bget?ko:K13758	P82121	256	1.21181e-26	Cuticle protein 8 OS=Blaberus craniifer PE=1 SV=1	--	--	--	--	--	--	--	--	KOG4038	cGMP-phosphodiesterase, delta subunit
comp43571_c0	1	1	0.0146	621.15	6.8593	113.35	1.19509	3222	432893928	XP_004075922.1	606	4.49431e-70	PREDICTED: transforming growth factor beta regulator 1-like [Oryzias latipes]	340728182	XM_003402359.1	38	1.41676e-08	PREDICTED: Bombus terrestris hypothetical protein LOC100651181 (LOC100651181), mRNA	K03032	PSMD1, RPN2	26S proteasome regulatory subunit N2	http://www.genome.jp/dbget-bin/www_bget?ko:K03032	O14686	122	8.60172e-06	Histone-lysine N-methyltransferase MLL2 OS=Homo sapiens GN=MLL2 PE=1 SV=2	PF11801//PF02985	Tom37 C-terminal domain//HEAT repeat	GO:0006626	protein targeting to mitochondrion	GO:0005515	protein binding	GO:0005741	mitochondrial outer membrane	KOG2062	26S proteasome regulatory complex, subunit RPN2/PSMD1
comp25786_c0	1	1	0.0355	96	3.05519	21.63	0.657236	1118	357133761	XP_003568492.1	298	1.26986e-31	PREDICTED: DNA-directed RNA polymerase II subunit RPB7-like [Brachypodium distachyon]	225591853	CP001391.1	362	0	Wolbachia sp. wRi, complete genome	--	--	--	--	P34087	211	4.26855e-20	DNA-directed RNA polymerase II subunit RPB7 OS=Saccharomyces cerevisiae (strain ATCC 204508 / S288c) GN=RPB7 PE=1 SV=1	PF03567//PF08336	Sulfotransferase family//Prolyl 4-Hydroxylase alpha-subunit, N-terminal region	GO:0006560//GO:0006525//GO:0018401//GO:0055114	proline metabolic process//arginine metabolic process//peptidyl-proline hydroxylation to 4-hydroxy-L-proline//oxidation-reduction process	GO:0004656//GO:0016702//GO:0008146	procollagen-proline 4-dioxygenase activity//oxidoreductase activity, acting on single donors with incorporation of molecular oxygen, incorporation of two atoms of oxygen//sulfotransferase activity	GO:0016021//GO:0005783	integral to membrane//endoplasmic reticulum	--	--
comp30224_c0	1	1	0.121	142	4.96306	104	3.4705	1018	194865716	XP_001971568.1	551	9.37933e-63	GG14369 [Drosophila erecta]	345310827	XM_001520456.2	54	2.41544e-17	PREDICTED: Ornithorhynchus anatinus MAX gene associated (MGA), partial mRNA	K01057	PGLS, pgl, devB	6-phosphogluconolactonase	http://www.genome.jp/dbget-bin/www_bget?ko:K01057	Q8UW76	455	1.29447e-49	T-box transcription factor TBX20 OS=Gallus gallus GN=TBX20 PE=2 SV=1	PF01182	Glucosamine-6-phosphate isomerases/6-phosphogluconolactonase	GO:0005975	carbohydrate metabolic process	--	--	--	--	KOG3147	6-phosphogluconolactonase - like protein
comp36566_c0	1	1	0.1008	30	2.57828	23	1.88727	414	270016809	EFA13255.1	133	4.13665e-07	hypothetical protein TcasGA2_TC001525 [Tribolium castaneum]	397485804	XM_003813982.1	95	1.23019e-40	PREDICTED: Pan paniscus EPH receptor B2 (EPHB2), mRNA	K09579	PIN4	peptidyl-prolyl cis-trans isomerase NIMA-interacting 4	http://www.genome.jp/dbget-bin/www_bget?ko:K09579	Q6PII3	171	3.05738e-13	Coiled-coil domain-containing protein 174 OS=Homo sapiens GN=CCDC174 PE=2 SV=3	PF00639	PPIC-type PPIASE domain	--	--	GO:0016853	isomerase activity	--	--	KOG3259	Peptidyl-prolyl cis-trans isomerase
comp221982_c0	1	1	0.1	3	0.321508	4	0.409287	332	270003409	EEZ99856.1	150	3.93635e-10	hypothetical protein TcasGA2_TC002638 [Tribolium castaneum]	292806712	CP001429.2	51	2.05725e-16	Blattabacterium sp. (Periplaneta americana) str. BPLAN, complete genome	K02884	RP-L19, rplS	large subunit ribosomal protein L19	http://www.genome.jp/dbget-bin/www_bget?ko:K02884	Q505J8	293	8.01047e-31	Phenylalanine--tRNA ligase alpha subunit OS=Rattus norvegicus GN=Farsa PE=1 SV=1	PF01245	Ribosomal protein L19	GO:0006412//GO:0042254	translation//ribosome biogenesis	GO:0003735	structural constituent of ribosome	GO:0005622//GO:0005840	intracellular//ribosome	--	--
comp100176_c0	1	1	0.0798	23	1.67009	6	0.415969	490	307181772	EFN69224.1	231	5.2477e-18	MOG interacting and ectopic P-granules protein 1 [Camponotus floridanus]	190702155	EF710639.1	56	3.04179e-19	Cotesia sesamiae Mombasa bracovirus clone BAC 4B19, complete sequence	--	--	--	--	Q2KHV6	385	1.36986e-41	Sorting nexin-8 OS=Bos taurus GN=SNX8 PE=2 SV=1	PF08527	Protein-arginine deiminase (PAD) middle domain	GO:0018101//GO:0006807	peptidyl-citrulline biosynthetic process from peptidyl-arginine//nitrogen compound metabolic process	GO:0004668//GO:0005509	protein-arginine deiminase activity//calcium ion binding	GO:0005737	cytoplasm	--	--
comp36257_c0	1	1	0.0109	1393.94	13.8577	208	1.97428	3579	307186183	EFN71889.1	396	5.25889e-37	Protein LMBR1L [Camponotus floridanus]	226374289	FJ233175.1	56	1.05526e-17	Cotesia flavipes clone B5_54 microsatellite sequence	K02209	MCM5, CDC46	minichromosome maintenance protein 5 (cell division control protein 46)	http://www.genome.jp/dbget-bin/www_bget?ko:K02209	Q8WVP7	168	2.1852e-10	Limb region 1 protein homolog OS=Homo sapiens GN=LMBR1 PE=2 SV=1	PF07726//PF00158//PF01078//PF00493//PF07728	ATPase family associated with various cellular activities (AAA)//Sigma-54 interaction domain//Magnesium chelatase, subunit ChlI//MCM2/3/5 family//AAA domain (dynein-related subfamily)	GO:0006355//GO:0015995//GO:0006260//GO:0015994//GO:0015979	regulation of transcription, DNA-dependent//chlorophyll biosynthetic process//DNA replication//chlorophyll metabolic process//photosynthesis	GO:0016851//GO:0008134//GO:0005524//GO:0016887//GO:0003677	magnesium chelatase activity//transcription factor binding//ATP binding//ATPase activity//DNA binding	GO:0005667//GO:0010007	transcription factor complex//magnesium chelatase complex	KOG0481	DNA replication licensing factor, MCM5 component
comp39249_c0	35	10	0.405	248	7.7267	2994.81	89.086	1142	194226929	XP_001500740.2	430	2.41546e-45	PREDICTED: serine hydrolase-like protein-like [Equus caballus]	40888894	AY436786.1	386	0	Rhabdosargus sarba heat shock cognate 70 (hsc70) mRNA, complete cds	--	--	--	--	Q6IE26	125	3.79181e-06	Epoxide hydrolase 4 OS=Mus musculus GN=Ephx4 PE=2 SV=2	--	--	--	--	--	--	--	--	--	--
comp31890_c0	1	1	0.0099	1904.7	14.7325	458.94	3.38926	4600	242014117	XP_002427744.1	182	8.29169e-13	Receptor-type tyrosine-protein phosphatase alpha precursor, putative [Pediculus humanus corporis]	328776662	XM_394941.4	41	1.51272e-10	PREDICTED: Apis mellifera hypothetical protein LOC411466 (LOC411466), mRNA	--	--	--	--	P18433	129	1.57579e-07	Receptor-type tyrosine-protein phosphatase alpha OS=Homo sapiens GN=PTPRA PE=1 SV=2	PF07776//PF00096	Zinc-finger associated domain (zf-AD)//Zinc finger, C2H2 type	--	--	GO:0008270	zinc ion binding	GO:0005622//GO:0005634	intracellular//nucleus	--	--
comp38842_c0	1	1	0.0143	135	1.76398	264	3.29354	2723	300706825	XP_002995649.1	198	2.94858e-16	hypothetical protein NCER_101395 [Nosema ceranae BRL01]	29336157	AC138972.8	65	2.38447e-23	Homo sapiens 3 BAC RP11-1005I1 (Roswell Park Cancer Institute Human BAC Library) complete sequence	K10352	MYH	myosin heavy chain	http://www.genome.jp/dbget-bin/www_bget?ko:K10352	Q9CX11	133	1.36076e-08	rRNA-processing protein UTP23 homolog OS=Mus musculus GN=Utp23 PE=2 SV=1	PF11802//PF00485//PF04977//PF03266//PF07716//PF00063//PF02736//PF00437//PF01166//PF04508//PF03857	Centromere-associated protein K//Phosphoribulokinase / Uridine kinase family//Septum formation initiator//NTPase//Basic region leucine zipper//Myosin head (motor domain)//Myosin N-terminal SH3-like domain//Type II/IV secretion system protein//TSC-22/dip/bun family//Viral A-type inclusion protein repeat//Colicin immunity protein	GO:0008152//GO:0006955//GO:0006355//GO:0007049//GO:0030153//GO:0006810//GO:0016032	metabolic process//immune response//regulation of transcription, DNA-dependent//cell cycle//bacteriocin immunity//transport//viral process	GO:0003774//GO:0016740//GO:0019204//GO:0005524//GO:0015643//GO:0003700//GO:0046983//GO:0016301//GO:0043565	motor activity//transferase activity//nucleotide phosphatase activity//ATP binding//toxic substance binding//sequence-specific DNA binding transcription factor activity//protein dimerization activity//kinase activity//sequence-specific DNA binding	GO:0005667//GO:0005634//GO:0016459//GO:0005622//GO:0019814	transcription factor complex//nucleus//myosin complex//intracellular//immunoglobulin complex	KOG0161	Myosin class II heavy chain
comp35551_c0	1	1	0.0765	35	1.82596	23	1.14564	682	242025138	XP_002432983.1	260	9.99793e-24	conserved hypothetical protein [Pediculus humanus corporis]	156084527	XM_001609697.1	41	2.49058e-10	Babesia bovis XRN 5&apos;-3&apos; exonuclease protein, putative (BBOV_II002230) mRNA, complete cds	K03640	pal	peptidoglycan-associated lipoprotein	http://www.genome.jp/dbget-bin/www_bget?ko:K03640	Q24523	400	6.68835e-40	Protein bunched, class 2/F/G isoform OS=Drosophila melanogaster GN=bun PE=2 SV=4	PF00691	OmpA family	--	--	--	--	GO:0009279	cell outer membrane	--	--
comp37414_c0	1	1	0.0184	2803.96	25.7459	712.97	6.25037	3875	328793501	XP_003251889.1	508	3.10591e-62	PREDICTED: UPF0428 protein CXorf56 homolog isoform 1 [Apis mellifera]	350420592	XM_003492511.1	80	3.12077e-32	PREDICTED: Bombus impatiens UPF0428 protein CXorf56 homolog, transcript variant 2 (LOC100741950), mRNA	K14292	TGS1	trimethylguanosine synthase	http://www.genome.jp/dbget-bin/www_bget?ko:K14292	Q9V412	365	1.71475e-41	UPF0428 protein CG16865 OS=Drosophila melanogaster GN=CG16865 PE=1 SV=1	PF08241//PF02475//PF09445//PF06325//PF01596//PF00107//PF03602	Methyltransferase domain//Met-10+ like-protein//RNA cap guanine-N2 methyltransferase//Ribosomal protein L11 methyltransferase (PrmA)//O-methyltransferase//Zinc-binding dehydrogenase//Conserved hypothetical protein 95	GO:0031167//GO:0055114//GO:0009452//GO:0006479//GO:0008152//GO:0001510	rRNA methylation//oxidation-reduction process//7-methylguanosine RNA capping//protein methylation//metabolic process//RNA methylation	GO:0016740//GO:0008270//GO:0016491//GO:0008276//GO:0008168//GO:0008171	transferase activity//zinc ion binding//oxidoreductase activity//protein methyltransferase activity//methyltransferase activity//O-methyltransferase activity	GO:0005737	cytoplasm	KOG2730	Methylase
comp39725_c0	1	1	0.0271	98	2.50493	74	1.80592	1392	195478670	XP_002100605.1	332	7.74426e-35	GE16089 [Drosophila yakuba]	196000441	XM_002110053.1	38	2.54091e-08	Trichoplax adhaerens conserved hypothetical protein, mRNA	K01870	IARS, ileS	isoleucyl-tRNA synthetase	http://www.genome.jp/dbget-bin/www_bget?ko:K01870	P18173	146	7.66867e-11	Glucose dehydrogenase [acceptor] OS=Drosophila melanogaster GN=Gld PE=2 SV=3	PF08264	Anticodon-binding domain of tRNA	GO:0006418	tRNA aminoacylation for protein translation	GO:0004812//GO:0000166//GO:0005524	aminoacyl-tRNA ligase activity//nucleotide binding//ATP binding	GO:0005737	cytoplasm	KOG0434	Isoleucyl-tRNA synthetase
comp11049_c0	1	1	0.0602	4184.95	254.968	6856.64	398.846	584	442620153	NP_001262779.1	1867	0	syncrip, isoform M [Drosophila melanogaster]	153917367	AK282355.1	128	5.34399e-58	Gryllus bimaculatus mRNA, GBcontig29216	K02953	RP-S13e, RPS13	small subunit ribosomal protein S13e	http://www.genome.jp/dbget-bin/www_bget?ko:K02953	Q66H68	808	1.69991e-92	RNA-binding protein 47 OS=Rattus norvegicus GN=Rbm47 PE=2 SV=1	PF00312//PF08069	Ribosomal protein S15//Ribosomal S13/S15 N-terminal domain	GO:0042254//GO:0006412	ribosome biogenesis//translation	GO:0003735	structural constituent of ribosome	GO:0005840//GO:0005622	ribosome//intracellular	KOG0400	40S ribosomal protein S13
comp38516_c0	1	1	0.0133	7706.75	96.0111	1088	12.9413	2856	432929669	XP_004081219.1	521	2.39393e-60	PREDICTED: retinol dehydrogenase 12-like [Oryzias latipes]	149239627	XM_001525640.1	80	9.75235e-32	Lodderomyces elongisporus NRRL YB-4239 60S ribosomal protein L4-B (LELG_03618) partial mRNA	K02156	AUB, PIWI	aubergine	http://www.genome.jp/dbget-bin/www_bget?ko:K02156	Q8CEE7	382	8.17448e-41	Retinol dehydrogenase 13 OS=Mus musculus GN=Rdh13 PE=2 SV=1	PF02171//PF02170	Piwi domain//PAZ domain	--	--	GO:0005515	protein binding	--	--	KOG1042	Germ-line stem cell division protein Hiwi/Piwi; negative developmental regulator
comp8280_c0	1	1	0.0364	75	2.02467	17	0.438167	1318	334350369	XP_003342343.1	385	3.04312e-42	PREDICTED: UDP-N-acetylglucosamine transferase subunit ALG13 homolog [Monodelphis domestica]	13899003	AF359344.1	60	3.57257e-21	Cotesia rubecula virus CrV1 protein (CrV1) gene, complete cds	--	--	--	--	Q6FVR6	153	1.27869e-10	UDP-N-acetylglucosamine transferase subunit ALG13 OS=Candida glabrata (strain ATCC 2001 / CBS 138 / JCM 3761 / NBRC 0622 / NRRL Y-65) GN=ALG13 PE=3 SV=1	PF02037//PF02735//PF03730	SAP domain//Ku70/Ku80 beta-barrel domain//Ku70/Ku80 C-terminal arm	GO:0006303	double-strand break repair via nonhomologous end joining	GO:0003677//GO:0004003//GO:0003676	DNA binding//ATP-dependent DNA helicase activity//nucleic acid binding	GO:0005657	replication fork	KOG2327	DNA-binding subunit of a DNA-dependent protein kinase (Ku70 autoantigen)
comp38517_c0	32	10	0.354	2935	67.4599	1082	23.7445	1548	380026186	XP_003696837.1	1011	2.79186e-129	PREDICTED: neuropeptides capa receptor-like [Apis florea]	190702286	EF710646.1	178	4.97517e-87	Glyptapanteles flavicoxis clone BAC 3F13, complete sequence	K07375	TUBB	tubulin beta	http://www.genome.jp/dbget-bin/www_bget?ko:K07375	A5A4K9	316	2.1352e-30	Growth hormone secretagogue receptor type 1 OS=Oryctolagus cuniculus GN=GHSR PE=2 SV=1	PF00131//PF03953//PF00091	Metallothionein//Tubulin C-terminal domain//Tubulin/FtsZ family, GTPase domain	GO:0006184//GO:0051258	GTP catabolic process//protein polymerization	GO:0003924//GO:0005525//GO:0046872	GTPase activity//GTP binding//metal ion binding	GO:0043234	protein complex	KOG1375	Beta tubulin
comp43161_c0	1	1	0.0161	1702.1	16.0469	67	0.603086	3774	380022786	XP_003695218.1	358	6.41096e-38	PREDICTED: putative fatty acyl-CoA reductase CG5065-like [Apis florea]	383863498	XM_003707170.1	42	6.42294e-11	PREDICTED: Megachile rotundata dystrobrevin beta-like (LOC100883379), mRNA	K05201	GRIK1	glutamate receptor, ionotropic kainate 1	http://www.genome.jp/dbget-bin/www_bget?ko:K05201	Q0P5J1	216	2.48394e-19	Fatty acyl-CoA reductase 2 OS=Bos taurus GN=FAR2 PE=2 SV=1	PF10613//PF00497//PF00060	Ligated ion channel L-glutamate- and glycine-binding site//Bacterial extracellular solute-binding proteins, family 3//Ligand-gated ion channel	GO:0006811//GO:0006810//GO:0007165//GO:0007268	ion transport//transport//signal transduction//synaptic transmission	GO:0005215//GO:0005234//GO:0004970	transporter activity//extracellular-glutamate-gated ion channel activity//ionotropic glutamate receptor activity	GO:0030288//GO:0016020	outer membrane-bounded periplasmic space//membrane	KOG1052	Glutamate-gated kainate-type ion channel receptor subunit GluR5 and related subunits
comp43901_c0	1	1	0.0021	5545.52	15.9779	262	0.720735	12349	345480331	XP_003424128.1	137	7.41956e-06	PREDICTED: hypothetical protein LOC100678459 [Nasonia vitripennis]	190343064	EU001268.1	54	4.28006e-17	Glyptapanteles flavicoxis bracovirus segment 11, complete sequence	K10380	ANK	ankyrin	http://www.genome.jp/dbget-bin/www_bget?ko:K10380	Q9NYJ8	147	1.51538e-08	TGF-beta-activated kinase 1 and MAP3K7-binding protein 2 OS=Homo sapiens GN=TAB2 PE=1 SV=1	PF00023	Ankyrin repeat	--	--	GO:0005515	protein binding	--	--	KOG4177	Ankyrin
comp32244_c0	1	1	0.0186	1360	27.5564	826	15.9795	1756	91086959	XP_973035.1	1321	5.39844e-179	PREDICTED: similar to AGAP005174-PA [Tribolium castaneum]	190702151	EF710635.1	177	2.83183e-86	Cotesia sesamiae Kitale bracovirus clone BAC 20O4, complete sequence	K01866	YARS, tyrS	tyrosyl-tRNA synthetase	http://www.genome.jp/dbget-bin/www_bget?ko:K01866	O45933	663	3.30648e-81	Nucleoporin SEH1 OS=Caenorhabditis elegans GN=npp-18 PE=2 SV=1	PF01588//PF00579	Putative tRNA binding domain//tRNA synthetases class I (W and Y)	GO:0006418	tRNA aminoacylation for protein translation	GO:0005524//GO:0004812//GO:0000166//GO:0000049	ATP binding//aminoacyl-tRNA ligase activity//nucleotide binding//tRNA binding	GO:0005737	cytoplasm	KOG2144	Tyrosyl-tRNA synthetase, cytoplasmic
comp32174_c0	30	10	0.3256	43018.9	745.191	15393.2	254.585	2054	339240227	XP_003376039.1	261	2.47745e-26	nuclear cap-binding protein subunit 2 [Trichinella spiralis]	111073591	CU062460.1	144	3.62975e-68	Onchocerca Wolbachia Sequence Fragment OW4	K03231	EEF1A	elongation factor 1-alpha	http://www.genome.jp/dbget-bin/www_bget?ko:K03231	Q7QCB6	243	1.16644e-24	Nuclear cap-binding protein subunit 2 OS=Anopheles gambiae GN=Cbp20 PE=3 SV=3	PF04092//PF03144//PF00009//PF00350//PF04670//PF03143	SRS domain//Elongation factor Tu domain 2//Elongation factor Tu GTP binding domain//Dynamin family//Gtr1/RagA G protein conserved region//Elongation factor Tu C-terminal domain	--	--	GO:0003924//GO:0005525	GTPase activity//GTP binding	GO:0016020//GO:0005737//GO:0005634	membrane//cytoplasm//nucleus	KOG0052	Translation elongation factor EF-1 alpha/Tu
comp20809_c0	1	1	0.1744	56	1.97472	15	0.505017	1009	289472544	ADC97457.1	124	2.95242e-07	putative threonyl-tRNA synthetase [Amblyomma americanum]	194856274	XM_001968677.1	43	6.49647e-12	Drosophila erecta GG24350 (Dere\GG24350), mRNA	--	--	--	--	P26639	114	1.9877e-06	Threonine--tRNA ligase, cytoplasmic OS=Homo sapiens GN=TARS PE=1 SV=3	--	--	--	--	--	--	--	--	--	--
comp13534_c0	1	1	0.0133	546	7.67554	199	2.67096	2531	328712141	XP_001948239.2	633	1.26579e-74	PREDICTED: tyrosine-protein kinase PR2-like [Acyrthosiphon pisum]	190702142	EF710626.1	34	5.13696e-07	Cotesia sesamiae Kitale bracovirus clone BAC 1M18, complete sequence	K04237	PARD3	partitioning defective protein 3	http://www.genome.jp/dbget-bin/www_bget?ko:K04237	Q99ML2	273	6.95215e-27	Non-receptor tyrosine-protein kinase TNK1 OS=Mus musculus GN=Tnk1 PE=1 SV=2	PF00595//PF03211	PDZ domain (Also known as DHR or GLGF)//Pectate lyase	--	--	GO:0030570//GO:0005515	pectate lyase activity//protein binding	GO:0005576	extracellular region	KOG3528	FOG: PDZ domain
comp38112_c1	1	1	0.0135	128	2.27713	57	0.968169	2000	157107363	XP_001649746.1	579	5.06186e-68	leucine carboxyl methyltransferase [Aedes aegypti]	402883486	XM_003905197.1	73	5.66867e-28	PREDICTED: Papio anubis ATPase, H+ transporting, lysosomal 31kDa, V1 subunit E1 (ATP6V1E1), mRNA	K16610	TTLL15	tubulin monoglycylase TTLL15	http://www.genome.jp/dbget-bin/www_bget?ko:K16610	Q4ICG8	200	9.45078e-16	Leucine carboxyl methyltransferase 1 OS=Gibberella zeae (strain PH-1 / ATCC MYA-4620 / FGSC 9075 / NRRL 31084) GN=PPM1 PE=3 SV=1	PF07478//PF03133	D-ala D-ala ligase C-terminus//Tubulin-tyrosine ligase family	GO:0009252//GO:0006464//GO:0046436//GO:0006570	peptidoglycan biosynthetic process//cellular protein modification process//D-alanine metabolic process//tyrosine metabolic process	GO:0004835//GO:0008716	tubulin-tyrosine ligase activity//D-alanine-D-alanine ligase activity	--	--	KOG2158	Tubulin-tyrosine ligase-related protein
comp42720_c0	1	1	0.0071	1158	10.1433	223	1.86497	4062	189238541	XP_001812788.1	124	1.54721e-07	PREDICTED: similar to CG34200 CG34200-PA [Tribolium castaneum]	190702142	EF710626.1	134	2.47832e-62	Cotesia sesamiae Kitale bracovirus clone BAC 1M18, complete sequence	--	--	--	--	P35135	147	6.14664e-10	Ubiquitin-conjugating enzyme E2-17 kDa OS=Solanum lycopersicum PE=2 SV=1	PF00924	Mechanosensitive ion channel	GO:0055085	transmembrane transport	--	--	GO:0016020	membrane	--	--
comp39918_c0	1	1	0.0145	540.9	6.26476	103	1.139	3072	357605615	EHJ64700.1	434	2.81302e-49	putative Ngg1 interacting factor 3 like 1 binding protein 1 [Danaus plexippus]	398649717	HE660029.1	164	3.81784e-79	Wolbachia endosymbiont of Onchocerca ochengi complete genome, strain wOo	--	--	--	--	Q552L5	120	3.36224e-06	THO complex subunit 7 homolog OS=Dictyostelium discoideum GN=thoc7 PE=3 SV=1	PF02985//PF02017//PF00313	HEAT repeat//CIDE-N domain//'Cold-shock' DNA-binding domain	GO:0006355//GO:0006915	regulation of transcription, DNA-dependent//apoptotic process	GO:0005515//GO:0003677	protein binding//DNA binding	GO:0005622	intracellular	KOG2025	Chromosome condensation complex Condensin, subunit G
comp42569_c0	1	1	0.0102	178.11	2.71982	41	0.59777	2330	383863761	XP_003707348.1	3219	0	PREDICTED: serine/threonine-protein phosphatase 4 regulatory subunit 3-like isoform 2 [Megachile rotundata]	345329127	XM_001510307.2	90	7.7657e-37	PREDICTED: Ornithorhynchus anatinus SMEK homolog 2, suppressor of mek1 (Dictyostelium) (SMEK2), mRNA	K07376	PRKG	protein kinase, cGMP-dependent	http://www.genome.jp/dbget-bin/www_bget?ko:K07376	Q922R5	2386	0	Serine/threonine-protein phosphatase 4 regulatory subunit 3B OS=Mus musculus GN=Smek2 PE=2 SV=2	PF00069//PF07714	Protein kinase domain//Protein tyrosine kinase	GO:0006468	protein phosphorylation	GO:0005524//GO:0004672	ATP binding//protein kinase activity	--	--	KOG0614	cGMP-dependent protein kinase
comp41740_c0	1	1	0.0052	1155.99	6.94652	276	1.58351	5921	58219522	NP_001010958.1	145	1.62702e-07	mitochondrial carnitine/acylcarnitine carrier protein CACL [Rattus norvegicus]	190702155	EF710639.1	69	1.57327e-26	Cotesia sesamiae Mombasa bracovirus clone BAC 4B19, complete sequence	K03260	EIF4G	translation initiation factor 4G	http://www.genome.jp/dbget-bin/www_bget?ko:K03260	P97521	141	3.80381e-08	Mitochondrial carnitine/acylcarnitine carrier protein OS=Rattus norvegicus GN=Slc25a20 PE=1 SV=1	PF02854//PF00321//PF02020	MIF4G domain//Plant thionin//eIF4-gamma/eIF5/eIF2-epsilon	GO:0006952	defense response	GO:0005515//GO:0003677//GO:0003723	protein binding//DNA binding//RNA binding	--	--	KOG0401	Translation initiation factor 4F, ribosome/mRNA-bridging subunit (eIF-4G)
comp23169_c0	29	10	0.3415	46521.8	1030.03	473	9.99888	1607	156553661	XP_001601301.1	804	6.30115e-105	PREDICTED: L-xylulose reductase [Nasonia vitripennis]	383862767	XM_003706807.1	269	7.37812e-137	PREDICTED: Megachile rotundata cleavage and polyadenylation specificity factor subunit 4-like (LOC100879046), mRNA	--	--	--	--	Q21929	529	1.60947e-64	Probable L-xylulose reductase OS=Caenorhabditis elegans GN=dhs-21 PE=2 SV=2	PF00328	Histidine phosphatase superfamily (branch 2)	GO:0019497//GO:0006771	hexachlorocyclohexane metabolic process//riboflavin metabolic process	GO:0003993	acid phosphatase activity	--	--	KOG3720	Lysosomal & prostatic acid phosphatases
comp39629_c0	1	1	0.0244	2007.99	28.1944	227	3.04317	2534	350424460	XP_003493803.1	117	1.0642e-06	PREDICTED: 30S ribosomal protein S5-like, partial [Bombus impatiens]	42410857	AE017196.1	217	8.87272e-109	Wolbachia endosymbiont of Drosophila melanogaster, complete genome	K09880	mtnC, ENOPH1	enolase-phosphatase E1	http://www.genome.jp/dbget-bin/www_bget?ko:K09880	B8H4F1	155	6.85276e-13	30S ribosomal protein S5 OS=Caulobacter crescentus (strain NA1000 / CB15N) GN=rpsE PE=3 SV=1	PF00702	haloacid dehalogenase-like hydrolase	GO:0008152	metabolic process	GO:0003824	catalytic activity	--	--	KOG2630	Enolase-phosphatase E-1
comp87092_c0	1	1	0.0243	38	1.56487	23	0.904316	864	195374976	XP_002046279.1	300	1.66824e-29	GJ12595 [Drosophila virilis]	326572472	HQ291417.1	157	5.05955e-75	Nosema bombycis clone NBO_998gi001 60S ribosomal protein L22 mRNA, partial cds	--	--	--	--	Q92982	128	1.03131e-07	Ninjurin-1 OS=Homo sapiens GN=NINJ1 PE=1 SV=2	PF00096	Zinc finger, C2H2 type	--	--	GO:0008270	zinc ion binding	GO:0005622	intracellular	KOG4173	Alpha-SNAP protein
comp46091_c0	1	1	0.0353	1372	34.6213	969	23.3459	1410	307210115	EFN86812.1	185	2.14044e-12	Condensin-2 complex subunit D3 [Harpegnathos saltator]	190702156	EF710640.1	184	9.11617e-90	Cotesia sesamiae Mombasa bracovirus clone BAC 6I18, complete sequence	--	--	--	--	Q9BSK1	183	2.68939e-13	Zinc finger protein 577 OS=Homo sapiens GN=ZNF577 PE=2 SV=3	PF04733//PF02566//PF00515	Coatomer epsilon subunit//OsmC-like protein//Tetratricopeptide repeat	GO:0006950//GO:0006890	response to stress//retrograde vesicle-mediated transport, Golgi to ER	GO:0005198//GO:0005515	structural molecule activity//protein binding	GO:0030126	COPI vesicle coat	KOG3081	Vesicle coat complex COPI, epsilon subunit
comp39283_c2	1	1	0.0538	8811.73	156.527	5882.97	99.7751	2003	322799947	EFZ21073.1	989	2.13261e-127	hypothetical protein SINV_05545 [Solenopsis invicta]	125807112	XM_001360233.1	168	5.12317e-81	Drosophila pseudoobscura pseudoobscura GA15451 (Dpse\GA15451), mRNA gi|195149476|ref|XM_002015648.1| Drosophila persimilis GL10890 (Dper\GL10890), mRNA	K04513	RHOA	Ras homolog gene family, member A	http://www.genome.jp/dbget-bin/www_bget?ko:K04513	Q5FIV9	299	2.64581e-30	Dephospho-CoA kinase OS=Lactobacillus acidophilus (strain ATCC 700396 / NCK56 / N2 / NCFM) GN=coaE PE=3 SV=1	PF00025//PF00009//PF00071//PF08477//PF04670	ADP-ribosylation factor family//Elongation factor Tu GTP binding domain//Ras family//Miro-like protein//Gtr1/RagA G protein conserved region	GO:0007264	small GTPase mediated signal transduction	GO:0003924//GO:0005525	GTPase activity//GTP binding	GO:0005622//GO:0005737//GO:0005634	intracellular//cytoplasm//nucleus	KOG0393	Ras-related small GTPase, Rho type
comp20896_c0	1	1	0.0442	35	1.82865	8	0.39907	681	383858201	XP_003704590.1	642	1.92851e-81	PREDICTED: methionine-R-sulfoxide reductase B1-like isoform 1 [Megachile rotundata]	380017576	XM_003692681.1	60	7.62803e-21	PREDICTED: Apis florea methionine-R-sulfoxide reductase B1-like, transcript variant 2 (LOC100868450), mRNA	--	--	--	--	Q72NN2	354	1.45593e-39	Peptide methionine sulfoxide reductase MsrB OS=Leptospira interrogans serogroup Icterohaemorrhagiae serovar copenhageni (strain Fiocruz L1-130) GN=msrB PE=3 SV=3	--	--	--	--	--	--	--	--	--	--
comp21652_c0	1	1	0.0407	348	12.3326	66	2.23314	1004	307171856	EFN63511.1	619	4.51235e-71	Homeobox protein unc-4 [Camponotus floridanus]	345482331	XM_001607954.2	38	3.17424e-08	PREDICTED: Nasonia vitripennis hypothetical protein LOC100124140 (LOC100124140), mRNA	K01175	E3.1.-.-	--	http://www.genome.jp/dbget-bin/www_bget?ko:K01175	O35085	263	1.78069e-22	Homeobox protein ARX OS=Mus musculus GN=Arx PE=2 SV=3	PF01738//PF07859//PF02230	Dienelactone hydrolase family//alpha/beta hydrolase fold//Phospholipase/Carboxylesterase	GO:0008152	metabolic process	GO:0016787	hydrolase activity	--	--	KOG4178	Soluble epoxide hydrolase
comp22384_c0	23	10	0.2761	7706	133.486	791.68	13.0935	2054	440493317	ELQ75809.1	151	1.0189e-09	Phospholipase A2-activating protein (contains WD40 repeats) [Trachipleistophora hominis]	195388259	XM_002052765.1	49	2.83247e-14	Drosophila virilis GJ19836 (Dvir\GJ19836), mRNA	K02133	ATPeF1B, ATP5B	F-type H+-transporting ATPase subunit beta	http://www.genome.jp/dbget-bin/www_bget?ko:K02133	P98158	116	9.88148e-06	Low-density lipoprotein receptor-related protein 2 OS=Rattus norvegicus GN=Lrp2 PE=1 SV=1	PF00931//PF00006//PF00306//PF00004//PF01637//PF02874//PF03193	NB-ARC domain//ATP synthase alpha/beta family, nucleotide-binding domain//ATP synthase alpha/beta chain, C terminal domain//ATPase family associated with various cellular activities (AAA)//Archaeal ATPase//ATP synthase alpha/beta family, beta-barrel domain//Protein of unknown function, DUF258	GO:0015986//GO:0015992//GO:0046034//GO:0006119//GO:0015991	ATP synthesis coupled proton transport//proton transport//ATP metabolic process//oxidative phosphorylation//ATP hydrolysis coupled proton transport	GO:0003924//GO:0016820//GO:0005524//GO:0005525//GO:0046933//GO:0043531//GO:0046961	GTPase activity//hydrolase activity, acting on acid anhydrides, catalyzing transmembrane movement of substances//ATP binding//GTP binding//proton-transporting ATP synthase activity, rotational mechanism//ADP binding//proton-transporting ATPase activity, rotational mechanism	GO:0033178//GO:0045259//GO:0016469	proton-transporting two-sector ATPase complex, catalytic domain//proton-transporting ATP synthase complex//proton-transporting two-sector ATPase complex	KOG1350	F0F1-type ATP synthase, beta subunit
comp42765_c1	1	1	0.0084	1080.25	8.69779	87	0.668808	4419	347966510	XP_321327.5	890	4.17931e-111	AGAP001756-PA [Anopheles gambiae str. PEST]	82569074	CR391944.10	56	4.38198e-19	Zebrafish DNA sequence from clone CH211-95K19 in linkage group 3, complete sequence	--	--	--	--	Q8N4M1	415	2.04842e-43	Choline transporter-like protein 3 OS=Homo sapiens GN=SLC44A3 PE=2 SV=4	--	--	--	--	--	--	--	--	--	--
comp31185_c0	1	1	0.0493	22	1.28322	18	1.00242	610	254572029	XP_002493124.1	155	6.85904e-10	Putative transporter, member of the sugar porter family [Komagataella pastoris GS115]	328787153	XM_623679.3	50	1.26548e-14	PREDICTED: Apis mellifera hypothetical protein LOC551211, transcript variant 2 (LOC551211), mRNA	K01807	rpiA	ribose 5-phosphate isomerase A	http://www.genome.jp/dbget-bin/www_bget?ko:K01807	Q9WV38	117	3.05868e-06	Solute carrier family 2, facilitated glucose transporter member 5 OS=Mus musculus GN=Slc2a5 PE=2 SV=2	PF06026	Ribose 5-phosphate isomerase A (phosphoriboisomerase A)	GO:0006098//GO:0015976//GO:0009052	pentose-phosphate shunt//carbon utilization//pentose-phosphate shunt, non-oxidative branch	GO:0004751	ribose-5-phosphate isomerase activity	--	--	KOG3075	Ribose 5-phosphate isomerase
comp18616_c0	1	1	0.0691	21	0.834843	9	0.341606	895	114448858	ABI74952.1	501	1.14405e-61	ATP synthase alpha subunit [Chlorophytum nepalense]	363988003	CP002295.1	50	9.45273e-16	Serratia symbiotica str. &apos;Cinara cedri&apos;, complete genome	--	--	--	--	A5FZ52	521	5.29214e-63	ATP synthase subunit alpha OS=Acidiphilium cryptum (strain JF-5) GN=atpA PE=3 SV=1	PF07415	Gammaherpesvirus latent membrane protein (LMP2) protein	GO:0019042	viral latency	--	--	GO:0033644	host cell membrane	KOG4335	FERM domain-containing protein KRIT1
comp39974_c0	1	1	0.02	307	4.90486	31	0.472877	2227	312373590	EFR21302.1	458	2.68229e-43	hypothetical protein AND_17238 [Anopheles darlingi]	289533465	CP001941.1	62	1.25964e-22	Aciduliprofundum boonei T469, complete genome	--	--	--	--	Q32LP2	351	1.048e-38	Radixin OS=Bos taurus GN=RDX PE=2 SV=1	PF00931//PF00619	NB-ARC domain//Caspase recruitment domain	GO:0042981	regulation of apoptotic process	GO:0005515//GO:0043531	protein binding//ADP binding	GO:0005622	intracellular	KOG4658	Apoptotic ATPase
comp35360_c0	1	1	0.0171	357	6.44451	93	1.60289	1971	322779028	EFZ09427.1	510	1.45512e-50	hypothetical protein SINV_03477 [Solenopsis invicta]	340717004	XM_003396932.1	96	2.74004e-40	PREDICTED: Bombus terrestris hypothetical protein LOC100645876 (LOC100645876), mRNA	--	--	--	--	Q7TM99	378	1.17107e-36	Monocarboxylate transporter 9 OS=Mus musculus GN=Slc16a9 PE=2 SV=1	PF00603	Influenza RNA-dependent RNA polymerase subunit PA	GO:0006351//GO:0006144	transcription, DNA-dependent//purine nucleobase metabolic process	GO:0003968//GO:0003723	RNA-directed RNA polymerase activity//RNA binding	GO:0031379	RNA-directed RNA polymerase complex	--	--
comp44654_c0	1	1	0.0641	5193.18	152.203	273.46	7.65211	1214	170053090	XP_001862515.1	1356	6.0489e-165	structural maintenance of chromosomes 5 smc5 [Culex quinquefasciatus]	345479770	XM_001603725.2	173	7.2905e-84	PREDICTED: Nasonia vitripennis protein rogdi-like (LOC100120103), mRNA	K00799	GST, gst	glutathione S-transferase	http://www.genome.jp/dbget-bin/www_bget?ko:K00799	Q802R8	257	5.10915e-21	Structural maintenance of chromosomes protein 6 OS=Takifugu rubripes GN=smc6 PE=2 SV=1	--	--	--	--	--	--	--	--	--	--
comp42019_c0	1	1	0.0196	5668.87	66.131	771.01	8.58749	3050	332027098	EGI67194.1	867	7.53527e-109	Tetratricopeptide repeat protein 30 [Acromyrmex echinatior]	328778911	XM_397369.3	226	2.82079e-113	PREDICTED: Apis mellifera tetratricopeptide repeat protein 30 homolog (LOC413930), partial mRNA	K14380	FHL2	four and a half LIM domains protein 2	http://www.genome.jp/dbget-bin/www_bget?ko:K14380	Q9CY00	758	1.13949e-94	Tetratricopeptide repeat protein 30B OS=Mus musculus GN=Ttc30b PE=2 SV=1	PF06297//PF01513//PF00412	PET Domain//ATP-NAD kinase//LIM domain	GO:0008152//GO:0006769//GO:0046497	metabolic process//nicotinamide metabolic process//nicotinate nucleotide metabolic process	GO:0008270//GO:0003951	zinc ion binding//NAD+ kinase activity	--	--	KOG1704	FOG: LIM domain
comp24241_c0	1	1	0.0331	3114.99	58.3634	1245.63	22.2828	1899	387596264	EIJ93886.1	208	9.83298e-17	hypothetical protein NEPG_01458 [Nematocida parisii ERTm1]	345492652	XM_001601188.2	74	3.41476e-29	PREDICTED: Nasonia vitripennis solute carrier family 12 member 7-like (LOC100116848), mRNA	K00249	ACADM, acd	acyl-CoA dehydrogenase	http://www.genome.jp/dbget-bin/www_bget?ko:K00249	Q7ZWE3	147	3.16722e-09	La-related protein 7 OS=Danio rerio GN=larp7 PE=2 SV=1	PF00441//PF02770//PF08028	Acyl-CoA dehydrogenase, C-terminal domain//Acyl-CoA dehydrogenase, middle domain//Acyl-CoA dehydrogenase, C-terminal domain	GO:0055114//GO:0006118	oxidation-reduction process//electron transport	GO:0016491//GO:0003995//GO:0016627	oxidoreductase activity//acyl-CoA dehydrogenase activity//oxidoreductase activity, acting on the CH-CH group of donors	--	--	KOG0140	Medium-chain acyl-CoA dehydrogenase
comp53861_c0	1	1	0.0311	664	12.7912	205	3.77045	1847	345494700	XP_003427345.1	323	4.51568e-31	PREDICTED: zinc finger protein Xfin-like [Nasonia vitripennis]	253992019	CP000094.2	399	0	Pseudomonas fluorescens Pf0-1, complete genome	K14549	UTP15	U3 small nucleolar RNA-associated protein 15	http://www.genome.jp/dbget-bin/www_bget?ko:K14549	O95163	125	1.10605e-07	Elongator complex protein 1 OS=Homo sapiens GN=IKBKAP PE=1 SV=3	PF09384//PF00400	UTP15 C terminal//WD domain, G-beta repeat	GO:0006364	rRNA processing	GO:0005515	protein binding	GO:0005730	nucleolus	KOG0310	Conserved WD40 repeat-containing protein
comp38344_c1	19	10	0.4377	1140.94	21.8487	992.45	18.1455	1858	242022396	XP_002431626.1	908	4.09874e-115	protein bem46, putative [Pediculus humanus corporis]	242019221	XM_002430018.1	77	1.06201e-29	Pediculus humanus corporis hypothetical protein, mRNA	--	--	--	--	Q50658	271	4.50266e-25	Uncharacterized protein Rv2307c/MT2364 OS=Mycobacterium tuberculosis GN=Rv2307c PE=4 SV=1	PF00191	Annexin	--	--	GO:0005544//GO:0005509	calcium-dependent phospholipid binding//calcium ion binding	--	--	KOG0819	Annexin
comp31186_c0	1	1	0.0212	98	2.26861	15	0.331531	1537	322799796	EFZ20993.1	601	5.59783e-66	hypothetical protein SINV_11992 [Solenopsis invicta]	345480936	XM_003424201.1	77	1.02435e-30	PREDICTED: Nasonia vitripennis B-box type zinc finger protein ncl-1-like (LOC100123309), mRNA	K15174	PAF1	RNA polymerase II-associated factor 1	http://www.genome.jp/dbget-bin/www_bget?ko:K15174	O59291	204	2.86955e-16	Mevalonate kinase OS=Pyrococcus horikoshii (strain ATCC 700860 / DSM 12428 / JCM 9974 / NBRC 100139 / OT-3) GN=mvk PE=3 SV=1	--	--	--	--	--	--	--	--	KOG2478	Putative RNA polymerase II regulator
comp10873_c0	1	1	0.0202	1921.4	41.8896	2057.88	42.8357	1632	330795076	XP_003285601.1	1797	0	hypothetical protein DICPUDRAFT_46211 [Dictyostelium purpureum]	225591853	CP001391.1	37	1.31286e-08	Wolbachia sp. wRi, complete genome	K00849	galK	galactokinase	http://www.genome.jp/dbget-bin/www_bget?ko:K00849	Q6GIB2	1554	0	Chaperone protein ClpB OS=Staphylococcus aureus (strain MRSA252) GN=clpB PE=3 SV=1	PF00288	GHMP kinases N terminal domain	--	--	GO:0005524	ATP binding	--	--	KOG0631	Galactokinase
comp9238_c0	1	1	0.0233	112	2.93661	13	0.325439	1357	345482366	XP_003424582.1	552	7.29203e-64	PREDICTED: two pore calcium channel protein 1-like isoform 2 [Nasonia vitripennis]	190702385	EF710650.1	59	3.35823e-20	Glyptapanteles flavicoxis clone BAC 8G10, complete sequence	K05087	IGF1R	insulin-like growth factor 1 receptor	http://www.genome.jp/dbget-bin/www_bget?ko:K05087	Q9ULQ1	393	4.44203e-43	Two pore calcium channel protein 1 OS=Homo sapiens GN=TPCN1 PE=1 SV=3	PF00867//PF07714//PF00069	XPG I-region//Protein tyrosine kinase//Protein kinase domain	GO:0006281//GO:0006468	DNA repair//protein phosphorylation	GO:0004672//GO:0005524//GO:0004518	protein kinase activity//ATP binding//nuclease activity	--	--	KOG4258	Insulin/growth factor receptor (contains protein kinase domain)
comp13607_c0	1	1	0.031	2078.02	78.0743	342	12.2682	947	83317473	XP_731176.1	161	7.76469e-12	DEAD/DEAH box helicase [Plasmodium yoelii yoelii 17XNL]	42410857	AE017196.1	311	7.6463e-161	Wolbachia endosymbiont of Drosophila melanogaster, complete genome	K04565	SOD1	superoxide dismutase, Cu-Zn family	http://www.genome.jp/dbget-bin/www_bget?ko:K04565	Q29024	135	1.57188e-09	Spliceosome RNA helicase DDX39B OS=Sus scrofa GN=DDX39B PE=3 SV=2	PF00080	Copper/zinc superoxide dismutase (SODC)	GO:0055114//GO:0006801	oxidation-reduction process//superoxide metabolic process	GO:0046872	metal ion binding	--	--	KOG0441	Cu2+/Zn2+ superoxide dismutase SOD1
comp8695_c0	1	1	0.0199	50	1.12028	112.19	2.39999	1588	322793808	EFZ17167.1	141	8.96999e-07	hypothetical protein SINV_00287 [Solenopsis invicta]	378443384	JN881811.1	257	3.54565e-130	Calisto arcas voucher NW149-16 glyceraldhyde-3-phosphate dehydrogenase (GAPDH) gene, partial cds	--	--	--	--	P00356	1247	7.71454e-169	Glyceraldehyde-3-phosphate dehydrogenase OS=Gallus gallus GN=GAPDH PE=2 SV=3	PF04053//PF00515//PF04675	Coatomer WD associated region//Tetratricopeptide repeat//DNA ligase N terminus	GO:0006886//GO:0016192//GO:0006310//GO:0006281//GO:0006260	intracellular protein transport//vesicle-mediated transport//DNA recombination//DNA repair//DNA replication	GO:0005198//GO:0005515//GO:0003910//GO:0003677	structural molecule activity//protein binding//DNA ligase (ATP) activity//DNA binding	GO:0030117	membrane coat	KOG1129	TPR repeat-containing protein
comp41663_c0	1	1	0.0418	108	1.39581	124.04	1.5306	2753	310771897	CBH28890.1	541	7.07541e-67	40S ribosome protein S5 [Anncaliia algerae]	300706635	XM_002995521.1	233	2.57861e-117	Nosema ceranae BRL01 hypothetical protein (NCER_101493) mRNA, complete cds	--	--	--	--	Q7RVI1	501	9.36052e-62	40S ribosomal protein S5 OS=Neurospora crassa (strain ATCC 24698 / 74-OR23-1A / CBS 708.71 / DSM 1257 / FGSC 987) GN=rps-5 PE=3 SV=2	--	--	--	--	--	--	--	--	--	--
comp36305_c0	1	1	0.0059	3058.22	23.6548	583.5	4.30913	4600	46047377	NP_990864.1	318	6.53638e-29	homeobox protein HMX1 [Gallus gallus]	432885329	XM_004074620.1	39	1.08452e-08	PREDICTED: Oryzias latipes homeobox protein slou-like (LOC101162695), mRNA	--	--	--	--	O70218	298	1.57016e-27	Homeobox protein HMX1 OS=Mus musculus GN=Hmx1 PE=2 SV=1	PF01388	ARID/BRIGHT DNA binding domain	--	--	GO:0003677	DNA binding	GO:0005622	intracellular	KOG2744	DNA-binding proteins Bright/BRCAA1/RBP1 and related proteins containing BRIGHT domain
comp40852_c0	17	10	0.0959	2686	18.6511	1932	12.8087	5124	195174528	XP_002028025.1	311	2.23017e-28	GL15044 [Drosophila persimilis]	54109754	AJ632313.1	149	1.58553e-70	Cotesia congregata virus complete genome, segment Circle10	K11718	HUGT	UDP-glucose:glycoprotein glucosyltransferase	http://www.genome.jp/dbget-bin/www_bget?ko:K11718	A6R9U4	157	1.10783e-10	ATP-dependent RNA helicase MAK5 OS=Ajellomyces capsulata (strain NAm1 / WU24) GN=MAK5 PE=3 SV=1	PF01501//PF06427	Glycosyl transferase family 8//UDP-glucose:Glycoprotein Glucosyltransferase	GO:0006486	protein glycosylation	GO:0016757//GO:0003980	transferase activity, transferring glycosyl groups//UDP-glucose:glycoprotein glucosyltransferase activity	--	--	KOG1879	UDP-glucose:glycoprotein glucosyltransferase
comp32399_c0	1	1	0.0196	2204.8	24.7859	862.56	9.2581	3165	357627975	EHJ77475.1	364	2.29751e-40	putative vacuolar protein sorting 35 isoform 1 [Danaus plexippus]	134289047	BK005824.1	67	5.32646e-25	TPA_inf: Bombyx mori voltage-gated sodium channel alpha subunit-like protein (para) gene, partial cds; and CYP6B29 gene, complete sequence	--	--	--	--	O74552	136	5.55965e-09	Vacuolar protein sorting-associated protein 35 OS=Schizosaccharomyces pombe (strain 972 / ATCC 24843) GN=vps35 PE=1 SV=2	PF00035//PF03368//PF06936//PF00498//PF05767	Double-stranded RNA binding motif//Double stranded RNA binding domain//Selenoprotein S (SelS)//FHA domain//Poxvirus virion envelope protein A14	GO:0006886//GO:0051252	intracellular protein transport//regulation of RNA metabolic process	GO:0005515//GO:0016891//GO:0003725//GO:0008430	protein binding//endoribonuclease activity, producing 5'-phosphomonoesters//double-stranded RNA binding//selenium binding	GO:0019031//GO:0030176//GO:0005622	viral envelope//integral to endoplasmic reticulum membrane//intracellular	KOG1881	Anion exchanger adaptor protein Kanadaptin, contains FHA domain
comp21686_c0	1	1	0.0583	45	1.29645	15	0.412601	1235	307169932	EFN62441.1	195	2.61302e-13	Actin-related protein 6 [Camponotus floridanus]	383865904	XM_003708364.1	283	2.95965e-144	PREDICTED: Megachile rotundata putative transcription factor p65 homolog (LOC100876069), mRNA	--	--	--	--	Q7ZTP2	146	2.20895e-08	Actin-related protein 2-A OS=Xenopus laevis GN=actr2-a PE=2 SV=1	PF02977	Carboxypeptidase A inhibitor	--	--	GO:0008191	metalloendopeptidase inhibitor activity	--	--	--	--
comp33014_c0	1	1	0.0123	788.96	14.2278	180.01	3.09939	1973	322798100	EFZ19939.1	956	2.26039e-121	hypothetical protein SINV_11474 [Solenopsis invicta]	189242413	XM_001810963.1	63	5.36675e-22	PREDICTED: Tribolium castaneum similar to xenotropic and polytropic murine leukemia virus receptor xpr1 (LOC100142189), mRNA	K05544	DUS3	tRNA-dihydrouridine synthase 3	http://www.genome.jp/dbget-bin/www_bget?ko:K05544	P28843	335	3.01805e-34	Dipeptidyl peptidase 4 OS=Mus musculus GN=Dpp4 PE=1 SV=3	PF00642//PF01207	Zinc finger C-x8-C-x5-C-x3-H type (and similar)//Dihydrouridine synthase (Dus)	GO:0008033//GO:0055114	tRNA processing//oxidation-reduction process	GO:0050660//GO:0003676//GO:0008270//GO:0017150	flavin adenine dinucleotide binding//nucleic acid binding//zinc ion binding//tRNA dihydrouridine synthase activity	--	--	KOG2333	Uncharacterized conserved protein
comp34747_c0	1	1	0.0272	326	4.59919	170	2.28987	2522	156537225	XP_001605114.1	1887	0	PREDICTED: equilibrative nucleoside transporter 4-like [Nasonia vitripennis]	189241069	XM_001808496.1	206	2.29076e-101	PREDICTED: Tribolium castaneum similar to AGAP007135-PA (LOC656122), mRNA	--	--	--	--	Q99P65	156	1.90063e-09	Equilibrative nucleoside transporter 3 OS=Mus musculus GN=Slc29a3 PE=1 SV=1	PF10557	Cullin protein neddylation domain	GO:0006511	ubiquitin-dependent protein catabolic process	GO:0031625	ubiquitin protein ligase binding	GO:0031461	cullin-RING ubiquitin ligase complex	--	--
comp43677_c0	1	1	0.0281	1200.14	14.4603	173.27	1.99327	2953	307187787	EFN72753.1	415	2.97368e-38	Ephrin type-A receptor 3 [Camponotus floridanus]	111118979	NM_004442.6	104	1.63164e-44	Homo sapiens EPH receptor B2 (EPHB2), transcript variant 2, mRNA	--	--	--	--	P28693	847	6.88639e-93	Ephrin type-B receptor 2 OS=Gallus gallus GN=EPHB2 PE=1 SV=3	--	--	--	--	--	--	--	--	--	--
comp44307_c0	1	1	0.0042	1707.6	11.6907	294	1.92177	5197	429962495	ELA42039.1	227	7.12432e-22	hypothetical protein VICG_00886 [Vittaforma corneae ATCC 50505]	46016730	BX930662.2	72	3.00711e-27	Gallus gallus finished cDNA, clone ChEST377m3	K10896	FANCM	fanconi anemia group M protein	http://www.genome.jp/dbget-bin/www_bget?ko:K10896	O13870	183	9.00488e-16	General negative regulator of transcription subunit 3 OS=Schizosaccharomyces pombe (strain 972 / ATCC 24843) GN=not3 PE=1 SV=2	PF00271//PF01047//PF00270//PF04851	Helicase conserved C-terminal domain//MarR family//DEAD/DEAH box helicase//Type III restriction enzyme, res subunit	GO:0006355	regulation of transcription, DNA-dependent	GO:0004386//GO:0016787//GO:0003677//GO:0005524//GO:0003676//GO:0008026//GO:0003700	helicase activity//hydrolase activity//DNA binding//ATP binding//nucleic acid binding//ATP-dependent helicase activity//sequence-specific DNA binding transcription factor activity	GO:0005622//GO:0005667	intracellular//transcription factor complex	KOG0354	DEAD-box like helicase
comp35858_c0	337	32	0.3533	922.49	7.06314	443730	3243.78	4647	383849025	XP_003700147.1	544	3.96771e-62	PREDICTED: 2-oxoglutarate dehydrogenase, mitochondrial-like [Megachile rotundata]	383864878	XM_003707857.1	162	4.16056e-77	PREDICTED: Megachile rotundata kin of IRRE-like protein 3-like (LOC100878243), mRNA	--	--	--	--	Q5XI78	306	7.28802e-31	2-oxoglutarate dehydrogenase, mitochondrial OS=Rattus norvegicus GN=Ogdh PE=1 SV=1	PF01433	Peptidase family M1	--	--	GO:0008270//GO:0008237	zinc ion binding//metallopeptidase activity	--	--	KOG1046	Puromycin-sensitive aminopeptidase and related aminopeptidases
comp22976_c0	14	10	0.1661	41203.7	484	27480.6	308.2	3029	170049784	XP_001870925.1	482	2.56963e-53	mitochondrial import inner membrane translocase subunit Tim23 [Culex quinquefasciatus]	328776250	XM_396968.4	120	1.37864e-54	PREDICTED: Apis mellifera vacuolar protein sorting-associated protein 18 homolog (dor), mRNA	K03234	EEF2	elongation factor 2	http://www.genome.jp/dbget-bin/www_bget?ko:K03234	P32897	136	6.75577e-08	Mitochondrial import inner membrane translocase subunit TIM23 OS=Saccharomyces cerevisiae (strain ATCC 204508 / S288c) GN=TIM23 PE=1 SV=1	PF03144//PF00009//PF00679//PF03764//PF01926//PF08527	Elongation factor Tu domain 2//Elongation factor Tu GTP binding domain//Elongation factor G C-terminus//Elongation factor G, domain IV//GTPase of unknown function//Protein-arginine deiminase (PAD) middle domain	GO:0018101//GO:0006807	peptidyl-citrulline biosynthetic process from peptidyl-arginine//nitrogen compound metabolic process	GO:0004668//GO:0005509//GO:0003924//GO:0005525	protein-arginine deiminase activity//calcium ion binding//GTPase activity//GTP binding	GO:0005737	cytoplasm	KOG0469	Elongation factor 2
comp42994_c0	1	1	0.0073	2638.8	18.5662	751	5.04491	5057	242007104	XP_002424382.1	413	1.2443e-47	Grave disease carrier protein, putative [Pediculus humanus corporis]	345493864	XM_003427119.1	62	2.94959e-22	PREDICTED: Nasonia vitripennis ephrin type-A receptor 4-A-like, transcript variant 2 (LOC100122986), mRNA	K10866	RAD50	DNA repair protein RAD50	http://www.genome.jp/dbget-bin/www_bget?ko:K10866	Q7ZY36	185	1.26294e-15	Calcium-binding mitochondrial carrier protein SCaMC-1-A OS=Xenopus laevis GN=slc25a24-a PE=2 SV=2	PF04423//PF01510//PF08477	Rad50 zinc hook motif//N-acetylmuramoyl-L-alanine amidase//Miro-like protein	GO:0009252//GO:0006281//GO:0007264//GO:0006807//GO:0009253	peptidoglycan biosynthetic process//DNA repair//small GTPase mediated signal transduction//nitrogen compound metabolic process//peptidoglycan catabolic process	GO:0008270//GO:0004518//GO:0008745//GO:0005524//GO:0005525	zinc ion binding//nuclease activity//N-acetylmuramoyl-L-alanine amidase activity//ATP binding//GTP binding	GO:0005622	intracellular	KOG0962	DNA repair protein RAD50, ABC-type ATPase/SMC superfamily
comp43636_c0	1	1	0.0236	790.97	3.98907	615	2.96131	7055	347964943	XP_309208.5	297	2.27325e-29	AGAP001015-PA [Anopheles gambiae str. PEST]	291000267	XM_002682655.1	74	1.46331e-28	Naegleria gruberi UBCc domain-containing protein, mRNA	--	--	--	--	P46531	215	1.25332e-19	Neurogenic locus notch homolog protein 1 OS=Homo sapiens GN=NOTCH1 PE=1 SV=4	PF00075//PF01029//PF03232//PF00078	RNase H//NusB family//Ubiquinone biosynthesis protein COQ7//Reverse transcriptase (RNA-dependent DNA polymerase)	GO:0006355//GO:0006744//GO:0006278//GO:0055114//GO:0051252	regulation of transcription, DNA-dependent//ubiquinone biosynthetic process//RNA-dependent DNA replication//oxidation-reduction process//regulation of RNA metabolic process	GO:0003676//GO:0003964//GO:0003723//GO:0004523	nucleic acid binding//RNA-directed DNA polymerase activity//RNA binding//ribonuclease H activity	--	--	KOG3722	Lipocalin-interacting membrane receptor (LIMR)
comp36381_c0	1	1	0.0153	1464	28.2787	311	5.73558	1842	190702443	ACE75332.1	438	1.34591e-47	conserved hypothetical protein [Glyptapanteles indiensis]	223672314	BT059979.1	110	2.64221e-49	Salmo salar clone ssal-rgg-514-151 60S ribosomal protein L31 putative mRNA, complete cds	K14343	SLC10A3_5	solute carrier family 10 (sodium/bile acid cotransporter), member 3/5	http://www.genome.jp/dbget-bin/www_bget?ko:K14343	P08161	390	1.6581e-40	Early 94 kDa protein OS=Autographa californica nuclear polyhedrosis virus PE=4 SV=2	PF01758	Sodium Bile acid symporter family	GO:0015721//GO:0006814	bile acid and bile salt transport//sodium ion transport	GO:0008508	bile acid:sodium symporter activity	GO:0016020	membrane	KOG2718	Na+-bile acid cotransporter
comp9979_c0	1	1	0.0139	1536.22	22.6989	810.08	11.4282	2408	260841403	XP_002613905.1	444	2.33071e-53	hypothetical protein BRAFLDRAFT_128646 [Branchiostoma floridae]	345486847	XM_003425520.1	374	0	PREDICTED: Nasonia vitripennis ryanodine receptor 44F-like (LOC100118800), mRNA	K01277	E3.4.14.4, DPP3	dipeptidyl-peptidase III	http://www.genome.jp/dbget-bin/www_bget?ko:K01277	Q12030	179	5.27152e-15	Transcription initiation factor TFIID subunit 10 OS=Saccharomyces cerevisiae (strain ATCC 204508 / S288c) GN=TAF10 PE=1 SV=1	PF00881	Nitroreductase family	--	--	GO:0016491	oxidoreductase activity	--	--	--	--
comp38764_c0	1	1	0.0239	1102.98	13.9858	474	5.73848	2806	242025196	XP_002433012.1	587	1.5957e-73	mediator of RNA polymerase II transcription subunit, putative [Pediculus humanus corporis]	340724156	XR_132249.1	68	6.01214e-26	PREDICTED: Bombus terrestris hypothetical LOC100646679 (LOC100646679), miscRNA	K03262	EIF5	translation initiation factor 5	http://www.genome.jp/dbget-bin/www_bget?ko:K03262	P91869	351	4.70788e-39	Mediator of RNA polymerase II transcription subunit 31 OS=Caenorhabditis elegans GN=mdt-31 PE=2 SV=1	PF10541//PF02020//PF01873	Nuclear envelope localisation domain//eIF4-gamma/eIF5/eIF2-epsilon//Domain found in IF2B/IF5	GO:0006413//GO:0006446	translational initiation//regulation of translational initiation	GO:0003779//GO:0005515//GO:0003743	actin binding//protein binding//translation initiation factor activity	GO:0016021//GO:0005840	integral to membrane//ribosome	KOG2767	Translation initiation factor 5 (eIF-5)
comp44319_c0	137	9	0.587	109	5.6044	99346	4876.97	692	158284739	XP_307827.4	396	8.71525e-43	AGAP010630-PA [Anopheles gambiae str. PEST]	383866309	XM_003708565.1	130	4.03228e-59	PREDICTED: Megachile rotundata exportin-7-like (LOC100881409), mRNA	--	--	--	--	O62852	202	6.484e-18	Short transient receptor potential channel 5 OS=Oryctolagus cuniculus GN=TRPC5 PE=2 SV=1	PF00388	Phosphatidylinositol-specific phospholipase C, X domain	GO:0009395//GO:0006629//GO:0035556	phospholipid catabolic process//lipid metabolic process//intracellular signal transduction	GO:0004629	phospholipase C activity	--	--	--	--
comp42631_c0	1	1	0.0105	1568.95	12.2851	351.99	2.63147	4544	307206494	EFN84520.1	226	1.87279e-18	hypothetical protein EAI_07345 [Harpegnathos saltator]	11344494	AB003697.1	35	8.00895e-07	Bacillus flavocaldarius gene for oligo-1,6-glucosidase, complete cds	K11838	USP7, UBP15	ubiquitin carboxyl-terminal hydrolase 7	http://www.genome.jp/dbget-bin/www_bget?ko:K11838	Q7TST3	136	3.95682e-09	Sterile alpha motif domain-containing protein 10 OS=Mus musculus GN=Samd10 PE=2 SV=1	PF00443//PF00917//PF02326	Ubiquitin carboxyl-terminal hydrolase//MATH domain//Plant ATP synthase F0	GO:0015986//GO:0015992//GO:0006511//GO:0016579	ATP synthesis coupled proton transport//proton transport//ubiquitin-dependent protein catabolic process//protein deubiquitination	GO:0015078//GO:0004221//GO:0005515	hydrogen ion transmembrane transporter activity//ubiquitin thiolesterase activity//protein binding	GO:0000276	mitochondrial proton-transporting ATP synthase complex, coupling factor F(o)	KOG1863	Ubiquitin carboxyl-terminal hydrolase
comp39904_c0	1	1	0.0141	650	9.84134	187.83	2.71521	2350	307166545	EFN60612.1	1468	2.20763e-174	Phosphoinositide 3-kinase regulatory subunit 4 [Camponotus floridanus]	345486186	XM_001602930.2	273	1.58018e-138	PREDICTED: Nasonia vitripennis phosphoinositide 3-kinase regulatory subunit 4-like (LOC100119152), mRNA	--	--	--	--	P22219	402	7.97513e-38	Serine/threonine-protein kinase VPS15 OS=Saccharomyces cerevisiae (strain ATCC 204508 / S288c) GN=VPS15 PE=1 SV=4	--	--	--	--	--	--	--	--	--	--
comp30593_c0	1	1	0.0306	142.29	2.45167	46	0.756735	2065	307180803	EFN68667.1	91	1.33627e-20	Cytochrome P450 4C1 [Camponotus floridanus]	300705830	XM_002995212.1	234	8.58644e-118	Nosema ceranae BRL01 hypothetical protein (NCER_101929) mRNA, complete cds	K13982	DDX4, VASA	probable ATP-dependent RNA helicase DDX4	http://www.genome.jp/dbget-bin/www_bget?ko:K13982	P15129	193	2.21889e-15	Cytochrome P450 4B1 OS=Rattus norvegicus GN=Cyp4b1 PE=1 SV=3	PF00122//PF06862//PF00271//PF04851//PF00270	E1-E2 ATPase//Protein of unknown function (DUF1253)//Helicase conserved C-terminal domain//Type III restriction enzyme, res subunit//DEAD/DEAH box helicase	--	--	GO:0005524//GO:0008026//GO:0003676//GO:0000166//GO:0046872//GO:0004386//GO:0016787//GO:0003677	ATP binding//ATP-dependent helicase activity//nucleic acid binding//nucleotide binding//metal ion binding//helicase activity//hydrolase activity//DNA binding	GO:0005634	nucleus	KOG0335	ATP-dependent RNA helicase
comp38475_c1	1	1	0.0552	448.01	10.324	82	1.80415	1544	307208633	EFN85923.1	123	3.87153e-07	UPF0534 protein C4orf43-like protein [Harpegnathos saltator]	391344791	XM_003746631.1	48	9.02333e-15	PREDICTED: Metaseiulus occidentalis actin-related protein 2/3 complex subunit 4-like (LOC100901082), mRNA	K14454	GOT1	aspartate aminotransferase, cytoplasmic	http://www.genome.jp/dbget-bin/www_bget?ko:K14454	P33204	256	2.07781e-27	Actin-related protein 2/3 complex subunit 4 OS=Saccharomyces cerevisiae (strain ATCC 204508 / S288c) GN=ARC19 PE=1 SV=2	PF00155	Aminotransferase class I and II	GO:0009058	biosynthetic process	GO:0030170//GO:0016740	pyridoxal phosphate binding//transferase activity	--	--	KOG1412	Aspartate aminotransferase/Glutamic oxaloacetic transaminase AAT2/GOT1
comp14909_c0	1	1	0.0754	10	0.594987	7	0.397652	598	242007048	XP_002424354.1	454	5.36151e-52	nucleoside diphosphate-linked moiety X motif 8, putative [Pediculus humanus corporis]	25012712	BT001695.1	245	2.85839e-123	Drosophila melanogaster RE59368 full insert cDNA	--	--	--	--	B4SUL8	164	2.65395e-12	Uncharacterized Nudix hydrolase NudL OS=Salmonella newport (strain SL254) GN=nudL PE=3 SV=1	PF10584	Proteasome subunit A N-terminal signature	GO:0006511	ubiquitin-dependent protein catabolic process	GO:0004175	endopeptidase activity	GO:0019773	proteasome core complex, alpha-subunit complex	--	--
comp43136_c1	1	1	0.0531	318.71	5.06692	6506.79	98.7673	2238	328788186	XP_624409.2	1388	0	PREDICTED: probable tyrosyl-tRNA synthetase, mitochondrial-like isoform 1 [Apis mellifera]	343466333	HQ188204.1	49	4.55966e-14	Apis mellifera isolate Am5 CIRL gene, complete cds	K00621	E2.3.1.4, GNA1	glucosamine-phosphate N-acetyltransferase	http://www.genome.jp/dbget-bin/www_bget?ko:K00621	Q65G35	804	6.00505e-99	Tyrosine--tRNA ligase 1 OS=Bacillus licheniformis (strain DSM 13 / ATCC 14580) GN=tyrS1 PE=3 SV=2	PF00583//PF08445	Acetyltransferase (GNAT) family//FR47-like protein	GO:0042967	acyl-carrier-protein biosynthetic process	GO:0008080//GO:0016747	N-acetyltransferase activity//transferase activity, transferring acyl groups other than amino-acyl groups	--	--	KOG3396	Glucosamine-phosphate N-acetyltransferase
comp38704_c0	1	1	0.0802	40	2.49248	128	7.61518	571	345483775	XP_003424882.1	148	7.51741e-09	PREDICTED: hypothetical protein LOC100678716 [Nasonia vitripennis]	225591853	CP001391.1	58	4.17905e-20	Wolbachia sp. wRi, complete genome	K02997	RP-S9e, RPS9	small subunit ribosomal protein S9e	http://www.genome.jp/dbget-bin/www_bget?ko:K02997	P21783	150	3.91682e-09	Neurogenic locus notch protein homolog OS=Xenopus laevis GN=notch1 PE=1 SV=3	PF00163//PF01479	Ribosomal protein S4/S9 N-terminal domain//S4 domain	--	--	GO:0019843//GO:0003723	rRNA binding//RNA binding	GO:0005622	intracellular	KOG3301	Ribosomal protein S4
comp41539_c0	1	1	0.0229	196.89	3.27814	129	2.05065	2137	170037268	XP_001846481.1	187	1.43608e-15	nucleolar GTP-binding protein [Culex quinquefasciatus]	291240653	XM_002740182.1	98	2.89434e-42	PREDICTED: Saccoglossus kowalevskii transducin (beta)-like 1 X-linked receptor 1-like (LOC100368910), mRNA	--	--	--	--	Q74ZK6	118	4.77148e-07	Nucleolar GTP-binding protein 1 OS=Ashbya gossypii (strain ATCC 10895 / CBS 109.51 / FGSC 9923 / NRRL Y-1056) GN=NOG1 PE=3 SV=1	PF00995//PF00048	Sec1 family//Small cytokines (intecrine/chemokine), interleukin-8 like	GO:0016192//GO:0006955//GO:0006904//GO:0006935//GO:0007165	vesicle-mediated transport//immune response//vesicle docking involved in exocytosis//chemotaxis//signal transduction	GO:0008009	chemokine activity	GO:0005576	extracellular region	KOG1301	Vesicle trafficking protein Sly1 (Sec1 family)
comp10804_c0	36	9	0.5714	782	49.6852	104	6.30887	560	380017776	XP_003692821.1	147	2.01515e-08	PREDICTED: uncharacterized protein LOC100871766 [Apis florea]	190343064	EU001268.1	107	3.04852e-47	Glyptapanteles flavicoxis bracovirus segment 11, complete sequence	K08752	FABP3	fatty acid-binding protein 3, muscle and heart	http://www.genome.jp/dbget-bin/www_bget?ko:K08752	B4P4H2	109	8.93951e-06	Protein CLP1 homolog OS=Drosophila yakuba GN=cbc PE=3 SV=1	--	--	--	--	--	--	--	--	KOG4015	Fatty acid-binding protein FABP
comp44180_c0	1	1	0.0044	1772.25	7.71529	529.96	2.20276	8173	307203143	EFN82322.1	144	2.98464e-09	Titin [Harpegnathos saltator]	42410857	AE017196.1	103	2.10202e-45	Wolbachia endosymbiont of Drosophila melanogaster, complete genome	K04834	SCN2A	voltage-gated sodium channel type II alpha	http://www.genome.jp/dbget-bin/www_bget?ko:K04834	Q5FVJ6	118	6.50617e-07	Seipin OS=Rattus norvegicus GN=Bscl2 PE=2 SV=1	PF06512//PF00520	Sodium ion transport-associated//Ion transport protein	GO:0055085//GO:0006811//GO:0006814	transmembrane transport//ion transport//sodium ion transport	GO:0005216//GO:0005248	ion channel activity//voltage-gated sodium channel activity	GO:0001518//GO:0016020	voltage-gated sodium channel complex//membrane	KOG2301	Voltage-gated Ca2+ channels, alpha1 subunits
comp12469_c0	1	1	0.0487	190	4.9417	73.84	1.83363	1368	322796126	EFZ18702.1	134	3.13551e-09	hypothetical protein SINV_03525 [Solenopsis invicta]	345484760	XM_003425069.1	68	4.3865e-25	PREDICTED: Nasonia vitripennis hypothetical protein LOC100114433, transcript variant 2 (LOC100114433), mRNA	--	--	--	--	Q00653	267	9.22479e-24	Nuclear factor NF-kappa-B p100 subunit OS=Homo sapiens GN=NFKB2 PE=1 SV=4	PF09606	ARC105 or Med15 subunit of Mediator complex non-fungal	GO:0006357	regulation of transcription from RNA polymerase II promoter	GO:0001104	RNA polymerase II transcription cofactor activity	GO:0016592	mediator complex	--	--
comp11495_c0	1	1	0.0617	736.53	23.6515	467.08	14.3205	1108	91089581	XP_972290.1	1901	0	PREDICTED: similar to AGAP002331-PA [Tribolium castaneum]	389613237	AK403856.1	37	2.62467e-08	Papilio xuthus mRNA, suppressors of cytokine signalling, sequence id: Px-2230, expressed in epidermis	K04797	pfdA, PFDN5	prefoldin alpha subunit	http://www.genome.jp/dbget-bin/www_bget?ko:K04797	P53392	487	3.87143e-51	High affinity sulfate transporter 2 OS=Stylosanthes hamata GN=ST2 PE=2 SV=1	PF02996	Prefoldin subunit	GO:0006457	protein folding	GO:0051082	unfolded protein binding	GO:0016272	prefoldin complex	KOG3048	Molecular chaperone Prefoldin, subunit 5
comp21059_c0	1	1	0.0184	223	4.97766	130	2.77052	1594	242025014	XP_002432921.1	165	4.19025e-11	hypothetical protein Phum_PHUM604760 [Pediculus humanus corporis]	340711336	XM_003394185.1	891	0	PREDICTED: Bombus terrestris TBC1 domain family member 9-like, transcript variant 1 (LOC100645705), mRNA	--	--	--	--	P53258	675	1.08487e-71	GTPase-activating protein GYP2 OS=Saccharomyces cerevisiae (strain ATCC 204508 / S288c) GN=MDR1 PE=1 SV=1	PF04564//PF00430	U-box domain//ATP synthase B/B' CF(0)	GO:0015992//GO:0016567//GO:0015986	proton transport//protein ubiquitination//ATP synthesis coupled proton transport	GO:0004842//GO:0015078	ubiquitin-protein ligase activity//hydrogen ion transmembrane transporter activity	GO:0000151//GO:0045263	ubiquitin ligase complex//proton-transporting ATP synthase complex, coupling factor F(o)	--	--
comp22509_c0	1	1	0.0075	22154.3	198.403	2145.28	18.3431	3973	307189009	EFN73526.1	2085	0	Tyramine beta-hydroxylase [Camponotus floridanus]	383853709	XM_003702317.1	94	3.31841e-39	PREDICTED: Megachile rotundata uncharacterized LOC100880599 (LOC100880599), mRNA	K01373	CTSF	cathepsin F	http://www.genome.jp/dbget-bin/www_bget?ko:K01373	Q9CXI3	737	9.99829e-87	DBH-like monooxygenase protein 1 OS=Mus musculus GN=Moxd1 PE=1 SV=1	PF05009//PF00112//PF00031	Epstein-Barr virus nuclear antigen 3 (EBNA-3)//Papain family cysteine protease//Cystatin domain	GO:0016032//GO:0006508	viral process//proteolysis	GO:0004869//GO:0008234	cysteine-type endopeptidase inhibitor activity//cysteine-type peptidase activity	GO:0042025	host cell nucleus	KOG1543	Cysteine proteinase Cathepsin L
comp37434_c0	1	1	0.0259	257.06	5.42804	954.32	19.2398	1685	345484876	XP_001601572.2	469	8.81129e-48	PREDICTED: LOW QUALITY PROTEIN: uncharacterized protein CG3556-like [Nasonia vitripennis]	380013174	XM_003690594.1	305	6.08938e-157	PREDICTED: Apis florea magnesium transporter protein 1-like (LOC100867079), mRNA	--	--	--	--	Q5XWD5	136	4.10024e-07	Gastric intrinsic factor OS=Canis familiaris GN=GIF PE=2 SV=1	PF02434	Fringe-like	--	--	GO:0016757	transferase activity, transferring glycosyl groups	GO:0016020	membrane	KOG2246	Galactosyltransferases
comp37497_c0	1	1	0.0451	381	12.3913	199	6.17934	1094	402468316	EJW03489.1	192	2.91522e-15	hypothetical protein EDEG_02185 [Edhazardia aedis USNM 41457]	383857138	XR_143483.1	155	4.15898e-73	PREDICTED: Megachile rotundata uncharacterized LOC100883957 (LOC100883957), miscRNA	K07888	RAB5B	Ras-related protein Rab-5B	http://www.genome.jp/dbget-bin/www_bget?ko:K07888	Q8SX83	212	1.34393e-15	Protein split ends OS=Drosophila melanogaster GN=spen PE=1 SV=2	PF00071//PF08477//PF04670//PF03193//PF00025//PF00009	Ras family//Miro-like protein//Gtr1/RagA G protein conserved region//Protein of unknown function, DUF258//ADP-ribosylation factor family//Elongation factor Tu GTP binding domain	GO:0007264	small GTPase mediated signal transduction	GO:0003924//GO:0005525	GTPase activity//GTP binding	GO:0005622//GO:0005634//GO:0005737	intracellular//nucleus//cytoplasm	KOG0092	GTPase Rab5/YPT51 and related small G protein superfamily GTPases
comp29317_c0	1	1	0.0874	173	7.66548	24	1.01532	803	390333493	XP_784265.3	609	1.36926e-73	PREDICTED: phytanoyl-CoA dioxygenase, peroxisomal-like [Strongylocentrotus purpuratus]	300706708	XM_002995553.1	62	1.22485e-22	Nosema ceranae BRL01 hypothetical protein (NCER_101454) mRNA, complete cds	--	--	--	--	Q0IIB1	122	2.8155e-06	Phytanoyl-CoA dioxygenase domain-containing protein 1 OS=Bos taurus GN=PHYHD1 PE=2 SV=1	PF00233//PF09127	3'5'-cyclic nucleotide phosphodiesterase//Leukotriene A4 hydrolase, C-terminal	GO:0006144//GO:0019370//GO:0007165	purine nucleobase metabolic process//leukotriene biosynthetic process//signal transduction	GO:0004114//GO:0008237//GO:0008270	3',5'-cyclic-nucleotide phosphodiesterase activity//metallopeptidase activity//zinc ion binding	--	--	KOG4070	Putative signal transduction protein p25
comp32349_c1	34	9	0.376	1055	25.0749	363	8.23742	1497	389608851	BAM18037.1	293	2.15265e-29	similar to CG7840 [Papilio xuthus]	328696544	XM_001945610.2	51	1.72262e-16	PREDICTED: Acyrthosiphon pisum vacuolar protein sorting-associated protein 18 homolog (LOC100166828), mRNA	K06630	YWHAE	14-3-3 protein epsilon	http://www.genome.jp/dbget-bin/www_bget?ko:K06630	Q8AVI9	158	7.83202e-12	Polyprenol reductase OS=Xenopus laevis GN=srd5a3 PE=2 SV=1	--	--	--	--	GO:0019904	protein domain specific binding	--	--	KOG0841	Multifunctional chaperone (14-3-3 family)
comp211194_c0	1	1	0.0274	16	0.576198	15	0.515752	988	345488849	XP_003425995.1	166	1.95169e-10	PREDICTED: hypothetical protein LOC100679294 [Nasonia vitripennis]	340719743	XM_003398259.1	52	9.34844e-17	PREDICTED: Bombus terrestris hypothetical protein LOC100650488 (LOC100650488), mRNA	--	--	--	--	Q9KTX9	192	1.1561e-16	Co-chaperone protein HscB homolog OS=Vibrio cholerae serotype O1 (strain ATCC 39315 / El Tor Inaba N16961) GN=hscB PE=1 SV=1	PF10186//PF03462//PF05388	UV radiation resistance protein and autophagy-related subunit 14//PCRF domain//Carboxypeptidase Y pro-peptide	GO:0006415//GO:0006449//GO:0010508	translational termination//regulation of translational termination//positive regulation of autophagy	GO:0004185//GO:0016149	serine-type carboxypeptidase activity//translation release factor activity, codon specific	GO:0005737//GO:0018444//GO:0005840//GO:0005773	cytoplasm//translation release factor complex//ribosome//vacuole	--	--
comp40016_c0	1	1	0.0185	911	11.2119	248	2.91414	2891	307207895	EFN85456.1	306	1.89798e-32	Coiled-coil domain-containing protein 58 [Harpegnathos saltator]	190343066	EU001270.1	54	3.5856e-18	Glyptapanteles flavicoxis bracovirus segment 13, complete sequence	K02085	APC	adenomatosis polyposis coli protein	http://www.genome.jp/dbget-bin/www_bget?ko:K02085	B5X9S3	235	5.67881e-23	Coiled-coil domain-containing protein 58 OS=Salmo salar GN=ccdc58 PE=2 SV=1	PF05923//PF05972//PF05924//PF01235//PF00514//PF03224	APC cysteine-rich region//APC 15 residue motif//SAMP Motif//Sodium:alanine symporter family//Armadillo/beta-catenin-like repeat//V-ATPase subunit H	GO:0015846//GO:0006865//GO:0015991//GO:0006119//GO:0015992//GO:0006814//GO:0016055	polyamine transport//amino acid transport//ATP hydrolysis coupled proton transport//oxidative phosphorylation//proton transport//sodium ion transport//Wnt receptor signaling pathway	GO:0046961//GO:0008013//GO:0005283//GO:0005515	proton-transporting ATPase activity, rotational mechanism//beta-catenin binding//sodium:amino acid symporter activity//protein binding	GO:0016342//GO:0016020//GO:0000221	catenin complex//membrane//vacuolar proton-transporting V-type ATPase, V1 domain	KOG2122	Beta-catenin-binding protein APC, contains ARM repeats
comp42681_c0	1	1	0.0185	1196	20.4882	512.98	8.39016	2077	189234792	XP_001807073.1	172	2.90733e-10	PREDICTED: similar to zinc finger protein [Tribolium castaneum]	380023448	XM_003695487.1	378	0	PREDICTED: Apis florea uncharacterized LOC100872185 (LOC100872185), mRNA	K08773	RALBP1	RalA-binding protein 1	http://www.genome.jp/dbget-bin/www_bget?ko:K08773	P17017	135	4.08965e-07	Zinc finger protein 14 OS=Homo sapiens GN=ZNF14 PE=2 SV=3	PF00620	RhoGAP domain	GO:0007165	signal transduction	--	--	GO:0005622	intracellular	KOG4370	Ral-GTPase effector RLIP76
comp20979_c0	1	1	0.0674	1908.84	52.3243	294	7.69447	1298	383858704	XP_003704839.1	630	1.32425e-79	PREDICTED: probable 28S ribosomal protein S25, mitochondrial-like [Megachile rotundata]	42410857	AE017196.1	168	4.5117e-81	Wolbachia endosymbiont of Drosophila melanogaster, complete genome	K00876	E2.7.1.48, udk	uridine kinase	http://www.genome.jp/dbget-bin/www_bget?ko:K00876	Q9N361	361	1.89238e-40	Probable 28S ribosomal protein S25, mitochondrial OS=Caenorhabditis elegans GN=Y55F3AM.1 PE=3 SV=1	PF00437//PF00009//PF01121//PF00485//PF06414	Type II/IV secretion system protein//Elongation factor Tu GTP binding domain//Dephospho-CoA kinase//Phosphoribulokinase / Uridine kinase family//Zeta toxin	GO:0015940//GO:0006810//GO:0008152//GO:0015937	pantothenate biosynthetic process//transport//metabolic process//coenzyme A biosynthetic process	GO:0016301//GO:0004140//GO:0003924//GO:0005525//GO:0005524	kinase activity//dephospho-CoA kinase activity//GTPase activity//GTP binding//ATP binding	GO:0005622	intracellular	KOG4203	Armadillo/beta-Catenin/plakoglobin
comp40107_c0	1	1	0.01	1486	11.3047	244	1.77227	4677	189236168	XP_001809512.1	4123	0	PREDICTED: similar to phosphoribosylformylglycinamidine synthase, putative [Tribolium castaneum]	345800234	XM_845074.2	39	1.80385e-08	PREDICTED: Canis lupus familiaris phosphoribosylformylglycinamidine synthase (PFAS), mRNA	--	--	--	--	Q3KHL4	2031	0	Phosphoribosylformylglycinamidine synthase OS=Pseudomonas fluorescens (strain Pf0-1) GN=purL PE=3 SV=1	PF04508	Viral A-type inclusion protein repeat	GO:0016032	viral process	--	--	--	--	--	--
comp29854_c0	1	1	0.0193	498	9.87678	184	3.48419	1794	270002523	EEZ98970.1	212	5.0635e-15	hypothetical protein TcasGA2_TC004825 [Tribolium castaneum]	345493921	XM_001599700.2	151	1.09712e-70	PREDICTED: Nasonia vitripennis thiolester containing protein B (tepB), mRNA	--	--	--	--	Q8BQS4	442	3.25844e-47	Protein FAM102B OS=Mus musculus GN=Fam102b PE=1 SV=2	PF11698//PF00514//PF10508//PF01749//PF02985	V-ATPase subunit H//Armadillo/beta-catenin-like repeat//Proteasome non-ATPase 26S subunit//Importin beta binding domain//HEAT repeat	GO:0015031//GO:0015991//GO:0006606	protein transport//ATP hydrolysis coupled proton transport//protein import into nucleus	GO:0008565//GO:0044183//GO:0016820//GO:0005515	protein transporter activity//protein binding involved in protein folding//hydrolase activity, acting on acid anhydrides, catalyzing transmembrane movement of substances//protein binding	GO:0005634//GO:0005737//GO:0000221	nucleus//cytoplasm//vacuolar proton-transporting V-type ATPase, V1 domain	KOG0166	Karyopherin (importin) alpha
comp40976_c0	1	1	0.0456	137	4.06207	33	0.934198	1200	156542626	XP_001604640.1	391	6.59677e-41	PREDICTED: hypothetical protein LOC100121057 isoform 1 [Nasonia vitripennis]	117188188	EF051510.1	43	3.11886e-11	Glyptapanteles indiensis bracovirus segment 6, complete sequence	K05605	HIBCH	3-hydroxyisobutyryl-CoA hydrolase	http://www.genome.jp/dbget-bin/www_bget?ko:K05605	Q9Z0H0	124	7.00171e-08	Cell division cycle 7-related protein kinase OS=Mus musculus GN=Cdc7 PE=1 SV=2	PF00378	Enoyl-CoA hydratase/isomerase family	GO:0008152	metabolic process	GO:0003824	catalytic activity	--	--	KOG1684	Enoyl-CoA hydratase
comp33180_c0	1	1	0.0189	147	3.9296	172	4.38992	1331	157106544	XP_001649370.1	1841	0	2-hydroxyphytanoyl-coa lyase [Aedes aegypti]	291234227	XM_002737007.1	44	1.39874e-11	PREDICTED: Saccoglossus kowalevskii HSPC279-like (LOC100370616), mRNA	K12492	ARFGAP1	ADP-ribosylation factor GTPase-activating protein 1	http://www.genome.jp/dbget-bin/www_bget?ko:K12492	P39994	774	7.32065e-92	Putative 2-hydroxyacyl-CoA lyase OS=Saccharomyces cerevisiae (strain ATCC 204508 / S288c) GN=YEL020C PE=1 SV=1	PF01412	Putative GTPase activating protein for Arf	GO:0032312	regulation of ARF GTPase activity	GO:0008270//GO:0008060	zinc ion binding//ARF GTPase activator activity	--	--	KOG0704	ADP-ribosylation factor GTPase activator
comp26609_c0	1	1	0.0256	300.99	11.4172	89	3.22325	938	386771127	NP_001246761.1	158	3.98871e-09	cp309, isoform D [Drosophila melanogaster]	157110293	XM_001650988.1	50	5.39027e-15	Aedes aegypti heterogeneous nuclear ribonucleoprotein partial mRNA	--	--	--	--	Q9CZS3	122	3.37995e-06	LisH domain-containing protein FOPNL OS=Mus musculus GN=Fopnl PE=2 SV=1	PF00127//PF06512	Copper binding proteins, plastocyanin/azurin family//Sodium ion transport-associated	GO:0006814//GO:0006118	sodium ion transport//electron transport	GO:0005507//GO:0005248//GO:0009055	copper ion binding//voltage-gated sodium channel activity//electron carrier activity	GO:0001518	voltage-gated sodium channel complex	KOG2972	Uncharacterized conserved protein
comp38839_c1	28	9	0.3529	488	16.3341	105	3.35554	1063	300706952	XP_002995705.1	137	1.07674e-08	hypothetical protein NCER_101324 [Nosema ceranae BRL01]	195108906	XM_001998998.1	43	5.56324e-11	Drosophila mojavensis GI24295 (Dmoj\GI24295), mRNA	K03386	E1.11.1.15, PRDX, ahpC	peroxiredoxin (alkyl hydroperoxide reductase subunit C)	http://www.genome.jp/dbget-bin/www_bget?ko:K03386	B4K982	206	2.79976e-15	Lateral signaling target protein 2 homolog OS=Drosophila mojavensis GN=GI24295 PE=3 SV=1	PF10417//PF00578//PF08534	C-terminal domain of 1-Cys peroxiredoxin//AhpC/TSA family//Redoxin	GO:0055114	oxidation-reduction process	GO:0016491//GO:0016209//GO:0051920	oxidoreductase activity//antioxidant activity//peroxiredoxin activity	--	--	KOG0852	Alkyl hydroperoxide reductase, thiol specific antioxidant and related enzymes
comp32598_c1	1	1	0.0504	2749.92	73.6213	767.75	19.6246	1329	326578085	ADZ95686.1	252	2.34513e-24	60S ribosomal protein L10A [Nosema bombycis]	300708862	XM_002996557.1	392	0	Nosema ceranae BRL01 hypothetical protein (NCER_100300) mRNA, complete cds	K09276	YBX1, NSEP1	Y-box-binding protein 1	http://www.genome.jp/dbget-bin/www_bget?ko:K09276	Q963B6	123	1.04722e-06	60S ribosomal protein L10a OS=Spodoptera frugiperda GN=RpL10A PE=2 SV=1	PF00313	'Cold-shock' DNA-binding domain	GO:0006355	regulation of transcription, DNA-dependent	GO:0003677	DNA binding	--	--	KOG3070	Predicted RNA-binding protein containing PIN domain and invovled in translation or RNA processing
comp40818_c0	1	1	0.0101	6281.99	44.401	923.07	6.22913	5034	291228761	XP_002734349.1	255	8.81027e-22	PREDICTED: vacuolar protein sorting 13A-like [Saccoglossus kowalevskii]	190702462	EF710655.1	110	4.12771e-49	Glyptapanteles indiensis clone BAC 11D13, complete sequence	K11840	USP9_24	ubiquitin carboxyl-terminal hydrolase 9/24	http://www.genome.jp/dbget-bin/www_bget?ko:K11840	Q61087	160	3.19725e-09	Laminin subunit beta-3 OS=Mus musculus GN=Lamb3 PE=2 SV=2	PF00443//PF03547	Ubiquitin carboxyl-terminal hydrolase//Membrane transport protein	GO:0006511//GO:0055085//GO:0016579	ubiquitin-dependent protein catabolic process//transmembrane transport//protein deubiquitination	GO:0004221	ubiquitin thiolesterase activity	GO:0016021	integral to membrane	KOG1866	Ubiquitin carboxyl-terminal hydrolase
comp32909_c0	1	1	0.0445	65.95	2.78684	157.93	6.37175	842	327284099	XP_003226776.1	220	2.49964e-18	PREDICTED: putative methyltransferase NSUN5-like [Anolis carolinensis]	242004961	XM_002423299.1	35	2.82685e-06	Pediculus humanus corporis hypothetical protein, mRNA	--	--	--	--	Q922K7	116	5.02235e-06	Putative ribosomal RNA methyltransferase NOP2 OS=Mus musculus GN=Nop2 PE=2 SV=1	PF02719//PF01370//PF01073//PF00106	Polysaccharide biosynthesis protein//NAD dependent epimerase/dehydratase family//3-beta hydroxysteroid dehydrogenase/isomerase family//short chain dehydrogenase	GO:0006694//GO:0055114//GO:0044237//GO:0008152//GO:0009058//GO:0008210//GO:0008207//GO:0008209	steroid biosynthetic process//oxidation-reduction process//cellular metabolic process//metabolic process//biosynthetic process//estrogen metabolic process//C21-steroid hormone metabolic process//androgen metabolic process	GO:0016491//GO:0003824//GO:0016616//GO:0003854//GO:0050662	oxidoreductase activity//catalytic activity//oxidoreductase activity, acting on the CH-OH group of donors, NAD or NADP as acceptor//3-beta-hydroxy-delta5-steroid dehydrogenase activity//coenzyme binding	--	--	KOG1205	Predicted dehydrogenase
comp41922_c0	1	1	0.0171	3022.27	31.0879	483	4.74354	3459	350534474	NP_001232952.1	360	1.20999e-40	uncharacterized protein LOC100165916 [Acyrthosiphon pisum]	345484783	XM_001599380.2	492	0	PREDICTED: Nasonia vitripennis CCR4-NOT transcription complex, subunit 1 (CNOT1), mRNA	K06210	NMNAT	nicotinamide mononucleotide adenylyltransferase	http://www.genome.jp/dbget-bin/www_bget?ko:K06210	B4PXF5	326	5.76432e-37	NAD(P)H-hydrate epimerase OS=Drosophila yakuba GN=GE15417 PE=3 SV=2	PF01754//PF01467	A20-like zinc finger//Cytidylyltransferase	GO:0009058	biosynthetic process	GO:0016779//GO:0008270//GO:0003677	nucleotidyltransferase activity//zinc ion binding//DNA binding	--	--	KOG3199	Nicotinamide mononucleotide adenylyl transferase
comp31718_c0	1	1	0.0633	305	17.9371	34	1.90911	605	345480847	XP_001606187.2	470	4.9864e-52	PREDICTED: myotubularin-related protein 13 [Nasonia vitripennis]	190356750	AM999887.1	213	2.28205e-106	Wolbachia endosymbiont of Culex quinquefasciatus Pel strain wPip complete genome	--	--	--	--	Q86WG5	161	5.25397e-12	Myotubularin-related protein 13 OS=Homo sapiens GN=SBF2 PE=1 SV=1	PF00965	Tissue inhibitor of metalloproteinase	--	--	GO:0008191	metalloendopeptidase inhibitor activity	--	--	--	--
comp23777_c0	1	1	0.0521	2382	50.4777	806.19	16.3115	1679	340727622	XP_003402139.1	60	4.05238e-19	PREDICTED: DNA polymerase zeta catalytic subunit-like [Bombus terrestris]	340720781	XM_003398761.1	42	4.58e-11	PREDICTED: Bombus terrestris hypothetical protein LOC100642222 (LOC100642222), mRNA	K01008	selD, SEPHS	selenide, water dikinase	http://www.genome.jp/dbget-bin/www_bget?ko:K01008	C0ZAS6	140	5.75795e-09	Uridine kinase OS=Brevibacillus brevis (strain 47 / JCM 6285 / NBRC 100599) GN=udk PE=3 SV=1	--	--	--	--	--	--	--	--	KOG3939	Selenophosphate synthetase
comp37610_c0	1	1	0.0116	1222.99	18.8455	221.85	3.26394	2309	345479426	XP_003423947.1	279	7.98626e-27	PREDICTED: protein virilizer-like [Nasonia vitripennis]	54109754	AJ632313.1	77	7.88204e-31	Cotesia congregata virus complete genome, segment Circle10	K12487	GIT2	G protein-coupled receptor kinase interactor 2	http://www.genome.jp/dbget-bin/www_bget?ko:K12487	Q9BI17	201	1.89374e-16	Protein yellow OS=Drosophila yakuba GN=y PE=3 SV=1	PF00023//PF01412//PF02185//PF04977	Ankyrin repeat//Putative GTPase activating protein for Arf//Hr1 repeat//Septum formation initiator	GO:0007049//GO:0007165//GO:0032312	cell cycle//signal transduction//regulation of ARF GTPase activity	GO:0008060//GO:0005515//GO:0008270	ARF GTPase activator activity//protein binding//zinc ion binding	GO:0005622	intracellular	KOG0818	GTPase-activating proteins of the GIT family
comp13199_c0	1	1	0.0179	3405.82	69.0483	925	17.9049	1755	145493788	XP_001432889.1	282	3.09175e-30	hypothetical protein [Paramecium tetraurelia strain d4-2]	190711126	FM177140.1	76	1.95191e-30	Lactobacillus casei BL23 complete genome, strain BL23	K01758	E4.4.1.1	cystathionine gamma-lyase	http://www.genome.jp/dbget-bin/www_bget?ko:K01758	Q1RJ69	226	2.06223e-23	2Fe-2S ferredoxin OS=Rickettsia bellii (strain RML369-C) GN=fdxB PE=3 SV=1	PF00155//PF06453//PF01053	Aminotransferase class I and II//Type II heat-labile enterotoxin , B subunit (LT-IIB)//Cys/Met metabolism PLP-dependent enzyme	GO:0009058//GO:0006520//GO:0009405	biosynthetic process//cellular amino acid metabolic process//pathogenesis	GO:0016740//GO:0030170	transferase activity//pyridoxal phosphate binding	GO:0005576	extracellular region	KOG0053	Cystathionine beta-lyases/cystathionine gamma-synthases
comp42442_c1	1	1	0.0063	3457.47	15.5129	710	3.04153	7930	189234487	XP_970429.2	217	3.46836e-19	PREDICTED: similar to sorting nexin 4 [Tribolium castaneum]	442633061	NM_168737.2	206	1.55116e-101	Drosophila melanogaster Nedd4 (Nedd4), transcript variant F, mRNA	K08800	NUAK	NUAK family, SNF1-like kinase	http://www.genome.jp/dbget-bin/www_bget?ko:K08800	Q5R4C2	148	7.56956e-11	Sorting nexin-4 OS=Pongo abelii GN=SNX4 PE=2 SV=1	PF00069//PF06293//PF07714	Protein kinase domain//Lipopolysaccharide kinase (Kdo/WaaP) family//Protein tyrosine kinase	GO:0006468//GO:0009103	protein phosphorylation//lipopolysaccharide biosynthetic process	GO:0005524//GO:0016773//GO:0004672	ATP binding//phosphotransferase activity, alcohol group as acceptor//protein kinase activity	GO:0016020	membrane	KOG0611	Predicted serine/threonine protein kinase
comp22278_c0	1	1	0.0202	23.98	0.759087	63	1.90406	1124	326429547	EGD75117.1	129	1.39423e-06	hypothetical protein PTSG_06772 [Salpingoeca sp. ATCC 50818]	241335267	XM_002408348.1	41	3.57201e-10	Ixodes scapularis Zfhx4 protein, putative, mRNA	K09495	CCT3, TRIC5	T-complex protein 1 subunit gamma	http://www.genome.jp/dbget-bin/www_bget?ko:K09495	Q9C0A1	207	3.55541e-16	Zinc finger homeobox protein 2 OS=Homo sapiens GN=ZFHX2 PE=2 SV=3	PF00118	TCP-1/cpn60 chaperonin family	GO:0044267	cellular protein metabolic process	GO:0005524	ATP binding	--	--	KOG0364	Chaperonin complex component, TCP-1 gamma subunit (CCT3)
comp29814_c0	1	1	0.0163	885	14.274	170	2.61788	2206	198474074	XP_001356550.2	352	2.08398e-35	GA14592 [Drosophila pseudoobscura pseudoobscura]	190702156	EF710640.1	145	3.74266e-68	Cotesia sesamiae Mombasa bracovirus clone BAC 6I18, complete sequence	--	--	--	--	Q2YDI5	170	4.06958e-12	39S ribosomal protein L48, mitochondrial OS=Bos taurus GN=MRPL48 PE=1 SV=1	PF05829	Adenovirus late L2 mu core protein (Protein X)	--	--	GO:0003677	DNA binding	GO:0019013	viral nucleocapsid	--	--
[truncated: 411 more rows]
