# Supplementary material for: Protein Discovery: Combined Transcriptomic and Proteomic Analyses of Venom from the Endoparasitoid Cotesia chilonis (Hymenoptera: Braconidae)
Source: Toxins (Basel). 2017 Apr 12;9(4):135. doi: 10.3390/toxins9040135 (PMC5408209; doi:10.3390/toxins9040135)
Supplement: Supplementary file 1 [file toxins-09-00135-s001.zip › Supplementary table 5.xlsx]

## Sheet: Sheet1
Supplementary table 5. Alignment of FKBP14 from venom of Cotesia chilonis with other FKBPs using BlastP (http://blast.ncbi.nlm.nih.gov/Blast.cgi).
Description	GenBank accession no.	Max score	Total score	Query cover	E-value	Identities
Cc-FKBP14		493	493	1	0	1
Dm-FKBP2	NP_523792.2	107	107	0.41	7e-34	0.49
Dm-FKBP13	NP_650101.1	112	112	0.4	3e-35	0.61
Dm-FKBP14	NP_476973.1	294	294	0.82	6e-105	0.72
Dm-FKBP39	CAA86996.1	83.6	83.6	0.36	3e-23	0.45
Dm-FKBP59	AAF18387.1	94	94	0.39	2e-26	0.48
Dm-shutdown	NP_611837.1	No significant similarity found
Hs-FKBP1A	NP_000792.1	105	105	0.44	5e-33	0.49
Mm-FKBP1A	NP_032045.1	99.4	99.4	0.44	6e-31	0.47
Gg-FKBP1A	NP_989661.1	103	103	0.44	1e-32	0.47
Hs-FKBP2	AAH03384.1	142	142	0.39	7e-47	0.68
Mm-FKBP2	NP_032046.1	142	142	0.39	5e-47	0.68
Hs-FKBP7	AAQ57208.1	159	159	0.97	5e-52	0.4
Mm-FKBP7	NP_034352.1	152	152	0.95	9e-50	0.4
Gg-FKBP7	XP_421981.4	156	156	0.8	5e-49	0.44
Hs-FKBP14	NP_000792.1	155	155	0.82	6e-51	0.45
Mm-Fkbp14	NP_705801.1	154	154	0.82	2e-50	0.45
Gg-FKBP14	XP_418735.1	155	155	0.8	1e-50	0.44
